# Supplementary material for: Germline inactivation of tumor suppressor BAP1 is associated with white spotting
Source: J Clin Invest. 2026 Jan 2;136(1):e195809. doi: 10.1172/JCI195809 (PMC12721880; doi:10.1172/JCI195809)
Supplement: Supplemental table 1 [file jci-136-195809-s338.xlsx]

## Sheet: Table S1.
cBioportal: Normal Melanocytes (UCSF, Nature 2020) n=308 samples/35 pts																																			TCGA_SKCM "Pan cancer" n=363 samples
					Webgestalt 7/6/25																																			Webgestalt 3/18/25
BAP1 Correlated Genes	Spearman's Correlation	p-Value	q-Value		Enrichment method: ORA (top 1000 most correlated genes)	Gene Set	Description	Size	Expect	Ratio	P Value	q	nlog10(q)		Enrichment method: ORA	Gene Set	Description	Size	Expect	Ratio	P Value	q	nlog10(q)		Enrichment method: ORA	Gene Set	Description	Size	Expect	Ratio	P Value	q	nlog10(q)		Correlated Gene	Spearman's Correlation	p-Value	q-Value		Enrichment method: GSEA	Gene Set	Description	Size	Leading Edge Number	ES	NES	P Value	FDR	nlog10(q)
IGF2R	0.729448	9.66457e-51	2.21493e-46		Organism: hsapiens	GO:0043473	pigmentation	114	6.7585	3.847	1.9792e-09	2.7675e-07	6.55791		Organism: hsapiens	GO:0048770	pigment granule	111	7.7076	5.3194	4.6383e-20	8.7663e-18	17.0572		Organism: hsapiens	HP:0002227	White eyelashes	12	0.87273	6.875	9.0077e-05	0.033001	1.48147		IP6K1	0.805133	6.51785e-84	1.30487e-79		Organism: hsapiens	GO:0042440	pigment metabolic process	78	30	0.50658	2.311	<2.2e-16	<2.2e-16	>15.657
TAF10	0.723708	1.3308e-49	1.52496e-45		Enrichment Categories: geneontology_Biological_Process_noRedundant	GO:0070670	response to interleukin-4	37	2.1935	3.6471	0.0012249	0.015326	1.81457		Enrichment Categories: geneontology_Cellular_Component_noRedundant	GO:0099522	cytosolic region	20	1.3888	4.3204	0.0018311	0.015836	1.80035		Enrichment Categories: phenotype_Human_Phenotype_Ontology	HP:0009830	Peripheral neuropathy	478	34.764	1.7259	1.0506e-05	0.011266	1.94823		PTPN23	0.729839	1.33825e-61	1.33959e-57		Interesting list: . ID type: genesymbol	GO:0043473	pigmentation	114	42	0.42641	2.0506	<2.2e-16	0.0095254	2.02112
NPLOC4	0.712696	1.70173e-47	1.30001e-43		Interesting list: . ID type: genesymbol	GO:0048193	Golgi vesicle transport	298	17.667	3.1132	3.1466e-14	2.64e-11	10.5784		Interesting list: . ID type: genesymbol	GO:0002102	podosome	33	2.2915	3.4912	0.001521	0.01513	1.82016		Interesting list: . ID type: genesymbol	HP:0025270	Abnormal esophagus physiology	863	62.764	1.5295	3.6081e-06	0.0058037	2.2363		DHX30	0.716761	1.75835e-58	1.17341e-54		Enrichment Categories: geneontology_Biological_Process_noRedundant	GO:0098780	response to mitochondrial depolarisation	21	13	0.61734	2.0482	<2.2e-16	0.0063503	2.19721
ATP5F1B	0.703712	7.54141e-46	4.32085e-42		The interesting list contains 982 user IDs in which 973 user IDs are unambiguously mapped to 973 unique entrezgene IDs and 9 user IDs can not be mapped to any entrezgene ID.	GO:1903008	organelle disassembly	155	9.1892	3.0471	1.0855e-07	6.0717e-06	5.21669		The interesting list contains 982 user IDs in which 973 user IDs are unambiguously mapped to 973 unique entrezgene IDs and 9 user IDs can not be mapped to any entrezgene ID.	GO:0101031	protein folding chaperone complex	41	2.847	3.1613	0.0016672	0.015755	1.80258		The interesting list contains 982 user IDs in which 973 user IDs are unambiguously mapped to 973 unique entrezgene IDs and 9 user IDs can not be mapped to any entrezgene ID.	HP:0001288	Gait disturbance	1193	86.764	1.3831	2.5456e-05	0.017495	1.75709		RNF123	0.707131	2.69666e-56	1.34968e-52		The interesting list contains 20020 user IDs in which 19780 user IDs are unambiguously mapped to 19780 unique entrezgene IDs and 240 user IDs can not be mapped to any entrezgene ID.	GO:0007034	vacuolar transport	140	56	0.41408	2.0316	<2.2e-16	0.0053581	2.27099
ATP1A1	0.701071	2.23706e-45	8.67052e-42		The GO Slim summary are based upon the 973 unique entrezgene IDs.	GO:0043112	receptor metabolic process	72	4.2685	3.0455	0.00027816	0.0042432	2.37231		The GO Slim summary are based upon the 973 unique entrezgene IDs.	GO:0101002	ficolin-1-rich granule	184	12.777	3.1307	5.6072e-11	2.6494e-09	8.57685		The GO Slim summary are based upon the 973 unique entrezgene IDs.	HP:0002977	Aplasia/Hypoplasia involving the central nervous system	1866	135.71	1.3337	3.3597e-07	0.0021616	2.66522		NCKIPSD	0.705586	5.9338e-56	2.37589e-52		The GO Slim summary are based upon the 19780 unique entrezgene IDs.	GO:0016236	macroautophagy	338	123	0.35652	1.9808	<2.2e-16	0.0076203	2.11803
FUS	0.700871	2.42752e-45	8.67052e-42		Among 973 unique entrezgene IDs, 884 IDs are annotated to the selected functional categories and also in the reference list, which are used for the enrichment analysis.	GO:0022406	membrane docking	92	5.4542	2.9335	9.1337e-05	0.0016305	2.78768		Among 973 unique entrezgene IDs, 735 IDs are annotated to the selected functional categories and also in the reference list, which are used for the enrichment analysis.	GO:0000407	phagophore assembly site	38	2.6386	3.0319	0.0039384	0.026584	1.57538		Among 973 unique entrezgene IDs, 364 IDs are annotated to the selected functional categories and also in the reference list, which are used for the enrichment analysis.	HP:0000925	Abnormality of the vertebral column	1526	110.98	1.3065	5.1628e-05	0.022145	1.65472		APEH	0.686917	5.51693e-52	1.84082e-48		Among the 19780 unique entrezgene IDs, 14630 IDs are annotated to the selected functional categories, which are used for the enrichment analysis.	GO:0007033	vacuole organization	228	82	0.36468	1.9371	<2.2e-16	0.010716	1.96997
MICAL1	0.700658	2.6483e-45	8.67052e-42		Reference list: all mapped entrezgene IDs from the selected platform genome	GO:0016236	macroautophagy	342	20.276	2.9099	7.9526e-14	3.3361e-11	10.4768		Reference list: all mapped entrezgene IDs from the selected platform genome	GO:0009295	nucleoid	46	3.1941	2.8177	0.0038415	0.026584	1.57538		Reference list: all mapped entrezgene IDs from the selected platform genome	HP:0002167	Abnormality of speech or vocalization	1665	121.09	1.3048	1.7991e-05	0.01447	1.83953		DALRD3	0.644787	4.81833e-44	1.37804e-40			GO:0043162	ubiquitin-dependent protein catabolic process via the multivesicular body sorting pathway	35	17	0.51728	1.934	<2.2e-16	0.0093553	2.02894
MED15	0.699765	3.81341e-45	1.09245e-41		The reference list can be mapped to 193394 entrezgene IDs and 14911 IDs are annotated to the selected functional categories that are used as the reference for the enrichment analysis.	GO:0016197	endosomal transport	288	17.074	2.8113	6.1718e-11	1.2945e-08	7.8879		The reference list can be mapped to 193394 entrezgene IDs and 10585 IDs are annotated to the selected functional categories that are used as the reference for the enrichment analysis.	GO:0016234	inclusion body	70	4.8607	2.6745	0.0009272	0.010308	1.98683		The reference list can be mapped to 193394 entrezgene IDs and 5005 IDs are annotated to the selected functional categories that are used as the reference for the enrichment analysis.	HP:0001250	Seizure	1956	142.25	1.2583	3.1219e-05	0.017495	1.75709		USP19	0.642958	9.98581e-44	2.49895e-40		Parameters for the enrichment analysis:	GO:0051648	vesicle localization	218	71	0.33801	1.8253	<2.2e-16	0.030213	1.51981
CAPN1	0.699145	4.90698e-45	1.24953e-41			GO:0007033	vacuole organization	232	13.754	2.7628	1.015e-08	9.4625e-07	6.02399			GO:0005775	vacuolar lumen	175	12.152	2.5511	1.1007e-06	2.3116e-05	4.63609			HP:0001263	Global developmental delay	1917	139.42	1.2552	5.0816e-05	0.022145	1.65472		RBM15B	0.636914	1.07271e-42	2.38619e-39			GO:0071867	response to monoamine	70	20	0.40918	1.8007	0.003003	0.034794	1.4585
WIPI1	0.698203	7.18999e-45	1.58624e-41		Parameters for the enrichment analysis:	GO:0072524	pyridine-containing compound metabolic process	172	10.197	2.7459	9.9821e-07	3.8068e-05	4.41944		Parameters for the enrichment analysis:	GO:0005774	vacuolar membrane	482	33.469	2.4201	3.4438e-14	3.2544e-12	11.4875		Parameters for the enrichment analysis:										SCAP	0.635961	1.55226e-42	3.10763e-39		Minimum number of IDs in the category: 5	GO:0010506	regulation of autophagy	351	117	0.32177	1.7959	<2.2e-16	0.033101	1.48016
VPS4A	0.698061	7.6135e-45	1.58624e-41			GO:0007034	vacuolar transport	144	8.5371	2.6941	1.2542e-05	0.00029563	3.52925			GO:0005793	endoplasmic reticulum-Golgi intermediate compartment	131	9.0964	2.4185	9.075e-05	0.0014293	2.84488												TMEM115	0.617039	1.83699e-39	3.34333e-36		Significance Level: FDR < 0.05	GO:1903008	organelle disassembly	155	55	0.35043	1.7844	<2.2e-16	0.033447	1.47564
AHCY	0.697843	8.31512e-45	1.58805e-41		Minimum number of IDs in the category: 5	GO:0016050	vesicle organization	364	21.58	2.6414	1.2942e-11	3.6194e-09	8.44136		Minimum number of IDs in the category: 5	GO:0005938	cell cortex	309	21.456	2.3303	1.3036e-08	4.9277e-07	6.30736		Minimum number of IDs in the category: 5										QRICH1	0.612076	1.08632e-38	1.81234e-35		Maximum number of IDs in the category: 2000	GO:1901264	carbohydrate derivative transport	89	29	0.38949	1.78	<2.2e-16	0.031255	1.50508
FLYWCH1	0.695216	2.38997e-44	4.21334e-41		Maximum number of IDs in the category: 2000	GO:0010506	regulation of autophagy	356	21.105	2.5586	1.5528e-10	2.6056e-08	7.58409		Maximum number of IDs in the category: 2000	GO:0030055	cell-substrate junction	433	30.067	2.3282	1.4207e-11	8.9507e-10	9.04814		Maximum number of IDs in the category: 2000										UQCRC1	0.604841	1.37066e-37	2.11081e-34		Based on the above parameters, 18 positive related categories and 73 negative related categories are identified as enriched categories and all are shown in this report.	GO:0009141	nucleoside triphosphate metabolic process	252	83	0.32811	1.7757	<2.2e-16	0.02995	1.5236
SDHA	0.693519	4.69788e-44	7.25241e-41		FDR Method: BH	GO:1901136	carbohydrate derivative catabolic process	267	15.829	2.4638	1.5787e-07	8.2782e-06	5.08206		FDR Method: BH	GO:0005905	clathrin-coated pit	77	5.3467	2.2444	0.0064813	0.039515	1.40324		FDR Method: BH										BRPF1	0.601516	4.3018e-37	6.15157e-34			GO:1903509	liposaccharide metabolic process	109	35	0.36307	1.7204	<2.2e-16	0.046351	1.33394
DYNC1H1	0.693493	4.74675e-44	7.25241e-41		Significance Level: FDR < 0.05	GO:0071826	protein-RNA complex organization	194	11.501	2.4345	1.0977e-05	0.00027086	3.56726		Significance Level: FDR < 0.05	GO:0005776	autophagosome	117	8.1242	2.0925	0.0028599	0.02162	1.66514		Significance Level: FDR < 0.05										POMGNT2	0.598081	1.38239e-36	1.82177e-33		Number of permutation: 1000	GO:0072348	sulfur compound transport	53	15	0.40883	1.7175	0.0034364	0.045166	1.34519
UBA1	0.690457	1.57216e-43	2.11354e-40			GO:0032984	protein-containing complex disassembly	253	14.999	2.4001	8.9703e-07	3.5838e-05	4.44566			GO:0031983	vesicle lumen	324	22.498	2.0891	9.9831e-07	2.3116e-05	4.63609												CCDC71	0.597927	1.45596e-36	1.82177e-33			GO:0005996	monosaccharide metabolic process	253	86	0.31931	1.7134	<2.2e-16	0.04346	1.36191
MYO9B	0.690456	1.57313e-43	2.11354e-40		Based on the above parameters, 96 categories are identified as enriched categories and all are shown in this report.	GO:0006457	protein folding	213	12.628	2.3757	8.8399e-06	0.00022475	3.6483		Based on the above parameters, 33 categories are identified as enriched categories and all are shown in this report.	GO:0140534	endoplasmic reticulum protein-containing complex	125	8.6797	2.0738	0.0024146	0.019842	1.70241		Based on the above parameters, 21 categories are identified as enriched categories and all are shown in this report.										RRP9	0.577895	1.00042e-33	1.17814e-30			GO:0006885	regulation of pH	104	31	0.36039	1.6875	<2.2e-16	0.048752	1.31201
SMIM29	0.690202	1.73778e-43	2.11354e-40			GO:0002181	cytoplasmic translation	157	9.3078	2.3636	0.00014563	0.0024936	2.60317			GO:0030427	site of polarized growth	172	11.943	2.0095	0.00079128	0.009347	2.02933												MON1A	0.576819	1.40305e-33	1.56051e-30			GO:0072665	protein localization to vacuole	87	29	0.37375	1.6834	<2.2e-16	0.047878	1.31986
ARPC4	0.69018	1.75221e-43	2.11354e-40			GO:0007030	Golgi organization	150	8.8928	2.3615	0.00020701	0.0034056	2.46781			GO:0030135	coated vesicle	314	21.803	1.9722	1.2854e-05	0.00022085	3.6559												MAP4	0.569318	1.43273e-32	1.50964e-29			GO:0034612	response to tumor necrosis factor	246	99	-0.33005	-1.5587	<2.2e-16	0.049377	1.30648
DDB1	0.689036	2.73959e-43	3.1393e-40			GO:2001233	regulation of apoptotic signaling pathway	375	22.232	2.339	8.3563e-09	8.7636e-07	6.05732			GO:1905368	peptidase complex	118	8.1937	1.9527	0.0073941	0.042348	1.37317												ZDHHC3	0.567676	2.36374e-32	2.3661e-29			GO:0045785	positive regulation of cell adhesion	472	220	-0.30813	-1.5591	<2.2e-16	0.049862	1.30223
GPS1	0.688429	3.47035e-43	3.7873e-40			GO:0042176	regulation of protein catabolic process	366	21.698	2.3043	2.6577e-08	2.1696e-06	5.66362			GO:0031252	cell leading edge	426	29.581	1.9269	1.0599e-06	2.3116e-05	4.63609												IFRD2	0.556837	6.01414e-31	5.73348e-28			GO:0071887	leukocyte apoptotic process	113	55	-0.3622	-1.5669	0.0014025	0.047558	1.32278
SLC23A2	0.688222	3.7608e-43	3.91772e-40			GO:0150115	cell-substrate junction organization	103	6.1064	2.2927	0.0029861	0.029825	1.52542			GO:0019867	outer membrane	249	17.29	1.7929	0.0010729	0.011266	1.94823												SLC26A6	0.549024	5.76513e-30	5.24627e-27			GO:0050900	leukocyte migration	383	161	-0.31637	-1.5773	<2.2e-16	0.043771	1.35881
TPCN2	0.687753	4.51251e-43	4.49642e-40			GO:0006885	regulation of pH	104	6.1656	2.2706	0.0032674	0.031151	1.50653			GO:0098791	Golgi apparatus subcompartment	375	26.039	1.7282	0.00020793	0.003023	2.51956												QARS1	0.542726	3.41519e-29	2.9727e-26			GO:1903706	regulation of hemopoiesis	401	167	-0.31888	-1.5852	<2.2e-16	0.040778	1.38957
TLE5	0.687537	4.90482e-43	4.53683e-40			GO:0043254	regulation of protein-containing complex assembly	411	24.366	2.2162	2.8446e-08	2.1696e-06	5.66362			GO:0005770	late endosome	309	21.456	1.7244	0.00077699	0.009347	2.02933												ATRIP	0.537219	1.57013e-28	1.30975e-25			GO:0016073	snRNA metabolic process	57	23	-0.4119	-1.5939	0.0088889	0.037902	1.42134
ICMT	0.687514	4.94898e-43	4.53683e-40			GO:0051258	protein polymerization	282	16.718	2.2131	4.5309e-06	0.00014282	3.84521			GO:0055037	recycling endosome	203	14.096	1.7026	0.0071905	0.042348	1.37317												STIMATE	0.532473	5.71603e-28	4.5774e-25			GO:0032606	type I interferon production	121	47	-0.36478	-1.5958	0.001368	0.037635	1.42441
ANXA6	0.685457	1.09427e-42	9.37694e-40			GO:0016032	viral process	418	24.781	2.1791	5.059e-08	3.265e-06	5.48612			GO:0005769	early endosome	427	29.65	1.5514	0.0018433	0.015836	1.80035												HEMK1	0.528574	1.62772e-27	1.20693e-24			GO:0002269	leukocyte activation involved in inflammatory response	49	26	-0.43004	-1.6025	0.012103	0.035287	1.45239
TMBIM1	0.685398	1.11944e-42	9.37694e-40			GO:0005996	monosaccharide metabolic process	256	15.177	2.1743	2.1243e-05	0.00045527	3.34173			GO:0030139	endocytic vesicle	344	23.887	1.549	0.0050837	0.032027	1.49448												IL17RC	0.527733	2.03644e-27	1.45605e-24			GO:0006403	RNA localization	192	63	-0.3438	-1.6034	0.0026316	0.035543	1.44925
GNB2	0.685338	1.14563e-42	9.37694e-40			GO:0097193	intrinsic apoptotic signaling pathway	306	18.141	2.1498	5.117e-06	0.00015333	3.81437			GO:0030133	transport vesicle	430	29.858	1.5071	0.0035917	0.026109	1.58321												GORASP1	0.524491	4.80053e-27	3.31402e-24			GO:0042092	type 2 immune response	42	25	-0.44146	-1.6045	0.0075301	0.035604	1.4485
SOX10	0.684902	1.35402e-42	1.07005e-39			GO:0072594	establishment of protein localization to organelle	440	26.085	2.1468	4.7919e-08	3.265e-06	5.48612			GO:0005819	spindle	425	29.511	1.491	0.0048201	0.031414	1.50288												RFT1	0.519938	1.57585e-26	1.05162e-23			GO:0010737	protein kinase A signaling	37	15	-0.4565	-1.6075	0.010654	0.034781	1.45866
RAB7A	0.68459	1.52599e-42	1.16575e-39			GO:0034502	protein localization to chromosome	110	6.5214	2.1468	0.0054444	0.048083	1.31801																						TUSC2	0.516572	3.7511e-26	2.42248e-23			GO:1903131	mononuclear cell differentiation	476	210	-0.32167	-1.6258	<2.2e-16	0.029249	1.53389
SIGMAR1	0.684477	1.5934e-42	1.17799e-39			GO:0031647	regulation of protein stability	316	18.734	2.1351	4.5963e-06	0.00014282	3.84521																						LAMB2	0.516041	4.29776e-26	2.68878e-23			GO:0014812	muscle cell migration	86	46	-0.38542	-1.6273	0.0027473	0.029042	1.53697
CRTAP	0.684307	1.70031e-42	1.18394e-39			GO:0010639	negative regulation of organelle organization	353	20.928	2.0069	1.2685e-05	0.00029563	3.52925																						NAA80	0.510154	1.9094e-25	1.15837e-22			GO:0031023	microtubule organizing center organization	149	54	-0.36021	-1.6282	<2.2e-16	0.029309	1.533
NPIPB3	0.684301	1.70478e-42	1.18394e-39			GO:0034976	response to endoplasmic reticulum stress	262	15.533	1.9958	0.00018679	0.0031343	2.50386																						CCDC51	0.507558	3.65237e-25	2.1506e-22			GO:0002544	chronic inflammatory response	20	14	-0.54607	-1.6287	0.01129	0.029695	1.52732
HSPA8	0.683988	1.9213e-42	1.29507e-39			GO:0045862	positive regulation of proteolysis	322	19.09	1.9906	3.8955e-05	0.00076008	3.11914																						ELP6	0.490154	2.45337e-23	1.32747e-20			GO:0070646	protein modification by small protein removal	101	33	-0.38207	-1.6298	0.0014514	0.029758	1.5264
DNM2	0.682629	3.22283e-42	2.11031e-39			GO:0090150	establishment of protein localization to membrane	264	15.651	1.9807	0.00021419	0.0034101	2.46723																						TEX264	0.48615	6.24642e-23	3.29088e-20			GO:0022407	regulation of cell-cell adhesion	478	221	-0.32287	-1.6327	<2.2e-16	0.029399	1.53167
STX16	0.681331	5.26997e-42	3.35492e-39			GO:0043409	negative regulation of MAPK cascade	155	9.1892	1.9588	0.0047857	0.043174	1.36478																						LARS2	0.481897	1.66271e-22	8.53523e-20			GO:0071706	tumor necrosis factor superfamily cytokine production	170	84	-0.35976	-1.6329	<2.2e-16	0.029907	1.52423
EI24	0.681209	5.51929e-42	3.41868e-39			GO:1903829	positive regulation of protein localization	475	28.16	1.9531	1.3882e-06	4.8529e-05	4.314																						NPRL2	0.481066	2.0099e-22	1.00596e-19			GO:0007062	sister chromatid cohesion	56	19	-0.43043	-1.6339	0.0045045	0.030163	1.52053
HEXA	0.681045	5.87152e-42	3.54114e-39			GO:0046434	organophosphate catabolic process	235	13.932	1.938	0.00074885	0.0099727	2.00119																						NDUFAF3	0.475586	6.93292e-22	3.38529e-19			GO:0001818	negative regulation of cytokine production	285	126	-0.34246	-1.643	<2.2e-16	0.028172	1.55018
CTSB	0.680931	6.13102e-42	3.60284e-39			GO:1902903	regulation of supramolecular fiber organization	375	22.232	1.9342	2.4887e-05	0.00050928	3.29304																						ZNF362	0.474507	8.82498e-22	4.20657e-19			GO:0048872	homeostasis of number of cells	314	136	-0.33628	-1.6434	<2.2e-16	0.028581	1.54392
ATP6AP1	0.68051	7.18461e-42	4.11642e-39			GO:1901293	nucleoside phosphate biosynthetic process	288	17.074	1.9328	0.00021542	0.0034101	2.46723																						RETREG2	0.474277	9.29015e-22	4.24645e-19			GO:0006909	phagocytosis	228	101	-0.35007	-1.644	<2.2e-16	0.029005	1.53753
PACSIN2	0.68022	8.0128e-42	4.47896e-39			GO:0043161	proteasome-mediated ubiquitin-dependent protein catabolic process	443	26.263	1.9038	8.5909e-06	0.00022475	3.6483																						MAPKAPK3	0.474256	9.33286e-22	4.24645e-19			GO:0033002	muscle cell proliferation	204	92	-0.35442	-1.6455	<2.2e-16	0.029245	1.53395
CHD4	0.680079	8.44766e-42	4.6096e-39			GO:0019693	ribose phosphate metabolic process	475	28.16	1.8821	6.4547e-06	0.00018052	3.74347																						DVL3	0.474	9.88105e-22	4.39597e-19			GO:0050727	regulation of inflammatory response	374	162	-0.33459	-1.6503	<2.2e-16	0.028248	1.54901
TCF25	0.6789	1.31476e-41	7.00738e-39			GO:0022604	regulation of cell morphogenesis	243	14.406	1.8742	0.0012422	0.015326	1.81457																						EMC3	0.472559	1.36117e-21	5.92406e-19			GO:0044346	fibroblast apoptotic process	24	12	-0.52406	-1.6507	0.0078125	0.028673	1.54253
WDR1	0.678781	1.37476e-41	7.16062e-39			GO:1990778	protein localization to cell periphery	354	20.987	1.8583	0.00013888	0.0024275	2.61484																						NT5DC2	0.464385	8.13598e-21	3.19377e-18			GO:0030101	natural killer cell activation	93	37	-0.39838	-1.6531	0.0029112	0.028553	1.54435
RETSAT	0.678708	1.41266e-41	7.19452e-39			GO:0007051	spindle organization	209	12.391	1.8562	0.0031132	0.030372	1.51753																						IMPDH2	0.464094	8.66368e-21	3.33552e-18			GO:0033044	regulation of chromosome organization	244	85	-0.34861	-1.6627	<2.2e-16	0.026448	1.57761
DCTN2	0.678067	1.79479e-41	8.76136e-39			GO:0031400	negative regulation of protein modification process	391	23.18	1.855	6.6942e-05	0.0012481	2.90375																						ZBTB47	0.461029	1.6723e-20	6.31686e-18			GO:0150076	neuroinflammatory response	76	40	-0.41412	-1.6718	0.0043541	0.024434	1.61201
FAM50A	0.678064	1.79677e-41	8.76136e-39			GO:1901873	regulation of post-translational protein modification	273	16.185	1.8536	0.00082138	0.010768	1.96786																						DAG1	0.459933	2.11204e-20	7.83018e-18			GO:0071216	cellular response to biotic stimulus	239	92	-0.34973	-1.6774	<2.2e-16	0.023737	1.62457
SRRM2	0.677779	1.9979e-41	9.53916e-39			GO:0008380	RNA splicing	446	26.441	1.8532	2.1705e-05	0.00045527	3.34173																						GLB1	0.454905	6.10104e-20	2.14286e-17			GO:0002396	MHC protein complex assembly	18	15	-0.56604	-1.6858	0.0064309	0.021971	1.65815
PGAM1	0.677422	2.282e-41	1.06733e-38			GO:0030705	cytoskeleton-dependent intracellular transport	210	12.45	1.8474	0.0033062	0.031167	1.5063																						ZNF687	0.454782	6.25963e-20	2.16065e-17			GO:0002274	myeloid leukocyte activation	235	118	-0.35428	-1.6887	<2.2e-16	0.021811	1.66132
MTCH1	0.67703	2.64047e-41	1.21029e-38			GO:0007005	mitochondrion organization	479	28.398	1.8311	1.7009e-05	0.00038569	3.41376																						ABCF3	0.453293	8.54067e-20	2.84974e-17			GO:0002263	cell activation involved in immune response	301	151	-0.34894	-1.6933	<2.2e-16	0.021179	1.67409
AKT1	0.676774	2.90362e-41	1.30481e-38			GO:0051656	establishment of organelle localization	480	28.457	1.8273	1.8015e-05	0.00039776	3.40038																						FYCO1	0.452553	9.96002e-20	3.16507e-17			GO:0019221	cytokine-mediated signaling pathway	497	215	-0.33679	-1.6936	<2.2e-16	0.021627	1.665
SCARB2	0.676598	3.09913e-41	1.36588e-38			GO:0007015	actin filament organization	453	26.856	1.8245	3.2603e-05	0.00065127	3.18624																						TADA3	0.45222	1.06729e-19	3.28725e-17			GO:0002237	response to molecule of bacterial origin	342	137	-0.34125	-1.6962	<2.2e-16	0.021586	1.66583
GLMP	0.676396	3.34081e-41	1.44461e-38			GO:0034504	protein localization to nucleus	308	18.26	1.8072	0.00072179	0.0097674	2.01022																						CIDECP1	0.4516	1.21357e-19	3.68116e-17			GO:0140546	defense response to symbiont	302	118	-0.35026	-1.6966	<2.2e-16	0.022044	1.65671
TNPO2	0.675492	4.66688e-41	1.98066e-38			GO:0007249	canonical NF-kappaB signal transduction	303	17.963	1.7814	0.0010982	0.01396	1.85511																						POC1A	0.44928	1.9579e-19	5.76428e-17			GO:0008334	histone mRNA metabolic process	24	13	-0.53038	-1.6997	0.014469	0.021743	1.66268
TNFRSF14	0.675202	5.19375e-41	2.16419e-38			GO:0032386	regulation of intracellular transport	259	15.355	1.7584	0.0031094	0.030372	1.51753																						SHISA5	0.445535	4.2047e-19	1.21997e-16			GO:0009595	detection of biotic stimulus	37	19	-0.48679	-1.7049	0.006135	0.02135	1.6706
ARSG	0.67487	5.86938e-41	2.40204e-38			GO:0030522	intracellular receptor signaling pathway	367	21.758	1.7465	0.0005778	0.0082165	2.08531																						CELSR2	0.444912	4.77044e-19	1.36435e-16			GO:0090077	foam cell differentiation	39	20	-0.48168	-1.7143	0.0015291	0.019798	1.70338
PUF60	0.674667	6.32574e-41	2.54339e-38			GO:0030100	regulation of endocytosis	281	16.659	1.7408	0.0025914	0.026514	1.57652																						TMEM94	0.444273	5.42821e-19	1.5306e-16			GO:0061842	microtubule organizing center localization	32	11	-0.50522	-1.7148	0.0015649	0.020337	1.69171
HUWE1	0.674554	6.59387e-41	2.56338e-38			GO:0051235	maintenance of location	320	18.971	1.7395	0.0013833	0.016579	1.78044																						SEC13	0.44357	6.25546e-19	1.73936e-16			GO:0002526	acute inflammatory response	103	42	-0.40098	-1.7224	<2.2e-16	0.019238	1.71584
TMEM219	0.674552	6.59915e-41	2.56338e-38			GO:0062197	cellular response to chemical stress	303	17.963	1.7257	0.0021539	0.023446	1.62993																						WDR6	0.442675	7.49057e-19	2.05426e-16			GO:0009615	response to virus	394	153	-0.35003	-1.7439	<2.2e-16	0.015141	1.81985
SMARCA4	0.674387	7.01206e-41	2.67837e-38			GO:1903311	regulation of mRNA metabolic process	304	18.023	1.7201	0.0022668	0.02348	1.6293																						INTS1	0.441654	9.19301e-19	2.42711e-16			GO:0038061	non-canonical NF-kappaB signal transduction	125	53	-0.40702	-1.7712	<2.2e-16	0.011369	1.94428
HPS1	0.673961	8.19858e-41	3.08025e-38			GO:0051054	positive regulation of DNA metabolic process	298	17.667	1.6981	0.0032029	0.030887	1.51022																						EXOSC7	0.441643	9.21382e-19	2.42711e-16			GO:0034341	response to type II interferon	139	71	-0.39924	-1.773	<2.2e-16	0.011435	1.94176
SUMF2	0.673714	8.97501e-41	3.27764e-38			GO:0006397	mRNA processing	480	28.457	1.6868	0.00026293	0.0040852	2.38879																						NISCH	0.440754	1.10067e-18	2.86175e-16			GO:0002683	negative regulation of immune system process	487	225	-0.35038	-1.7753	<2.2e-16	0.011351	1.94497
SNN	0.673704	9.01001e-41	3.27764e-38			GO:0062012	regulation of small molecule metabolic process	313	18.556	1.6706	0.0035325	0.032931	1.4824																						ST3GAL3	0.437943	1.92437e-18	4.93922e-16			GO:1990840	response to lectin	21	12	-0.5954	-1.7853	<2.2e-16	0.010877	1.96349
MYO1D	0.673342	1.0287e-40	3.68371e-38			GO:0051345	positive regulation of hydrolase activity	354	20.987	1.6677	0.0020752	0.023215	1.63423																						GMPPB	0.436665	2.47651e-18	6.24758e-16			GO:0007204	positive regulation of cytosolic calcium ion concentration	165	75	-0.39207	-1.7856	<2.2e-16	0.011232	1.94954
PEPD	0.672714	1.2943e-40	4.52823e-38			GO:0043086	negative regulation of catalytic activity	369	21.876	1.6456	0.0022666	0.02348	1.6293																						ATP6V0A1	0.436624	2.49654e-18	6.24758e-16			GO:0050867	positive regulation of cell activation	366	187	-0.36242	-1.7927	<2.2e-16	0.010407	1.98267
ADIPOR1	0.672693	1.30405e-40	4.52823e-38			GO:0034248	regulation of amide metabolic process	429	25.433	1.6121	0.0017227	0.020074	1.69737																						BTD	0.434993	3.43948e-18	8.39736e-16			GO:0032623	interleukin-2 production	62	36	-0.47316	-1.8059	<2.2e-16	0.0090898	2.04145
PDXDC1	0.672419	1.44161e-40	4.93116e-38			GO:0044282	small molecule catabolic process	370	21.935	1.5956	0.0042598	0.038847	1.41064																						JAGN1	0.433482	4.62117e-18	1.08842e-15			GO:0006968	cellular defense response	51	32	-0.48467	-1.8207	<2.2e-16	0.0075925	2.11962
KIAA0930	0.671782	1.81799e-40	6.12716e-38			GO:0016049	cell growth	486	28.813	1.5618	0.0019778	0.022424	1.64929																						SLC3A2	0.433156	4.92481e-18	1.14645e-15			GO:0042113	B cell activation	271	132	-0.37714	-1.8214	<2.2e-16	0.00787	2.10403
MGAT1	0.671181	2.26201e-40	7.51315e-38			GO:0043549	regulation of kinase activity	448	26.56	1.5437	0.0037715	0.034772	1.45877																						SFMBT1	0.431125	7.30335e-18	1.66151e-15			GO:0001906	cell killing	212	94	-0.38625	-1.8217	<2.2e-16	0.0081313	2.08984
KLC1	0.671034	2.38532e-40	7.80955e-38			GO:0043434	response to peptide hormone	430	25.493	1.5299	0.0054031	0.048083	1.31801																						RPUSD3	0.429942	9.17681e-18	2.04133e-15			GO:1990868	response to chemokine	97	56	-0.43244	-1.8377	<2.2e-16	0.0069784	2.15624
MSN	0.670905	2.50012e-40	8.07009e-38																																TKT	0.428823	1.13801e-17	2.44977e-15			GO:0097696	receptor signaling pathway via STAT	174	71	-0.40131	-1.8436	<2.2e-16	0.0066017	2.18034
PCBP1	0.670789	2.60696e-40	8.29811e-38																																BRK1	0.428468	1.2182e-17	2.5672e-15			GO:0002764	immune response-regulating signaling pathway	486	231	-0.36809	-1.8692	<2.2e-16	0.005257	2.27926
FLOT1	0.670718	2.67557e-40	8.39983e-38																																UNC45A	0.427365	1.50462e-17	3.13775e-15			GO:0007159	leukocyte cell-cell adhesion	399	203	-0.37579	-1.8722	<2.2e-16	0.0051909	2.28476
ANAPC5	0.670646	2.7455e-40	8.50289e-38																																DUSP7	0.427194	1.55462e-17	3.20861e-15			GO:0050866	negative regulation of cell activation	207	99	-0.4006	-1.873	<2.2e-16	0.0054793	2.26127
ERGIC3	0.669391	4.3222e-40	1.32075e-37																																ABHD14B	0.424955	2.37991e-17	4.76458e-15			GO:0046631	alpha-beta T cell activation	178	98	-0.41053	-1.8758	<2.2e-16	0.005528	2.25743
EWSR1	0.669196	4.63598e-40	1.39799e-37																																GPATCH3	0.424573	2.55863e-17	5.07166e-15			GO:0051249	regulation of lymphocyte activation	492	252	-0.37214	-1.8821	<2.2e-16	0.0055245	2.25771
RAD54L2	0.668526	5.89864e-40	1.75565e-37																																TATDN2	0.424344	2.67174e-17	5.24395e-15			GO:0002440	production of molecular mediator of immune response	219	112	-0.40279	-1.886	<2.2e-16	0.0053966	2.26788
MCRIP1	0.66823	6.56161e-40	1.92636e-37																																PEX10	0.422048	4.11785e-17	7.70462e-15			GO:0033627	cell adhesion mediated by integrin	82	47	-0.46173	-1.9003	<2.2e-16	0.0043864	2.35789
TMEM79	0.668197	6.64031e-40	1.92636e-37																																MTMR14	0.421317	4.72243e-17	8.75399e-15			GO:0002443	leukocyte mediated immunity	382	186	-0.38524	-1.9156	<2.2e-16	0.0042944	2.3671
GUCD1	0.668036	7.03442e-40	2.0078e-37																																SYDE1	0.420794	5.20739e-17	9.5644e-15			GO:0002697	regulation of immune effector process	378	180	-0.3895	-1.9239	<2.2e-16	0.0043421	2.3623
TADA3	0.668011	7.09624e-40	2.0078e-37																																HTT	0.420574	5.42616e-17	9.87562e-15			GO:0001819	positive regulation of cytokine production	478	226	-0.38063	-1.925	<2.2e-16	0.0044831	2.34842
DUSP3	0.667891	7.40968e-40	2.05411e-37																																SEC22C	0.419753	6.32476e-17	1.14074e-14			GO:0045088	regulation of innate immune response	420	199	-0.38233	-1.9257	<2.2e-16	0.0048383	2.31531
TANGO2	0.66788	7.43917e-40	2.05411e-37																																ITPKB	0.419421	6.72786e-17	1.2026e-14			GO:0002833	positive regulation of response to biotic stimulus	372	178	-0.38732	-1.9293	<2.2e-16	0.0051692	2.28658
NAPA	0.667781	7.70826e-40	2.10307e-37																																NICN1	0.418292	8.29666e-17	1.45701e-14			GO:0031349	positive regulation of defense response	472	222	-0.384	-1.9393	<2.2e-16	0.0046522	2.33234
RABL6	0.667488	8.55916e-40	2.30775e-37																																HDAC11	0.414937	1.53971e-16	2.59034e-14			GO:0070661	leukocyte proliferation	344	172	-0.39431	-1.9475	<2.2e-16	0.0046522	2.33234
AKT2	0.667269	9.25723e-40	2.46695e-37																																ACVR2B-AS1	0.414534	1.65756e-16	2.76537e-14			GO:0051383	kinetochore organization	21	11	-0.64747	-1.9703	<2.2e-16	0.0038769	2.41152
GRINA	0.666979	1.02678e-39	2.70481e-37																																CTNNB1	0.414198	1.76286e-16	2.91673e-14			GO:0070269	pyroptosis	36	21	-0.58103	-2.0167	<2.2e-16	0.002047	2.68888
CDK4	0.666771	1.10578e-39	2.87979e-37																																PMEL	0.410938	3.18875e-16	5.1071e-14			GO:0032613	interleukin-10 production	60	41	-0.5329	-2.0568	<2.2e-16	0.0013957	2.85521
ENDOD1	0.666408	1.25854e-39	3.24081e-37																																PCIF1	0.410174	3.66053e-16	5.77038e-14			GO:0032609	type II interferon production	115	73	-0.48377	-2.0737	<2.2e-16	0.00093045	3.03131
ATF6B	0.666206	1.35271e-39	3.44459e-37																																MFSD12	0.408758	4.72291e-16	7.16308e-14			GO:0002250	adaptive immune response	457	233	-0.41381	-2.1036	<2.2e-16	0.0013957	2.85521
PSAP	0.666136	1.38685e-39	3.49273e-37																																PLEKHM2	0.407377	6.049e-16	8.83949e-14			GO:0032615	interleukin-12 production	63	40	-0.5485	-2.1508	<2.2e-16	0.0027913	2.55419
PRKDC	0.665945	1.48409e-39	3.69699e-37																																APH1A	0.405799	8.01366e-16	1.13783e-13
KCNAB2	0.665729	1.60299e-39	3.95024e-37																																ALG3	0.404683	9.76828e-16	1.3487e-13
MLPH	0.665453	1.76803e-39	4.3106e-37																																CRTAP	0.403102	1.29144e-15	1.74693e-13
GPAT4	0.665163	1.95923e-39	4.72649e-37																																PRRT3	0.402999	1.31514e-15	1.76705e-13
MYO1E	0.665088	2.0119e-39	4.80299e-37																																AMIGO3	0.402485	1.43973e-15	1.89627e-13
CAPN2	0.664778	2.24614e-39	5.30691e-37																																SLC7A5	0.401384	1.74642e-15	2.27035e-13
BACE2	0.664587	2.40259e-39	5.61863e-37																																ZMYND10	0.401228	1.79463e-15	2.31797e-13
RPL8	0.664114	2.8404e-39	6.57537e-37																																RNF40	0.401051	1.85106e-15	2.37552e-13
AGPAT2	0.664027	2.92894e-39	6.71254e-37																																IPO13	0.400217	2.14144e-15	2.69633e-13
UTP4	0.663867	3.09883e-39	7.03157e-37																																PSKH1	0.399757	2.32053e-15	2.90356e-13
RAB1B	0.663804	3.16861e-39	7.11943e-37																																PPP1R26	0.397822	3.24684e-15	3.98784e-13
PSME3	0.663331	3.74358e-39	8.32966e-37																																SETD1A	0.396094	4.37455e-15	5.30779e-13
NELFE	0.66305	4.1321e-39	9.10571e-37																																NCBP2AS2	0.395692	4.68739e-15	5.6531e-13
TBCD	0.662905	4.34885e-39	9.43408e-37																																USP36	0.395201	5.09958e-15	6.11339e-13
SF1	0.662895	4.36344e-39	9.43408e-37																																FAM131A	0.395072	5.21418e-15	6.21357e-13
SORT1	0.662792	4.52518e-39	9.69234e-37																																BAG6	0.394303	5.94742e-15	7.00397e-13
TSPAN3	0.662703	4.66783e-39	9.80747e-37																																TRAK1	0.394178	6.07635e-15	7.07259e-13
AUP1	0.662685	4.69814e-39	9.80747e-37																																SLC6A17	0.393902	6.3697e-15	7.32882e-13
STK25	0.662679	4.70731e-39	9.80747e-37																																MED24	0.393841	6.43635e-15	7.36319e-13
C1ORF216	0.662532	4.95696e-39	1.02346e-36																																RBSN	0.392578	7.98183e-15	8.97732e-13
KIF1C	0.662328	5.32462e-39	1.08955e-36																																FASN	0.392014	8.78457e-15	9.45522e-13
TMEM147	0.662273	5.42918e-39	1.10111e-36																																MGAT5B	0.390733	1.09113e-14	1.14369e-12
ATP6V0A1	0.662103	5.76168e-39	1.1583e-36																																DCTN1	0.390564	1.12274e-14	1.17069e-12
CYB5R3	0.661925	6.13414e-39	1.22245e-36																																WDR24	0.38989	1.25787e-14	1.3048e-12
RPN1	0.661889	6.21081e-39	1.22706e-36																																PCYT2	0.389498	1.34376e-14	1.37959e-12
GNB1	0.661173	7.97721e-39	1.56258e-36																																TMCC2	0.389195	1.4139e-14	1.43687e-12
NPIPB5	0.660878	8.84463e-39	1.71781e-36																																USP4	0.389113	1.43365e-14	1.44958e-12
STUB1	0.660705	9.3933e-39	1.80904e-36																																MAP3K6	0.388366	1.625e-14	1.6044e-12
TWF2	0.660669	9.51066e-39	1.81638e-36																																EIF4G1	0.387414	1.90546e-14	1.84286e-12
PFKM	0.660282	1.08825e-38	2.0562e-36																																CABLES1	0.387139	1.99515e-14	1.89302e-12
GCN1	0.660266	1.09458e-38	2.0562e-36																																PPT2	0.386935	2.06407e-14	1.93096e-12
ACAA1	0.660075	1.1697e-38	2.17945e-36																																POMGNT1	0.386818	2.10475e-14	1.93881e-12
ARL2	0.659977	1.21021e-38	2.23674e-36																																SLC25A26	0.386762	2.12465e-14	1.94226e-12
ZZEF1	0.659934	1.22838e-38	2.25217e-36																																ACY1	0.386326	2.28459e-14	2.06068e-12
NUCB1	0.659786	1.29331e-38	2.3524e-36																																SLC6A8	0.385838	2.4777e-14	2.21444e-12
DHCR24	0.659759	1.30547e-38	2.3558e-36																																DPH2	0.385343	2.68983e-14	2.38276e-12
ATG4B	0.659714	1.32614e-38	2.37442e-36																																CYB561D2	0.384779	2.95353e-14	2.57085e-12
TBC1D16	0.659689	1.33762e-38	2.3764e-36																																OTX1	0.384231	3.23366e-14	2.79042e-12
POLR2E	0.6595	1.4283e-38	2.50089e-36																																MECR	0.383099	3.89744e-14	3.31114e-12
BAX	0.659497	1.42952e-38	2.50089e-36																																LRFN3	0.38309	3.90324e-14	3.31114e-12
RPL4	0.659394	1.48155e-38	2.57229e-36																																ANO10	0.382343	4.41313e-14	3.72789e-12
GSN	0.659326	1.51737e-38	2.61467e-36																																CIC	0.380077	6.39281e-14	5.16064e-12
CYB5R1	0.659098	1.64203e-38	2.79652e-36																																ZNF205	0.379512	7.00893e-14	5.59039e-12
HTT	0.659088	1.64731e-38	2.79652e-36																																ZNF71	0.379287	7.26962e-14	5.77531e-12
MZT2B	0.659037	1.67712e-38	2.8262e-36																																NAB2	0.378906	7.73395e-14	6.09582e-12
PSMD3	0.658995	1.7015e-38	2.84635e-36																																RAF1	0.378861	7.79083e-14	6.11656e-12
SND1	0.658954	1.72594e-38	2.86631e-36																																RNF220	0.378778	7.89645e-14	6.17527e-12
UBE2Z	0.658699	1.8851e-38	3.10811e-36																																AGPAT1	0.378625	8.09488e-14	6.30582e-12
TOM1	0.658513	2.01029e-38	3.29085e-36																																SLC41A3	0.378478	8.29003e-14	6.42886e-12
CDC37	0.658404	2.08773e-38	3.38597e-36																																MCRIP1	0.378049	8.88633e-14	6.79828e-12
MAN1B1	0.658389	2.09795e-38	3.38597e-36																																CLCN7	0.377906	9.0939e-14	6.8962e-12
SREBF2	0.658304	2.16112e-38	3.46354e-36																																TMEM250	0.377802	9.24864e-14	6.98709e-12
MYO10	0.658226	2.21953e-38	3.53245e-36																																ERI3	0.377212	1.0172e-13	7.62711e-12
NAGLU	0.658	2.40019e-38	3.79363e-36																																ZDHHC8	0.37718	1.02257e-13	7.63874e-12
SLC1A4	0.657975	2.42055e-38	3.7996e-36																																MGAT4B	0.376882	1.07282e-13	7.95473e-12
STAT6	0.657773	2.59566e-38	4.04676e-36																																HEXA-AS1	0.376753	1.09538e-13	8.05261e-12
ILF3	0.657722	2.64128e-38	4.09005e-36																																TMEM104	0.376738	1.09808e-13	8.05261e-12
FKBP4	0.657601	2.7533e-38	4.2349e-36																																DGCR2	0.376636	1.11624e-13	8.15591e-12
TPP1	0.657367	2.98521e-38	4.561e-36																																PLA2G15	0.375721	1.29295e-13	9.27771e-12
ADRM1	0.657191	3.17103e-38	4.81283e-36																																VPS18	0.374913	1.47179e-13	1.04117e-11
TKFC	0.656859	3.55441e-38	5.3592e-36																																TTC21A	0.374281	1.6282e-13	1.13974e-11
UNC45A	0.656622	3.85557e-38	5.76103e-36																																RPL29	0.373366	1.88401e-13	1.30512e-11
CAP1	0.65661	3.87119e-38	5.76103e-36																																RETSAT	0.372954	2.01169e-13	1.38876e-11
MACF1	0.656591	3.89675e-38	5.76166e-36																																HCFC1	0.371955	2.3574e-13	1.60527e-11
CTTN	0.656491	4.03226e-38	5.92381e-36																																VAT1	0.370944	2.76591e-13	1.85196e-11
FLNA	0.656373	4.19893e-38	6.12937e-36																																TRIM63	0.370585	2.92708e-13	1.92964e-11
SEC24C	0.656284	4.32907e-38	6.27934e-36																																KIF9	0.370567	2.93558e-13	1.92964e-11
EEF1A1	0.656245	4.38722e-38	6.31982e-36																																HMG20B	0.370558	2.93976e-13	1.92964e-11
CALR	0.656229	4.41213e-38	6.31982e-36																																TFAP2A	0.370471	2.98026e-13	1.94983e-11
RPS6KA2	0.656173	4.4977e-38	6.40238e-36																																GOLGA7B	0.369958	3.23091e-13	2.10009e-11
SFXN3	0.655877	4.97702e-38	7.04095e-36																																PARS2	0.369841	3.29093e-13	2.13218e-11
ATP2B4	0.655697	5.294e-38	7.44343e-36																																SOX10	0.369617	3.40885e-13	2.20146e-11
NF2	0.655471	5.71818e-38	7.9908e-36																																ARPC4	0.369565	3.43719e-13	2.21262e-11
RAB5C	0.65538	5.89843e-38	8.19274e-36																																TSC2	0.368525	4.04615e-13	2.57155e-11
QARS1	0.655342	5.97626e-38	8.25084e-36																																MUL1	0.367488	4.75801e-13	2.94666e-11
POMGNT1	0.655206	6.2603e-38	8.59122e-36																																TBC1D13	0.367416	4.81156e-13	2.96392e-11
DDX41	0.655037	6.63102e-38	9.04581e-36																																PLEKHH3	0.367135	5.02699e-13	3.08407e-11
CYB561A3	0.655005	6.70504e-38	9.06361e-36																																TREX1	0.367071	5.07753e-13	3.09915e-11
BLTP2	0.654997	6.72316e-38	9.06361e-36																																MIB2	0.36703	5.11016e-13	3.10934e-11
AHNAK	0.654929	6.87962e-38	9.2203e-36																																CASKIN2	0.367009	5.12658e-13	3.10934e-11
AP3D1	0.65449	7.99023e-38	1.06465e-35																																ATG2A	0.366768	5.32223e-13	3.20937e-11
ACADVL	0.654472	8.03878e-38	1.06493e-35																																RAB3A	0.365782	6.2031e-13	3.71815e-11
CNP	0.654023	9.36564e-38	1.23357e-35																																MDC1	0.364599	7.45006e-13	4.37993e-11
STXBP1	0.653956	9.58028e-38	1.25463e-35																																C19ORF73	0.36459	7.46032e-13	4.37993e-11
MAT2A	0.653338	1.18174e-37	1.53881e-35																																UQCC5	0.364513	7.54916e-13	4.40624e-11
SUGP2	0.653126	1.26954e-37	1.6438e-35																																CDK2	0.362785	9.84923e-13	5.63376e-11
CERCAM	0.652988	1.33058e-37	1.71315e-35																																CEP131	0.362591	1.01478e-12	5.76875e-11
MAP2K2	0.652879	1.3805e-37	1.75147e-35																																UCK1	0.362575	1.01717e-12	5.76875e-11
EIF3L	0.652878	1.38082e-37	1.75147e-35																																PSEN2	0.36253	1.02427e-12	5.79265e-11
EEF1D	0.652868	1.38557e-37	1.75147e-35																																KLHDC8B	0.362083	1.09685e-12	6.15096e-11
MLST8	0.652857	1.39091e-37	1.75147e-35																																TGFBRAP1	0.361819	1.14205e-12	6.31599e-11
SLC35B2	0.652634	1.49986e-37	1.87835e-35																																BTBD9	0.361691	1.16475e-12	6.4236e-11
EIF4G1	0.652332	1.6607e-37	2.06848e-35																																FLYWCH1	0.361673	1.16793e-12	6.4236e-11
SDF4	0.652231	1.71828e-37	2.12862e-35																																FEM1A	0.361373	1.22267e-12	6.70626e-11
ACO2	0.652003	1.856e-37	2.28687e-35																																MLST8	0.361125	1.26977e-12	6.94556e-11
AGPAT1	0.651912	1.91331e-37	2.34028e-35																																KLHL18	0.360452	1.40694e-12	7.55866e-11
TRPV2	0.651902	1.91977e-37	2.34028e-35																																ZBTB9	0.360306	1.43866e-12	7.70107e-11
YKT6	0.651872	1.93945e-37	2.34588e-35																																SLC25A23	0.360035	1.49912e-12	7.95688e-11
DPP7	0.651864	1.94483e-37	2.34588e-35																																CC2D1B	0.359427	1.64407e-12	8.60986e-11
MACROH2A1	0.651835	1.96377e-37	2.35632e-35																																DCAF11	0.358652	1.84891e-12	9.61436e-11
TBC1D14	0.651716	2.04411e-37	2.43994e-35																																ACTR8	0.358531	1.8829e-12	9.76569e-11
DDX17	0.651486	2.20884e-37	2.62291e-35																																SNX8	0.358291	1.95247e-12	1.01004e-10
C9ORF78	0.651443	2.24091e-37	2.63913e-35																																CTSF	0.358256	1.96301e-12	1.01287e-10
LRP10	0.651437	2.24553e-37	2.63913e-35																																PLXNB1	0.358125	2.0023e-12	1.02995e-10
NME4	0.651258	2.38487e-37	2.78859e-35																																LRRC45	0.358111	2.0064e-12	1.02995e-10
EEF2	0.65111	2.5063e-37	2.90573e-35																																ZBTB42	0.357972	2.04885e-12	1.04906e-10
NAV2	0.651105	2.5104e-37	2.90573e-35																																CGN	0.357927	2.06279e-12	1.05349e-10
CTSA	0.650994	2.60626e-37	3.00152e-35																																NAT8L	0.357633	2.15639e-12	1.0943e-10
MAF1	0.650908	2.68253e-37	3.07392e-35																																HGS	0.357625	2.15908e-12	1.0943e-10
OGDH	0.650868	2.71839e-37	3.09951e-35																																KCNAB2	0.356932	2.39629e-12	1.2084e-10
UBR4	0.650734	2.84365e-37	3.22627e-35																																ASB6	0.356899	2.40843e-12	1.21148e-10
CD99L2	0.650656	2.91926e-37	3.29574e-35																																DYNC1H1	0.356589	2.52311e-12	1.25653e-10
FAM210B	0.65047	3.10699e-37	3.49049e-35																																PRRC2A	0.356374	2.60587e-12	1.28814e-10
WNK1	0.650018	3.61557e-37	4.04203e-35																																CUTA	0.355625	2.91537e-12	1.42185e-10
AURKAIP1	0.649951	3.69696e-37	4.11296e-35																																STXBP1	0.354836	3.28063e-12	1.59027e-10
SAMM50	0.649893	3.77012e-37	4.17408e-35																																TRAIP	0.354666	3.36458e-12	1.62311e-10
C19ORF12	0.649721	3.99324e-37	4.39986e-35																																VAC14	0.35426	3.57471e-12	1.72033e-10
OXLD1	0.649692	4.03205e-37	4.42136e-35																																RPTOR	0.35421	3.60139e-12	1.72591e-10
DDX39B	0.649547	4.23247e-37	4.61903e-35																																CCHCR1	0.354057	3.68411e-12	1.76028e-10
ATP6V1B2	0.649446	4.37648e-37	4.75356e-35																																RABL6	0.353986	3.72325e-12	1.77475e-10
GRN	0.649427	4.40501e-37	4.76198e-35																																NME6	0.353659	3.90887e-12	1.8544e-10
GYS1	0.649367	4.49452e-37	4.83593e-35																																PRPF6	0.353602	3.9421e-12	1.86146e-10
SLC7A5	0.649285	4.6192e-37	4.94686e-35																																PPARD	0.353572	3.96007e-12	1.86146e-10
PI4KB	0.649187	4.77281e-37	5.08759e-35																																PIP4K2C	0.353293	4.12728e-12	1.92159e-10
HYAL2	0.648918	5.22025e-37	5.52131e-35																																MGRN1	0.353258	4.14855e-12	1.92701e-10
FLII	0.648906	5.2406e-37	5.52131e-35																																ADCY6	0.353194	4.18844e-12	1.94103e-10
APEH	0.6489	5.25196e-37	5.52131e-35																																HS1BP3	0.352987	4.31887e-12	1.98967e-10
DCAF7	0.64879	5.44803e-37	5.70128e-35																																CRTC1	0.352981	4.32321e-12	1.98967e-10
ENO2	0.648739	5.54169e-37	5.77293e-35																																TPRN	0.352677	4.52214e-12	2.07645e-10
MAP4	0.648721	5.57364e-37	5.77994e-35																																SLC45A2	0.352604	4.57113e-12	2.09414e-10
XRCC6	0.648651	5.70537e-37	5.8899e-35																																GDPGP1	0.352421	4.69666e-12	2.14674e-10
ABR	0.648561	5.8788e-37	6.04172e-35																																WDTC1	0.352136	4.89917e-12	2.22912e-10
GNAI2	0.648351	6.30566e-37	6.45148e-35																																GNA11	0.352013	4.98881e-12	2.26476e-10
DAPK1	0.648227	6.5704e-37	6.63759e-35																																FBXW5	0.351832	5.12392e-12	2.3156e-10
SLC35A4	0.648222	6.58199e-37	6.63759e-35																																SLC35A4	0.351611	5.29406e-12	2.38173e-10
EIF3D	0.648221	6.58393e-37	6.63759e-35																																AP5B1	0.351582	5.31704e-12	2.38575e-10
RPS9	0.648212	6.60342e-37	6.63759e-35																																OXSM	0.351567	5.32886e-12	2.38575e-10
APH1A	0.648076	6.9086e-37	6.90148e-35																																CEP170B	0.351554	5.33873e-12	2.38575e-10
CLCN7	0.648068	6.92618e-37	6.90148e-35																																CCDC106	0.351493	5.38696e-12	2.3966e-10
VPS18	0.647991	7.10618e-37	7.05019e-35																																FOXK2	0.351292	5.54885e-12	2.46315e-10
BECN1	0.647888	7.35322e-37	7.26385e-35																																ANKRD9	0.350619	6.12704e-12	2.67724e-10
LAMTOR1	0.647862	7.41693e-37	7.29533e-35																																ALAS1	0.350596	6.14751e-12	2.67724e-10
OS9	0.647752	7.69226e-37	7.53382e-35																																TRPM1	0.350416	6.3129e-12	2.74152e-10
COPA	0.647593	8.10911e-37	7.90828e-35																																DVL1	0.350276	6.44399e-12	2.7924e-10
EIF3G	0.647361	8.75849e-37	8.50538e-35																																MYO1D	0.350072	6.63988e-12	2.86488e-10
ANKRD11	0.647299	8.93924e-37	8.64428e-35																																DGKQ	0.349613	7.10153e-12	3.04438e-10
TXN2	0.647224	9.16434e-37	8.78881e-35																																HDAC6	0.349213	7.53089e-12	3.18077e-10
SEC61A1	0.647224	9.1654e-37	8.78881e-35																																RUSF1	0.349192	7.55384e-12	3.18375e-10
FAM234A	0.647122	9.48075e-37	9.02901e-35																																ANO8	0.349032	7.73289e-12	3.2262e-10
ADD1	0.647117	9.49468e-37	9.02901e-35																																CYTH3	0.349027	7.73817e-12	3.2262e-10
PLEKHM2	0.646991	9.90138e-37	9.37685e-35																																FLNA	0.348949	7.82726e-12	3.25107e-10
ACIN1	0.646929	1.01059e-36	9.53115e-35																																ARSG	0.348907	7.87447e-12	3.26391e-10
VCP	0.64687	1.03045e-36	9.6786e-35																																PSMD2	0.348716	8.09753e-12	3.34253e-10
OCA2	0.646837	1.04157e-36	9.7431e-35																																TARS2	0.348325	8.57338e-12	3.51e-10
NCL	0.646816	1.04906e-36	9.77332e-35																																ABHD6	0.348255	8.66151e-12	3.53885e-10
PABPN1	0.646741	1.07525e-36	9.97675e-35																																CACFD1	0.3479	9.12143e-12	3.71161e-10
MAN2C1	0.646594	1.12882e-36	1.04114e-34																																TYRP1	0.347363	9.8625e-12	3.98079e-10
EIF5A	0.646588	1.13118e-36	1.04114e-34																																RTL8A	0.34694	1.04879e-11	4.19935e-10
C8ORF33	0.646219	1.27764e-36	1.17124e-34																																TANGO2	0.346895	1.05557e-11	4.21806e-10
UBXN1	0.646007	1.37027e-36	1.25115e-34																																ZER1	0.346772	1.0746e-11	4.28557e-10
LRRFIP1	0.645992	1.3772e-36	1.25249e-34																																NOP14-AS1	0.346438	1.12803e-11	4.47191e-10
TPD52L2	0.645936	1.40256e-36	1.2705e-34																																TIMP2	0.346404	1.13349e-11	4.4847e-10
PDPK1	0.64591	1.41486e-36	1.27661e-34																																TMEM63B	0.346223	1.16364e-11	4.57328e-10
CTBP1	0.645852	1.44217e-36	1.29373e-34																																SLC4A2	0.345824	1.23284e-11	4.81119e-10
POLDIP2	0.645845	1.44513e-36	1.29373e-34																																EXOC7	0.345589	1.27539e-11	4.94831e-10
P4HB	0.645714	1.50915e-36	1.34579e-34																																GTF3C2	0.345511	1.28982e-11	4.99461e-10
TMEM109	0.645641	1.54574e-36	1.37307e-34																																PIK3R2	0.345476	1.29641e-11	5.00894e-10
IGSF3	0.645573	1.5807e-36	1.39871e-34																																CYB5R1	0.345331	1.32378e-11	5.07703e-10
PIEZO1	0.645547	1.59448e-36	1.40547e-34																																NARF	0.345231	1.34309e-11	5.14123e-10
ARF1	0.645398	1.67422e-36	1.47011e-34																																EEFSEC	0.344351	1.52445e-11	5.73674e-10
RAC1	0.645353	1.69931e-36	1.48644e-34																																DAPK3	0.344224	1.5527e-11	5.83208e-10
ARL6IP4	0.64528	1.74061e-36	1.51473e-34																																EIF2B5	0.343555	1.70901e-11	6.33601e-10
PFKL	0.645273	1.74486e-36	1.51473e-34																																CLSTN1	0.343369	1.75524e-11	6.48499e-10
ARHGDIA	0.645144	1.82036e-36	1.5743e-34																																ZBED3	0.343175	1.80491e-11	6.64232e-10
ILVBL	0.645091	1.85224e-36	1.59585e-34																																TMEM53	0.343088	1.82748e-11	6.71306e-10
DNAJC1	0.644829	2.01847e-36	1.73256e-34																																SLC7A8	0.342857	1.88889e-11	6.92594e-10
PITRM1	0.644561	2.20446e-36	1.88514e-34																																ILVBL	0.342406	2.01448e-11	7.33269e-10
APRT	0.644477	2.26567e-36	1.93028e-34																																TWF2	0.342354	2.02962e-11	7.37421e-10
PIP4P1	0.644342	2.36844e-36	2.0071e-34																																CNPPD1	0.342283	2.0503e-11	7.41514e-10
SNX19	0.644336	2.37335e-36	2.0071e-34																																SAMD4B	0.34202	2.12867e-11	7.67855e-10
STAT2	0.644256	2.43564e-36	2.05221e-34																																MFN2	0.341608	2.25731e-11	8.09881e-10
PDCD6IP	0.644222	2.46333e-36	2.06793e-34																																TBC1D25	0.34117	2.4025e-11	8.58892e-10
SLC25A6	0.644153	2.51981e-36	2.10763e-34																																TBL3	0.341072	2.43641e-11	8.69464e-10
ATIC	0.643909	2.72903e-36	2.27432e-34																																HYAL2	0.34103	2.45105e-11	8.73131e-10
RALY	0.643874	2.76077e-36	2.29244e-34																																RITA1	0.340937	2.48342e-11	8.81524e-10
C1ORF43	0.643691	2.9303e-36	2.42443e-34																																NELFA	0.340773	2.54215e-11	9.00776e-10
HAX1	0.643645	2.97467e-36	2.44376e-34																																STARD10	0.340445	2.66303e-11	9.40281e-10
DNAJA4	0.643645	2.97499e-36	2.44376e-34																																MEF2D	0.340337	2.70419e-11	9.53131e-10
CNPPD1	0.643589	3.02988e-36	2.47996e-34																																WIPI1	0.340316	2.71228e-11	9.54303e-10
ENTPD6	0.643492	3.12766e-36	2.55088e-34																																TBCD	0.340237	2.74297e-11	9.63407e-10
ARSA	0.643125	3.52533e-36	2.86502e-34																																PLXNA1	0.340186	2.7626e-11	9.68603e-10
MMS19	0.643074	3.58436e-36	2.9027e-34																																DNAJC11	0.340127	2.78577e-11	9.75019e-10
ADAM15	0.643023	3.64502e-36	2.94143e-34																																TPRG1L	0.340103	2.79526e-11	9.76635e-10
BBLN	0.643	3.67226e-36	2.94535e-34																																GGA3	0.339974	2.84699e-11	9.91248e-10
FADS1	0.642997	3.67559e-36	2.94535e-34																																WDR1	0.339941	2.86029e-11	9.94148e-10
CHMP1A	0.642966	3.71337e-36	2.96526e-34																																DYNLL2	0.339692	2.9627e-11	1.02796e-09
LTBR	0.642947	3.73565e-36	2.9727e-34																																AMDHD2	0.339235	3.16064e-11	1.08722e-09
PEX10	0.642858	3.84668e-36	3.05046e-34																																ZNF768	0.338496	3.50797e-11	1.19172e-09
GLUD1	0.642834	3.87622e-36	3.06329e-34																																USF2	0.338487	3.51206e-11	1.19172e-09
YIPF3	0.642691	4.06074e-36	3.19093e-34																																DCAF1	0.338113	3.70177e-11	1.25185e-09
HSPA9	0.642688	4.06559e-36	3.19093e-34																																WHRN	0.337806	3.86533e-11	1.28768e-09
PLOD3	0.642675	4.08275e-36	3.19346e-34																																NPLOC4	0.337805	3.8656e-11	1.28768e-09
ANKRD17	0.642568	4.22666e-36	3.29478e-34																																QPCTL	0.337762	3.8891e-11	1.29335e-09
ADAR	0.642556	4.24384e-36	3.29696e-34																																ELK1	0.337725	3.9093e-11	1.29791e-09
BABAM1	0.642448	4.39615e-36	3.40375e-34																																FAAP100	0.337289	4.15627e-11	1.36571e-09
NDUFA10	0.642195	4.77253e-36	3.68272e-34																																MEPCE	0.337166	4.22867e-11	1.38557e-09
ERP29	0.642138	4.8619e-36	3.7391e-34																																CPTP	0.337147	4.23999e-11	1.387e-09
PARVA	0.642081	4.95205e-36	3.79569e-34																																LZTS2	0.336961	4.35142e-11	1.42113e-09
IDH3B	0.641955	5.15877e-36	3.94095e-34																																PELI3	0.336927	4.37241e-11	1.42566e-09
DPP9	0.641895	5.26088e-36	4.00561e-34																																C1ORF216	0.336902	4.38765e-11	1.42599e-09
ELOF1	0.641709	5.58791e-36	4.22464e-34																																PRKCD	0.336261	4.7992e-11	1.54469e-09
PEBP1	0.641708	5.59004e-36	4.22464e-34																																ANAPC2	0.336174	4.85792e-11	1.56108e-09
ACAD9	0.6417	5.60385e-36	4.22464e-34																																TUBB3	0.335905	5.04359e-11	1.60226e-09
RALBP1	0.64154	5.90294e-36	4.43553e-34																																ZBTB45	0.335886	5.05745e-11	1.60226e-09
CHCHD2	0.641419	6.13867e-36	4.59413e-34																																ZNF213	0.335885	5.05809e-11	1.60226e-09
FAM89A	0.641411	6.15576e-36	4.59413e-34																																RPAP1	0.334885	5.81382e-11	1.81863e-09
PRMT2	0.641402	6.17415e-36	4.59413e-34																																GATAD2A	0.33484	5.85054e-11	1.82442e-09
MBD1	0.641349	6.27975e-36	4.65758e-34																																OR7A5	0.334622	6.03054e-11	1.86891e-09
PSMA7	0.641334	6.31102e-36	4.66568e-34																																KCTD2	0.334595	6.05309e-11	1.87299e-09
PCSK7	0.641185	6.62189e-36	4.87976e-34																																RTL10	0.334493	6.13942e-11	1.89678e-09
NEU1	0.641027	6.97012e-36	5.11991e-34																																ZNF646	0.334453	6.1733e-11	1.90431e-09
GALNT2	0.640929	7.19561e-36	5.26866e-34																																CSNK1D	0.334416	6.20519e-11	1.9112e-09
PSMD8	0.640889	7.28778e-36	5.31915e-34																																AGBL5	0.334349	6.26314e-11	1.92608e-09
FIS1	0.640878	7.3146e-36	5.32178e-34																																TSR3	0.334121	6.46462e-11	1.97591e-09
MRPL43	0.640847	7.38861e-36	5.35861e-34																																CIZ1	0.333245	7.29764e-11	2.21027e-09
HDLBP	0.640773	7.5683e-36	5.47162e-34																																DIPK1B	0.332968	7.58187e-11	2.28943e-09
EXTL3	0.640691	7.77113e-36	5.60059e-34																																SLC7A1	0.332851	7.70601e-11	2.31731e-09
SAE1	0.640666	7.83384e-36	5.62809e-34																																SPATA2L	0.332848	7.70894e-11	2.31731e-09
TM7SF3	0.640547	8.14112e-36	5.83057e-34																																RTN4R	0.332671	7.89908e-11	2.36029e-09
DRG2	0.640447	8.40779e-36	6.00279e-34																																MAP3K10	0.332458	8.1353e-11	2.42725e-09
GPAA1	0.640408	8.51349e-36	6.05939e-34																																TEKTIP1	0.332313	8.29917e-11	2.46512e-09
KEAP1	0.640386	8.57507e-36	6.08432e-34																																ASPSCR1	0.332038	8.61933e-11	2.54512e-09
MYH9	0.640304	8.80612e-36	6.22897e-34																																CDH3	0.331654	9.08709e-11	2.67142e-09
BAIAP2	0.640106	9.38759e-36	6.61984e-34																																MAD1L1	0.331597	9.15784e-11	2.68827e-09
PCYT2	0.640082	9.4578e-36	6.64889e-34																																PMVK	0.331361	9.45957e-11	2.74882e-09
MCM3AP	0.640047	9.56625e-36	6.70457e-34																																CHTF8	0.331361	9.46022e-11	2.74882e-09
RGS12	0.639986	9.75512e-36	6.81609e-34																																PLCD1	0.331313	9.52199e-11	2.75876e-09
HGS	0.639964	9.82538e-36	6.84431e-34																																SH3BP5L	0.331247	9.6087e-11	2.77986e-09
PHC2	0.639882	1.00905e-35	7.00771e-34																																ATAD3A	0.331058	9.86108e-11	2.848e-09
COPE	0.639842	1.02184e-35	7.07508e-34																																TNK2	0.331049	9.87268e-11	2.848e-09
LARP1	0.639609	1.10149e-35	7.60358e-34																																RNF187	0.330988	9.95587e-11	2.86786e-09
TUFM	0.639448	1.16038e-35	7.98605e-34																																TMEM150A	0.330957	9.99842e-11	2.87598e-09
COQ4	0.63941	1.17444e-35	8.05862e-34																																IGSF8	0.330797	1.02208e-10	2.93573e-09
CIRBP	0.639139	1.28124e-35	8.76523e-34																																GNL1	0.330724	1.03232e-10	2.95243e-09
TRIP12	0.639106	1.29499e-35	8.83292e-34																																TMPPE	0.330631	1.04548e-10	2.98157e-09
PLEKHB2	0.639023	1.33026e-35	9.04655e-34																																VEGFB	0.330426	1.0753e-10	3.06223e-09
M6PR	0.638902	1.38284e-35	9.37629e-34																																NCDN	0.330192	1.11023e-10	3.13495e-09
SNX1	0.638827	1.41648e-35	9.54526e-34																																MGST3	0.33012	1.12117e-10	3.15694e-09
LSS	0.638827	1.41652e-35	9.54526e-34																																OSGIN1	0.329618	1.20074e-10	3.35738e-09
SPTBN1	0.638819	1.42025e-35	9.54526e-34																																DHX16	0.329396	1.23769e-10	3.44625e-09
POLR3H	0.63878	1.4381e-35	9.63695e-34																																IFT122	0.328714	1.35802e-10	3.75e-09
MVP	0.638624	1.5117e-35	1.01006e-33																																SSU72	0.328512	1.39575e-10	3.83832e-09
AGTRAP	0.638577	1.53492e-35	1.0226e-33																																FN3K	0.328437	1.41005e-10	3.86172e-09
SLC25A11	0.63852	1.56329e-35	1.03848e-33																																TXLNA	0.328377	1.42162e-10	3.87223e-09
GNPTAB	0.638121	1.7761e-35	1.17644e-33																																SMYD5	0.328276	1.44132e-10	3.91032e-09
SLC25A1	0.637993	1.85084e-35	1.22241e-33																																SMIM12	0.328103	1.47557e-10	3.98126e-09
PGK1	0.637845	1.9405e-35	1.27794e-33																																RANBP10	0.328058	1.48449e-10	3.99455e-09
SLC39A13	0.637707	2.02792e-35	1.32891e-33																																PIP4P1	0.327825	1.53219e-10	4.10635e-09
SLC25A3	0.637703	2.03065e-35	1.32891e-33																																OCA2	0.327766	1.54448e-10	4.13376e-09
TRPC4AP	0.637696	2.0353e-35	1.32891e-33																																PWWP3A	0.327085	1.69347e-10	4.49049e-09
FEZ1	0.637684	2.04284e-35	1.33005e-33																																PIGQ	0.326872	1.74297e-10	4.60345e-09
SIRT2	0.637651	2.06462e-35	1.34042e-33																																ARMC7	0.32682	1.75531e-10	4.62996e-09
STOML2	0.637614	2.08933e-35	1.35263e-33																																TMEM201	0.326775	1.76602e-10	4.65208e-09
SUPT5H	0.637591	2.10471e-35	1.35685e-33																																PIK3CD	0.326743	1.77357e-10	4.6597e-09
CHTF8	0.637586	2.10768e-35	1.35685e-33																																MED15	0.326155	1.92005e-10	4.97275e-09
OPTN	0.637354	2.27001e-35	1.45726e-33																																MCOLN1	0.325944	1.97524e-10	5.10817e-09
BLVRB	0.63717	2.40707e-35	1.54093e-33																																SNX12	0.325832	2.00513e-10	5.15973e-09
GLB1	0.637058	2.49509e-35	1.59283e-33																																ZNF526	0.325523	2.09031e-10	5.36513e-09
COMMD5	0.636741	2.75989e-35	1.75698e-33																																NEU1	0.325317	2.14892e-10	5.48042e-09
HNRNPAB	0.636605	2.88186e-35	1.82954e-33																																OCEL1	0.325053	2.22654e-10	5.67117e-09
CCNL2	0.636506	2.97461e-35	1.88321e-33																																DUS1L	0.324978	2.24883e-10	5.72066e-09
ELOVL1	0.636313	3.16265e-35	1.99674e-33																																POLG	0.324683	2.33962e-10	5.93652e-09
MYC	0.636267	3.20972e-35	2.02089e-33																																TMEM101	0.32449	2.40085e-10	6.07649e-09
ARFGAP1	0.636083	3.4031e-35	2.13677e-33																																LONP1	0.324304	2.46132e-10	6.20599e-09
MYO18A	0.636006	3.48657e-35	2.1832e-33																																INPPL1	0.324197	2.49693e-10	6.28786e-09
STIP1	0.635864	3.64764e-35	2.27784e-33																																PPP1R11	0.324066	2.54086e-10	6.38328e-09
COASY	0.635814	3.70654e-35	2.30833e-33																																B4GALT2	0.324065	2.5412e-10	6.38328e-09
PTTG1IP	0.635764	3.76521e-35	2.33851e-33																																MMP14	0.323622	2.69636e-10	6.71543e-09
CD44	0.635692	3.85239e-35	2.38619e-33																																C1ORF122	0.323608	2.70115e-10	6.71739e-09
PPM1G	0.635597	3.97089e-35	2.45296e-33																																PEPD	0.32359	2.70776e-10	6.71739e-09
ST6GALNAC2	0.635586	3.98445e-35	2.45472e-33																																ACTG1	0.323211	2.84823e-10	7.03102e-09
UQCRC1	0.635576	3.99721e-35	2.45598e-33																																MLPH	0.323148	2.87222e-10	7.08152e-09
SSNA1	0.635402	4.2237e-35	2.5882e-33																																MVK	0.322635	3.07518e-10	7.51711e-09
DYNC2I2	0.635389	4.24129e-35	2.59205e-33																																MFSD9	0.32244	3.15558e-10	7.68549e-09
ANXA11	0.635377	4.25707e-35	2.5932e-33																																ACAA1	0.322362	3.18877e-10	7.7569e-09
TBC1D9B	0.635371	4.26579e-35	2.5932e-33																																CLEC16A	0.32235	3.19388e-10	7.75989e-09
FBH1	0.635331	4.32034e-35	2.61941e-33																																DEXI	0.32225	3.23629e-10	7.8439e-09
MON1B	0.63524	4.44585e-35	2.68839e-33																																FAM83H	0.322011	3.34085e-10	8.07775e-09
FBXO7	0.635229	4.4621e-35	2.69112e-33																																ATP1A1	0.32193	3.37684e-10	8.15492e-09
CPT1A	0.635093	4.65743e-35	2.80155e-33																																RHOA	0.321542	3.55481e-10	8.56405e-09
SPRYD3	0.634966	4.84903e-35	2.90916e-33																																ARHGDIA	0.321157	3.74091e-10	8.99077e-09
DDX54	0.634913	4.93142e-35	2.95087e-33																																RAI1	0.32114	3.74936e-10	8.99767e-09
PNPLA6	0.634896	4.95726e-35	2.95197e-33																																RNF5	0.321037	3.80081e-10	9.08022e-09
CHID1	0.634895	4.95901e-35	2.95197e-33																																SMARCC1	0.320705	3.97091e-10	9.44153e-09
SSH1	0.634838	5.04975e-35	2.99819e-33																																KCNH1	0.320441	4.11164e-10	9.74574e-09
NAXE	0.634767	5.1646e-35	3.05846e-33																																PHF7	0.320233	4.22634e-10	9.96866e-09
WBP1	0.634719	5.24244e-35	3.09655e-33																																NUDT16	0.32023	4.22747e-10	9.96866e-09
OVCA2	0.634612	5.42389e-35	3.18865e-33																																BAHCC1	0.320131	4.2833e-10	1.00884e-08
PSMD2	0.634611	5.42619e-35	3.18865e-33																																AGAP2-AS1	0.319736	4.51186e-10	1.05646e-08
ACLY	0.634595	5.45289e-35	3.19615e-33																																RTF2	0.319537	4.63176e-10	1.08074e-08
NDST1	0.634572	5.49224e-35	3.211e-33																																CAD	0.31944	4.69093e-10	1.09328e-08
NPRL3	0.634469	5.67398e-35	3.30881e-33																																GPR143	0.319358	4.74202e-10	1.1039e-08
TEX264	0.634353	5.88647e-35	3.42401e-33																																WIPI2	0.319178	4.8551e-10	1.12629e-08
AP2A1	0.634295	5.99442e-35	3.47798e-33																																GDI1	0.31871	5.16256e-10	1.18526e-08
PSMD13	0.634254	6.07316e-35	3.51477e-33																																DNAJC5	0.318468	5.32871e-10	1.2206e-08
NAA10	0.634081	6.41391e-35	3.70262e-33																																PAK4	0.31804	5.63579e-10	1.28506e-08
SPTAN1	0.633936	6.71477e-35	3.86656e-33																																ANKRD52	0.318002	5.66402e-10	1.29003e-08
STARD3	0.633841	6.91684e-35	3.97294e-33																																SORT1	0.317842	5.78328e-10	1.31116e-08
TRIM27	0.63364	7.36962e-35	4.22242e-33																																PANK4	0.317522	6.0303e-10	1.36107e-08
KLF6	0.633632	7.38871e-35	4.2228e-33																																SNRNP200	0.317375	6.14685e-10	1.38425e-08
KXD1	0.633514	7.66893e-35	4.36971e-33																																GLMP	0.317111	6.36239e-10	1.42958e-08
NOMO1	0.633508	7.68389e-35	4.36971e-33																																EHMT2	0.316193	7.1687e-10	1.58233e-08
PFKP	0.633372	8.0184e-35	4.54866e-33																																RAB17	0.316168	7.19207e-10	1.58574e-08
EIF2AK1	0.633285	8.24081e-35	4.66328e-33																																MAFG	0.316146	7.21296e-10	1.5886e-08
RPN2	0.633216	8.421e-35	4.75351e-33																																IPO4	0.316087	7.2679e-10	1.59718e-08
SAMD4B	0.633199	8.46799e-35	4.76829e-33																																PI4KA	0.315724	7.61851e-10	1.66147e-08
MPG	0.633034	8.91878e-35	5.00982e-33																																TUBB2A	0.31565	7.69218e-10	1.67571e-08
POLR1A	0.632865	9.40434e-35	5.26965e-33																																MRPS25	0.315617	7.72475e-10	1.67733e-08
FUOM	0.632837	9.48806e-35	5.29118e-33																																TSPAN10	0.315581	7.76049e-10	1.68144e-08
GPI	0.632836	9.48893e-35	5.29118e-33																																AP3D1	0.315236	8.11516e-10	1.74694e-08
FMN1	0.632815	9.55174e-35	5.31327e-33																																LSM14B	0.315083	8.27738e-10	1.77804e-08
SHARPIN	0.632678	9.97176e-35	5.53348e-33																																CENPB	0.314758	8.63212e-10	1.84631e-08
SURF4	0.632567	1.03254e-34	5.71587e-33																																ZBTB11-AS1	0.3147	8.69797e-10	1.85643e-08
USP22	0.632547	1.03917e-34	5.73873e-33																																LMNA	0.314584	8.82909e-10	1.87841e-08
HMGXB3	0.63239	1.09159e-34	6.01371e-33																																ESS2	0.314507	8.9167e-10	1.89302e-08
CCND3	0.632373	1.09724e-34	6.03034e-33																																NICOL1	0.314408	9.03141e-10	1.91332e-08
TUBGCP2	0.63233	1.11235e-34	6.09876e-33																																PRMT7	0.314136	9.35407e-10	1.96504e-08
SMG1P3	0.632317	1.11676e-34	6.10832e-33																																DENND2B	0.31378	9.79205e-10	2.04631e-08
VPS53	0.632256	1.13822e-34	6.21088e-33																																VPS4A	0.313742	9.84053e-10	2.0543e-08
RAB13	0.632193	1.16102e-34	6.32023e-33																																DUSP3	0.313347	1.0353e-09	2.14785e-08
UBQLN1	0.632173	1.16829e-34	6.34477e-33																																SEPTIN3	0.313248	1.04853e-09	2.16631e-08
PPP2R1A	0.632089	1.19935e-34	6.49802e-33																																VPS33B	0.313189	1.05653e-09	2.1761e-08
GANAB	0.632054	1.21262e-34	6.55446e-33																																TBC1D9B	0.312852	1.10317e-09	2.26286e-08
MADD	0.631796	1.31489e-34	7.09048e-33																																TXNRD2	0.312844	1.10438e-09	2.26302e-08
PLD3	0.631746	1.33533e-34	7.16407e-33																																SLC16A6	0.312617	1.13703e-09	2.32278e-08
CTSD	0.631742	1.33722e-34	7.16407e-33																																AVPI1	0.312512	1.15233e-09	2.35164e-08
VPS28	0.631734	1.34025e-34	7.16407e-33																																RPUSD2	0.312371	1.17339e-09	2.38256e-08
TRIOBP	0.631733	1.34104e-34	7.16407e-33																																ZBTB22	0.312051	1.22232e-09	2.47181e-08
PTBP1	0.631632	1.38376e-34	7.3751e-33																																SLC66A1	0.311857	1.25304e-09	2.52626e-08
TUBB2A	0.631617	1.39043e-34	7.39349e-33																																RPP14	0.31181	1.26065e-09	2.5365e-08
RPSA	0.63149	1.4465e-34	7.67382e-33																																LAGE3	0.31178	1.26539e-09	2.54092e-08
NELFCD	0.631452	1.46399e-34	7.74865e-33																																DDX41	0.311742	1.27156e-09	2.5492e-08
CCT3	0.631431	1.47383e-34	7.78278e-33																																WBP2	0.31157	1.29977e-09	2.59177e-08
CSNK1G2	0.631378	1.49798e-34	7.89213e-33																																PPFIA3	0.311167	1.36843e-09	2.71246e-08
BCAP31	0.631298	1.53625e-34	8.07518e-33																																RCE1	0.310711	1.45019e-09	2.8632e-08
CLSTN1	0.631236	1.56589e-34	8.21216e-33																																IP6K2	0.310508	1.48813e-09	2.93231e-08
SGSH	0.631213	1.57763e-34	8.25483e-33																																DMAP1	0.310438	1.5014e-09	2.95266e-08
SHISA5	0.631177	1.59521e-34	8.32777e-33																																TECPR2	0.310398	1.50908e-09	2.96485e-08
CARD19	0.6311	1.63386e-34	8.51016e-33																																PIN1	0.310061	1.57505e-09	3.08536e-08
CC2D1B	0.63097	1.70187e-34	8.84431e-33																																TBC1D16	0.309853	1.61705e-09	3.1515e-08
STX10	0.630887	1.74621e-34	9.05422e-33																																PTCD1	0.309827	1.62241e-09	3.15546e-08
RAB11B	0.630841	1.77165e-34	9.16539e-33																																SLC35C2	0.309774	1.63344e-09	3.17181e-08
SUMO3	0.630654	1.8776e-34	9.69161e-33																																PRXL2B	0.309632	1.66304e-09	3.21993e-08
PMM1	0.630586	1.91814e-34	9.87862e-33																																TRAF7	0.30956	1.67833e-09	3.24327e-08
MPRIP	0.630399	2.03327e-34	1.0439e-32																																TAOK2	0.309438	1.70439e-09	3.2801e-08
CTSF	0.630394	2.03605e-34	1.0439e-32																																TPRA1	0.309305	1.73345e-09	3.32093e-08
ILK	0.630386	2.04138e-34	1.0443e-32																																ZNF672	0.309037	1.79324e-09	3.42236e-08
PAXX	0.630248	2.13094e-34	1.08768e-32																																NAXE	0.308886	1.82768e-09	3.48477e-08
TSPAN4	0.630236	2.13848e-34	1.0891e-32																																NELFB	0.308842	1.83789e-09	3.49759e-08
PPFIA1	0.630205	2.15929e-34	1.09726e-32																																GBA1	0.308532	1.91121e-09	3.62617e-08
EGLN2	0.630177	2.17801e-34	1.10433e-32																																KRTAP9-2	0.308526	1.91271e-09	3.62617e-08
MRPL38	0.630101	2.23027e-34	1.12833e-32																																RENBP	0.308512	1.916e-09	3.62617e-08
ATP6V0B	0.629962	2.32921e-34	1.17579e-32																																BAIAP2	0.308511	1.91633e-09	3.62617e-08
KLHL36	0.629886	2.38422e-34	1.20092e-32																																BAHD1	0.308385	1.94705e-09	3.68082e-08
WBP2	0.629873	2.39428e-34	1.20334e-32																																MAN1B1	0.308325	1.96189e-09	3.70537e-08
ATP6V0C	0.629778	2.46555e-34	1.23645e-32																																POMT1	0.308224	1.98686e-09	3.74547e-08
FGFR1	0.629701	2.52543e-34	1.26371e-32																																SEMA6A	0.308161	2.00263e-09	3.7681e-08
CYBC1	0.629683	2.53986e-34	1.26816e-32																																UBE2O	0.308	2.04386e-09	3.83487e-08
EXOC7	0.629668	2.55177e-34	1.27134e-32																																FLOT1	0.307767	2.10471e-09	3.93429e-08
PTPRS	0.62962	2.58986e-34	1.28751e-32																																PEX19	0.307502	2.17593e-09	4.04477e-08
SEPHS2	0.629556	2.64203e-34	1.31061e-32																																CANT1	0.307365	2.21378e-09	4.10369e-08
CDK5RAP3	0.629515	2.67542e-34	1.32431e-32																																NR4A3	0.30654	2.45501e-09	4.50086e-08
BICD2	0.629378	2.79195e-34	1.379e-32																																DCTPP1	0.306442	2.48543e-09	4.53999e-08
ANKRD52	0.629249	2.90603e-34	1.43227e-32																																E2F1	0.306398	2.49913e-09	4.56085e-08
MPDU1	0.62917	2.97747e-34	1.46433e-32																																GTPBP3	0.306388	2.50211e-09	4.56213e-08
RNF167	0.629158	2.98909e-34	1.46689e-32																																TBC1D14	0.306178	2.56891e-09	4.67541e-08
CDK16	0.629092	3.05086e-34	1.49401e-32																																RING1	0.306144	2.57978e-09	4.69093e-08
CS	0.62907	3.071e-34	1.50067e-32																																ZSWIM1	0.306132	2.5835e-09	4.69344e-08
UPP1	0.629003	3.13554e-34	1.52555e-32																																BDH1	0.306076	2.60188e-09	4.71459e-08
TGFBRAP1	0.628997	3.14105e-34	1.52555e-32																																NBEAL2	0.306029	2.6171e-09	4.73301e-08
RPL3	0.628997	3.1419e-34	1.52555e-32																																GTF2IRD1	0.306002	2.6259e-09	4.74199e-08
HGSNAT	0.628983	3.15537e-34	1.52885e-32																																PYGO2	0.305682	2.73293e-09	4.92412e-08
CCAR2	0.628904	3.23377e-34	1.56353e-32																																PRODH	0.305358	2.84592e-09	5.10075e-08
BRD2	0.62884	3.2982e-34	1.59133e-32																																SRCAP	0.305266	2.87864e-09	5.14558e-08
CSNK1E	0.628831	3.30714e-34	1.59152e-32																																ZMYM3	0.305211	2.89828e-09	5.1687e-08
LGALS3	0.628826	3.31248e-34	1.59152e-32																																ABHD4	0.305208	2.89933e-09	5.1687e-08
TPRA1	0.628807	3.33202e-34	1.59756e-32																																TMEM203	0.30512	2.9314e-09	5.22123e-08
C19ORF25	0.628787	3.35209e-34	1.60382e-32																																ADISSP	0.305093	2.9414e-09	5.22974e-08
GUK1	0.628752	3.38862e-34	1.61792e-32																																WDR82	0.305006	2.97337e-09	5.28189e-08
QDPR	0.628604	3.54824e-34	1.69062e-32																																KLHL21	0.304834	3.0377e-09	5.3866e-08
TLN1	0.628528	3.63208e-34	1.72697e-32																																THAP7	0.304565	3.14117e-09	5.54063e-08
CORO1C	0.628479	3.68754e-34	1.74971e-32																																ATF6B	0.304551	3.14646e-09	5.54509e-08
KHNYN	0.628385	3.79611e-34	1.7975e-32																																CYB561A3	0.30434	3.23003e-09	5.66246e-08
NDUFV1	0.628252	3.95539e-34	1.86906e-32																																ATG9A	0.304233	3.27343e-09	5.7235e-08
KMT2C	0.62818	4.04479e-34	1.90737e-32																																ZNF619	0.304131	3.31493e-09	5.77589e-08
GNS	0.628143	4.09076e-34	1.92448e-32																																TUBB4A	0.304081	3.33553e-09	5.80672e-08
PTPRA	0.628137	4.09786e-34	1.92448e-32																																COPG1	0.304049	3.34874e-09	5.8196e-08
PRPF8	0.628102	4.14337e-34	1.94188e-32																																SPNS1	0.304029	3.35702e-09	5.82388e-08
DNAJC7	0.627991	4.28741e-34	2.00528e-32																																HAGHL	0.303939	3.39501e-09	5.88469e-08
FPGS	0.627871	4.44872e-34	2.07649e-32																																SCAMP3	0.303929	3.39897e-09	5.88645e-08
GSTP1	0.627824	4.51349e-34	2.09919e-32																																SPOUT1	0.303613	3.53471e-09	6.08469e-08
SNRNP70	0.627823	4.51577e-34	2.09919e-32																																MAPK3	0.303606	3.53777e-09	6.08473e-08
NADSYN1	0.627816	4.52483e-34	2.09919e-32																																MYO9B	0.303582	3.54836e-09	6.0977e-08
COG8	0.627809	4.53425e-34	2.09931e-32																																DGCR6L	0.303464	3.6007e-09	6.18233e-08
MFSD12	0.62775	4.61834e-34	2.13393e-32																																ZNF628	0.30336	3.64735e-09	6.2517e-08
PLXNA1	0.627647	4.76711e-34	2.19824e-32																																LSM3	0.303342	3.65528e-09	6.25459e-08
DGCR6L	0.627631	4.78976e-34	2.20425e-32																																RAD54L2	0.303275	3.68603e-09	6.30067e-08
WIZ	0.627606	4.8277e-34	2.21726e-32																																THAP7-AS1	0.303264	3.69108e-09	6.30067e-08
PPP5C	0.627527	4.94688e-34	2.26745e-32																																SIRPA	0.303146	3.74494e-09	6.3591e-08
MGRN1	0.627504	4.98076e-34	2.27843e-32																																WDR13	0.302828	3.89507e-09	6.60283e-08
SLC35F6	0.627394	5.15273e-34	2.3524e-32																																HHAT	0.302818	3.90015e-09	6.60583e-08
ATAD3A	0.627279	5.33853e-34	2.43238e-32																																PIAS4	0.302726	3.94473e-09	6.6757e-08
POLD4	0.62718	5.50396e-34	2.50277e-32																																RAB40C	0.302686	3.96432e-09	6.69753e-08
ARMC9	0.62712	5.60717e-34	2.54466e-32																																SLC1A4	0.302663	3.97539e-09	6.71056e-08
VKORC1	0.62702	5.78198e-34	2.6188e-32																																SNTA1	0.302281	4.16705e-09	7.00457e-08
TBRG4	0.626948	5.91052e-34	2.67174e-32																																MAST2	0.302267	4.17428e-09	7.01082e-08
TGOLN2	0.62684	6.10949e-34	2.75625e-32																																TOLLIP	0.302223	4.19679e-09	7.03682e-08
GATAD2A	0.62678	6.22424e-34	2.8025e-32																																CHMP6	0.302129	4.24583e-09	7.11309e-08
NAGA	0.626733	6.31451e-34	2.83757e-32																																AP5S1	0.301981	4.32406e-09	7.20796e-08
TK2	0.626634	6.50912e-34	2.9193e-32																																HECTD3	0.301909	4.36268e-09	7.24219e-08
MMP17	0.626606	6.56592e-34	2.93902e-32																																DDB1	0.301681	4.48623e-09	7.42268e-08
KIAA0319L	0.626541	6.6971e-34	2.9919e-32																																AKR7A2	0.30158	4.54262e-09	7.50976e-08
LHFPL2	0.626371	7.05575e-34	3.14598e-32																																PYCR1	0.301532	4.56931e-09	7.54765e-08
USP9X	0.6262	7.43516e-34	3.30872e-32																																SLC27A4	0.301471	4.6038e-09	7.58702e-08
HSP90AB1	0.626021	7.85461e-34	3.4886e-32																																AP2M1	0.30147	4.60451e-09	7.58702e-08
HIF1AN	0.625906	8.13721e-34	3.60713e-32																																CCDC12	0.301386	4.65229e-09	7.63763e-08
PHACTR4	0.625895	8.16362e-34	3.61185e-32																																GRWD1	0.301293	4.70576e-09	7.70944e-08
AFF1	0.625874	8.21581e-34	3.62794e-32																																SNX17	0.301206	4.75632e-09	7.78169e-08
RABAC1	0.625823	8.34599e-34	3.67833e-32																																ABHD14A	0.301203	4.75764e-09	7.78169e-08
DCTN1	0.625797	8.41402e-34	3.7012e-32																																COG8	0.300697	5.06263e-09	8.23345e-08
CLTB	0.625773	8.47379e-34	3.72035e-32																																UBIAD1	0.300673	5.07727e-09	8.25056e-08
SDR39U1	0.62575	8.53558e-34	3.74031e-32																																ARFGAP1	0.300489	5.19288e-09	8.42476e-08
SMG5	0.625606	8.91802e-34	3.90044e-32																																PDK2	0.300308	5.30941e-09	8.59987e-08
DAB2	0.625576	9.00036e-34	3.92896e-32																																DHX37	0.300288	5.3223e-09	8.61378e-08
PCBP2	0.625565	9.03264e-34	3.93555e-32																																EDC4	0.300243	5.35159e-09	8.65419e-08
HMG20B	0.625526	9.14111e-34	3.97525e-32																																NFKBIL1	0.300225	5.36311e-09	8.66582e-08
TRIR	0.62548	9.26948e-34	4.02345e-32																																CIAO3	0.300153	5.41086e-09	8.72888e-08
RPL13	0.625182	1.01538e-33	4.39894e-32																																AXIN1	0.300085	5.45566e-09	8.79407e-08
UBC	0.624945	1.09147e-33	4.71967e-32																																MKRN2	0.299793	5.65377e-09	9.05508e-08
UQCRC2	0.624898	1.10731e-33	4.77917e-32																																CDIP1	0.299772	5.66885e-09	9.07198e-08
PRRC2C	0.62489	1.10982e-33	4.78099e-32																																LINC00473	0.29959	5.7961e-09	9.25343e-08
GGA1	0.624732	1.16469e-33	5.00796e-32																																MANEAL	0.299556	5.8197e-09	9.2837e-08
TNFRSF10B	0.624683	1.1822e-33	5.06987e-32																																GPS1	0.299463	5.88649e-09	9.38276e-08
STAT3	0.62468	1.18352e-33	5.06987e-32																																ESYT1	0.299415	5.92116e-09	9.42302e-08
IVNS1ABP	0.624644	1.19636e-33	5.11532e-32																																ZCCHC14	0.29927	6.02658e-09	9.56087e-08
AP1B1	0.624533	1.23744e-33	5.28114e-32																																PPOX	0.299114	6.14197e-09	9.71266e-08
CTNNB1	0.624415	1.28294e-33	5.46515e-32																																SETMAR	0.299019	6.21336e-09	9.81006e-08
FARP1	0.624346	1.30996e-33	5.56987e-32																																ASXL1	0.29894	6.27321e-09	9.88117e-08
LITAF	0.624254	1.34728e-33	5.71797e-32																																SUMF1	0.298734	6.43266e-09	1.01005e-07
JARID2	0.624162	1.38567e-33	5.87003e-32																																RECQL5	0.298673	6.48011e-09	1.01591e-07
CAPNS1	0.624152	1.38986e-33	5.87692e-32																																STRN4	0.298587	6.54882e-09	1.02508e-07
NTMT1	0.624126	1.40077e-33	5.91214e-32																																TCTA	0.2985	6.61834e-09	1.03515e-07
FAM32A	0.62412	1.40343e-33	5.91246e-32																																UNK	0.298459	6.65141e-09	1.03951e-07
TRMT2A	0.624097	1.4133e-33	5.94311e-32																																MAEA	0.298274	6.80261e-09	1.05983e-07
UCK1	0.624056	1.43114e-33	6.0071e-32																																ATP13A2	0.298051	6.98854e-09	1.08542e-07
CELF1	0.623974	1.46714e-33	6.14698e-32																																ACTG1P25	0.298029	7.00776e-09	1.08756e-07
AP2B1	0.623812	1.541e-33	6.44463e-32																																IFT172	0.297606	7.37549e-09	1.13933e-07
CUEDC2	0.62378	1.5563e-33	6.49677e-32																																SH3D21	0.297571	7.40714e-09	1.14246e-07
DYNC1LI2	0.62372	1.58474e-33	6.60348e-32																																MRPL37	0.296882	8.05012e-09	1.23512e-07
CHD7	0.623654	1.61702e-33	6.72575e-32																																FBXW9	0.296762	8.16847e-09	1.25121e-07
SNX8	0.623645	1.62128e-33	6.73125e-32																																PICK1	0.296523	8.40642e-09	1.28569e-07
KIF3B	0.623607	1.64006e-33	6.7969e-32																																LSS	0.296312	8.62341e-09	1.31586e-07
KANK1	0.623549	1.66951e-33	6.90647e-32																																UBAP2L	0.295902	9.05983e-09	1.36992e-07
RHOC	0.623538	1.67483e-33	6.91598e-32																																HDAC5	0.29572	9.25956e-09	1.39696e-07
FARP2	0.623481	1.704e-33	7.02379e-32																																PEX14	0.2957	9.28248e-09	1.39831e-07
RLIM	0.623274	1.81452e-33	7.46488e-32																																COMMD4	0.295677	9.30798e-09	1.4011e-07
SLC39A1	0.623269	1.81752e-33	7.46488e-32																																ACCSL	0.295561	9.43904e-09	1.41763e-07
WIPI2	0.623259	1.82306e-33	7.47423e-32																																GPR137B	0.295372	9.65501e-09	1.44572e-07
AP5Z1	0.622969	1.99004e-33	8.14424e-32																																LRRC41	0.295335	9.69825e-09	1.45111e-07
SLC35C2	0.622861	2.05666e-33	8.40187e-32																																GIT1	0.295246	9.8023e-09	1.46449e-07
TECR	0.622797	2.09694e-33	8.53901e-32																																EDC3	0.294457	1.07737e-08	1.59283e-07
IMPDH2	0.622795	2.09768e-33	8.53901e-32																																KHK	0.29438	1.08733e-08	1.60533e-07
JOSD1	0.622769	2.11423e-33	8.59112e-32																																ATP6V0B	0.294334	1.09334e-08	1.61302e-07
HPS4	0.622739	2.13355e-33	8.65427e-32																																TOM1	0.294316	1.09571e-08	1.61532e-07
CAST	0.622716	2.14851e-33	8.69956e-32																																MAN1B1-DT	0.294201	1.1109e-08	1.63652e-07
GLG1	0.622666	2.18144e-33	8.81733e-32																																RUBCN	0.294089	1.12584e-08	1.65531e-07
RBM6	0.622656	2.18777e-33	8.82735e-32																																AKT1	0.29407	1.12837e-08	1.65737e-07
AP2M1	0.622455	2.32515e-33	9.36516e-32																																CLN3	0.293945	1.14533e-08	1.67858e-07
SCYL1	0.622421	2.3494e-33	9.44624e-32																																METTL25B	0.293859	1.15715e-08	1.69219e-07
PSKH1	0.622386	2.37422e-33	9.52931e-32																																VPS37C	0.293846	1.15902e-08	1.69249e-07
MCOLN1	0.622207	2.5064e-33	1.00423e-31																																LOC401052	0.293598	1.19376e-08	1.73938e-07
MRPS34	0.622176	2.5296e-33	1.01175e-31																																ATXN2L	0.293509	1.2065e-08	1.75538e-07
MIEF1	0.622115	2.57673e-33	1.02881e-31																																PACS2	0.293398	1.2225e-08	1.77608e-07
TSPAN14	0.62199	2.67618e-33	1.06666e-31																																SPTAN1	0.29337	1.22657e-08	1.7806e-07
JMJD8	0.621807	2.8283e-33	1.12533e-31																																LETM1	0.293347	1.22994e-08	1.78301e-07
ALAD	0.621777	2.85395e-33	1.13357e-31																																SLC25A44	0.293248	1.24461e-08	1.80037e-07
MRNIP	0.621743	2.88305e-33	1.14314e-31																																PGAP6	0.292648	1.33663e-08	1.92607e-07
SNAP29	0.621695	2.92532e-33	1.1579e-31																																GAPDHS	0.292644	1.33728e-08	1.92607e-07
NOTCH2	0.621684	2.9351e-33	1.15964e-31																																ERCC2	0.292597	1.3447e-08	1.93536e-07
ATG9A	0.621678	2.93983e-33	1.15964e-31																																AMBRA1	0.292551	1.35213e-08	1.9407e-07
LY6E	0.621627	2.9857e-33	1.17571e-31																																ZNF324	0.292445	1.36924e-08	1.96097e-07
PTPA	0.621614	2.99772e-33	1.17842e-31																																GTF2H4	0.292357	1.38352e-08	1.97703e-07
ACTR1A	0.621586	3.02288e-33	1.18628e-31																																TTYH2	0.292218	1.40664e-08	2.00434e-07
PTPN11	0.621523	3.08037e-33	1.20677e-31																																INTS5	0.292148	1.41836e-08	2.01961e-07
GDE1	0.621506	3.09616e-33	1.21088e-31																																REEP6	0.291983	1.44638e-08	2.05658e-07
COLGALT1	0.621486	3.11525e-33	1.21627e-31																																UBL4A	0.291793	1.47924e-08	2.09585e-07
AMDHD2	0.621459	3.14089e-33	1.2242e-31																																STRIP1	0.291649	1.50459e-08	2.12575e-07
NSUN5P1	0.621399	3.1983e-33	1.24446e-31																																DGCR6	0.291616	1.51048e-08	2.13106e-07
SCAMP3	0.621325	3.27019e-33	1.27027e-31																																POLD2	0.291254	1.57652e-08	2.21332e-07
GNL1	0.621307	3.28809e-33	1.27506e-31																																HPS6	0.291118	1.60201e-08	2.24596e-07
PIGT	0.621246	3.34892e-33	1.29646e-31																																KAZN	0.291089	1.60765e-08	2.25228e-07
INPP4B	0.621213	3.38258e-33	1.30729e-31																																MBP	0.290908	1.64226e-08	2.29595e-07
CERS2	0.62103	3.57411e-33	1.37898e-31																																RAC3	0.290848	1.65404e-08	2.31081e-07
ETFB	0.620954	3.65655e-33	1.40842e-31																																PNPLA2	0.290801	1.66307e-08	2.31857e-07
CDC42SE1	0.620864	3.75617e-33	1.44436e-31																																KIF1C	0.290602	1.70258e-08	2.36706e-07
UNC13B	0.620823	3.80282e-33	1.45985e-31																																MARK4	0.290511	1.72089e-08	2.3892e-07
TRIP6	0.620712	3.93194e-33	1.50689e-31																																GTF3C1	0.290439	1.73555e-08	2.40788e-07
CLASP1	0.620678	3.9723e-33	1.51982e-31																																PEX39	0.290372	1.74929e-08	2.42526e-07
BSCL2	0.620645	4.01216e-33	1.53251e-31																																C1QL4	0.290146	1.79658e-08	2.48395e-07
IMP3	0.620583	4.08795e-33	1.55886e-31																																MC1R	0.290025	1.82228e-08	2.51774e-07
DAG1	0.620396	4.32322e-33	1.64419e-31																																UAP1L1	0.289724	1.88778e-08	2.59748e-07
GPX1	0.620394	4.32605e-33	1.64419e-31																																GBA1LP	0.289668	1.90039e-08	2.60945e-07
PIK3R1	0.620367	4.36157e-33	1.65494e-31																																CHCHD4	0.289653	1.90375e-08	2.61156e-07
WASF2	0.620349	4.38472e-33	1.65827e-31																																ZNF703	0.289649	1.90453e-08	2.61156e-07
TYR	0.620349	4.38482e-33	1.65827e-31																																ILRUN	0.289531	1.93113e-08	2.64441e-07
GDI1	0.620277	4.48076e-33	1.69176e-31																																VPS25	0.289445	1.95067e-08	2.66569e-07
CLIC1	0.620145	4.66205e-33	1.75732e-31																																ZBTB7B	0.289236	1.999e-08	2.72245e-07
RHBDD2	0.620101	4.7242e-33	1.77782e-31																																BTBD6	0.288834	2.09534e-08	2.83629e-07
RPS3	0.620081	4.75229e-33	1.78546e-31																																ZC3H10	0.288826	2.09731e-08	2.83703e-07
PA2G4	0.620061	4.78113e-33	1.79336e-31																																CBX8	0.2888	2.1039e-08	2.84403e-07
FAM219B	0.620015	4.84681e-33	1.81253e-31																																SPRING1	0.288776	2.10984e-08	2.84959e-07
RHOT2	0.620014	4.84807e-33	1.81253e-31																																RGS9BP	0.288766	2.11229e-08	2.84959e-07
PARP1	0.619991	4.88222e-33	1.82232e-31																																MAFK	0.288745	2.11747e-08	2.85467e-07
MMP14	0.619979	4.89931e-33	1.82573e-31																																TNFRSF14	0.288606	2.15198e-08	2.89146e-07
GAPDH	0.619948	4.94491e-33	1.83973e-31																																STUB1	0.288515	2.17521e-08	2.91874e-07
RELA	0.619932	4.96893e-33	1.84567e-31																																RNPEPL1	0.288398	2.20499e-08	2.95079e-07
URGCP	0.619895	5.02412e-33	1.86315e-31																																NCKAP5L	0.288388	2.20771e-08	2.95247e-07
LAMB2	0.619733	5.27357e-33	1.9525e-31																																CBX4	0.288061	2.29366e-08	3.06127e-07
NRBP2	0.619703	5.32172e-33	1.96443e-31																																GALK1	0.288007	2.30794e-08	3.07827e-07
EEF1G	0.619702	5.32294e-33	1.96443e-31																																ZFYVE1	0.287887	2.34058e-08	3.11144e-07
PPP4C	0.619694	5.33561e-33	1.96594e-31																																NUP214	0.28778	2.36985e-08	3.14229e-07
TMEM175	0.619651	5.40605e-33	1.9887e-31																																TAF6	0.287696	2.39331e-08	3.16892e-07
TOMM20	0.619547	5.57625e-33	2.04802e-31																																SLC25A1	0.287356	2.48993e-08	3.28382e-07
DENND5A	0.619539	5.58949e-33	2.0496e-31																																MED22	0.287281	2.51168e-08	3.30815e-07
CYBA	0.619518	5.62459e-33	2.05918e-31																																ATP6AP1	0.287229	2.52697e-08	3.32391e-07
SUCLG1	0.619408	5.81351e-33	2.1224e-31																																H1-9P	0.287136	2.55437e-08	3.35555e-07
RASSF1	0.619405	5.81906e-33	2.1224e-31																																RAB32	0.286842	2.64324e-08	3.46058e-07
CSNK1D	0.619401	5.82506e-33	2.1224e-31																																KIAA2013	0.286837	2.6447e-08	3.46058e-07
LUC7L	0.619341	5.9311e-33	2.1576e-31																																ZNF574	0.286713	2.68295e-08	3.50834e-07
IPO13	0.619276	6.04723e-33	2.19636e-31																																POLR2E	0.2865	2.75023e-08	3.58928e-07
OAZ1	0.619157	6.26563e-33	2.26928e-31																																RABGGTA	0.286075	2.88904e-08	3.75819e-07
SRSF9	0.619156	6.2678e-33	2.26928e-31																																FAM86EP	0.285924	2.94002e-08	3.81707e-07
KCTD20	0.619089	6.39419e-33	2.31139e-31																																IL17RE	0.285782	2.98867e-08	3.87521e-07
FIP1L1	0.618931	6.7039e-33	2.41953e-31																																CACNA1D	0.285766	2.99408e-08	3.8797e-07
NME2	0.618906	6.75355e-33	2.43362e-31																																CEP15	0.285674	3.026e-08	3.91095e-07
TRIM28	0.618886	6.79474e-33	2.44461e-31																																ENTREP3	0.285624	3.0436e-08	3.92861e-07
MTHFD1	0.618877	6.81288e-33	2.4473e-31																																BANP	0.28541	3.11968e-08	4.01017e-07
SNF8	0.618804	6.96197e-33	2.49694e-31																																TBC1D17	0.285243	3.18053e-08	4.07125e-07
TUBGCP6	0.61871	7.16005e-33	2.56397e-31																																SEMA4C	0.284954	3.28852e-08	4.19873e-07
PTPN1	0.618575	7.45512e-33	2.66547e-31																																WASF2	0.284946	3.29137e-08	4.1997e-07
GBA1	0.618531	7.55285e-33	2.6962e-31																																NDST1	0.284674	3.39602e-08	4.31946e-07
MAP3K3	0.618519	7.58061e-33	2.70191e-31																																PRR12	0.284527	3.45402e-08	4.38499e-07
CTNND1	0.618511	7.59935e-33	2.70438e-31																																EFNA4	0.284527	3.45411e-08	4.38499e-07
PLXNB2	0.618461	7.71177e-33	2.74013e-31																																RNF31	0.284389	3.50954e-08	4.44166e-07
SFSWAP	0.618422	7.80196e-33	2.76473e-31																																TTLL1	0.284363	3.51978e-08	4.45142e-07
YBX3	0.618421	7.80514e-33	2.76473e-31																																ETV5	0.284295	3.54761e-08	4.48096e-07
ALDOA	0.618369	7.92599e-33	2.80321e-31																																ARVCF	0.284276	3.55509e-08	4.48757e-07
IST1	0.618278	8.14456e-33	2.87607e-31																																CTDP1	0.284268	3.55837e-08	4.48888e-07
SHC1	0.618257	8.19686e-33	2.89009e-31																																ATP6V0C	0.28425	3.56577e-08	4.49538e-07
LZTR1	0.618228	8.26646e-33	2.90966e-31																																SLC25A39	0.28421	3.58245e-08	4.51358e-07
FDX1	0.618224	8.27778e-33	2.90966e-31																																BAIAP2-DT	0.284141	3.61071e-08	4.54631e-07
MAFG	0.618185	8.37261e-33	2.93849e-31																																UBXN6	0.284133	3.6141e-08	4.54772e-07
MLX	0.618154	8.4518e-33	2.9574e-31																																TRIM11	0.283908	3.70893e-08	4.64517e-07
SZRD1	0.618153	8.45229e-33	2.9574e-31																																SCARB1	0.28373	3.78552e-08	4.72482e-07
EXT2	0.61811	8.56226e-33	2.99131e-31																																MNX1	0.283635	3.8267e-08	4.7673e-07
COMT	0.618011	8.81741e-33	3.07576e-31																																CABLES2	0.283281	3.98545e-08	4.94967e-07
GGA2	0.61777	9.47379e-33	3.2997e-31																																RRP1	0.283041	4.09625e-08	5.07782e-07
SLC35E2B	0.617735	9.57249e-33	3.32902e-31																																HYAL3	0.282951	4.13866e-08	5.12544e-07
GOT2	0.617705	9.65813e-33	3.35114e-31																																HPS1	0.282926	4.15024e-08	5.13204e-07
MBD3	0.617703	9.66535e-33	3.35114e-31																																ZNF593	0.282859	4.18246e-08	5.16551e-07
PAX3	0.617692	9.6965e-33	3.35686e-31																																ARL2	0.282771	4.22453e-08	5.21103e-07
NAP1L4	0.617629	9.88046e-33	3.41539e-31																																EPN1	0.282652	4.28244e-08	5.27272e-07
PMEL	0.617611	9.93178e-33	3.42796e-31																																C6ORF136	0.282638	4.28944e-08	5.27485e-07
CALM3	0.617533	1.01658e-32	3.50345e-31																																TAMM41	0.282554	4.33043e-08	5.31056e-07
FNBP4	0.617484	1.03155e-32	3.54824e-31																																ENTPD6	0.282525	4.34509e-08	5.32041e-07
TRAF3	0.61748	1.03267e-32	3.54824e-31																																KLC4	0.282307	4.45468e-08	5.43797e-07
CCT4	0.617474	1.03458e-32	3.54949e-31																																EPOR	0.28211	4.55571e-08	5.54777e-07
LMAN2	0.617329	1.08005e-32	3.69995e-31																																GCC1	0.282066	4.5787e-08	5.56898e-07
DDX5	0.617248	1.10625e-32	3.78403e-31																																ARHGAP8	0.282001	4.6124e-08	5.59578e-07
MAD1L1	0.617236	1.1103e-32	3.79224e-31																																PDXP	0.281997	4.6147e-08	5.59578e-07
METTL26	0.617222	1.11474e-32	3.80173e-31																																LRCH3	0.281979	4.62434e-08	5.60407e-07
RAB32	0.617187	1.12644e-32	3.83593e-31																																NEO1	0.281921	4.65483e-08	5.63501e-07
MAGED2	0.617166	1.13365e-32	3.85475e-31																																RUNX3	0.28192	4.6555e-08	5.63501e-07
TRAPPC5	0.617098	1.15675e-32	3.92747e-31																																SGSH	0.281678	4.78518e-08	5.76757e-07
NBR1	0.617083	1.16169e-32	3.93432e-31																																MAP3K11	0.281652	4.79982e-08	5.78173e-07
CSRP1	0.617082	1.1622e-32	3.93432e-31																																DHDDS	0.281636	4.80838e-08	5.78508e-07
VTI1B	0.617059	1.16991e-32	3.95131e-31																																SEC16A	0.281629	4.81189e-08	5.78582e-07
GPR143	0.617057	1.17067e-32	3.95131e-31																																HCN3	0.281619	4.81766e-08	5.78929e-07
DNAJB1	0.617012	1.18631e-32	3.99821e-31																																TBC1D10B	0.281611	4.82206e-08	5.7911e-07
ESYT2	0.616926	1.21707e-32	4.09587e-31																																NMRAL1	0.281569	4.84523e-08	5.81196e-07
TPI1	0.616858	1.24193e-32	4.17047e-31																																QPCT	0.281483	4.89288e-08	5.86559e-07
CARS2	0.616855	1.24288e-32	4.17047e-31																																CLCN6	0.281463	4.90364e-08	5.87146e-07
FTO	0.61684	1.24854e-32	4.18334e-31																																LYPLA2P1	0.281328	4.97944e-08	5.95816e-07
DBNL	0.616813	1.2584e-32	4.21021e-31																																SUPT5H	0.281224	5.03897e-08	6.00835e-07
NDFIP1	0.616644	1.32322e-32	4.42062e-31																																SRM	0.281129	5.09339e-08	6.06962e-07
NUDCD3	0.616532	1.36784e-32	4.56304e-31																																XYLT2	0.280882	5.23825e-08	6.22003e-07
CDK2	0.616525	1.3708e-32	4.56628e-31																																TAF6L	0.280806	5.28375e-08	6.26663e-07
ARF5	0.616504	1.37933e-32	4.58801e-31																																SOX12	0.280791	5.29248e-08	6.27326e-07
NFIC	0.61605	1.57711e-32	5.23828e-31																																SP2	0.28074	5.32312e-08	6.2984e-07
ENO1	0.616036	1.58394e-32	5.24953e-31																																FCSK	0.280649	5.37851e-08	6.34892e-07
MAN2B2	0.616033	1.58507e-32	5.24953e-31																																CDC25A	0.28064	5.38401e-08	6.35168e-07
NAGK	0.615997	1.60209e-32	5.29824e-31																																AQP11	0.280554	5.43683e-08	6.40643e-07
ACTB	0.615952	1.62346e-32	5.36115e-31																																GUK1	0.280225	5.64317e-08	6.63006e-07
AFF4	0.615855	1.67076e-32	5.50941e-31																																NDUFV1	0.279962	5.81313e-08	6.8018e-07
SNRNP200	0.615842	1.67705e-32	5.5204e-31																																DFFA	0.279922	5.83972e-08	6.82494e-07
CERK	0.615839	1.67891e-32	5.5204e-31																																CHCHD6	0.279815	5.91049e-08	6.89156e-07
ESYT1	0.615807	1.69455e-32	5.56387e-31																																MTCL2	0.279632	6.03397e-08	7.01918e-07
DCTN3	0.615768	1.71419e-32	5.62029e-31																																AP5Z1	0.279447	6.16117e-08	7.15053e-07
ORAI2	0.615703	1.74757e-32	5.72155e-31																																MICALL1	0.27922	6.32092e-08	7.31473e-07
TMEM259	0.615677	1.76116e-32	5.75386e-31																																AAR2	0.278945	6.51972e-08	7.51871e-07
SELENOW	0.615674	1.76246e-32	5.75386e-31																																SLC66A2	0.278849	6.59059e-08	7.59169e-07
SNX9	0.615663	1.76819e-32	5.76434e-31																																MICA	0.278796	6.62997e-08	7.62828e-07
HNRNPK	0.615643	1.77851e-32	5.7887e-31																																NCS1	0.27857	6.80103e-08	7.80267e-07
DHPS	0.615639	1.78071e-32	5.7887e-31																																MAST1	0.278504	6.85115e-08	7.84668e-07
DDOST	0.61563	1.78562e-32	5.79643e-31																																MTHFR	0.278484	6.86711e-08	7.86047e-07
CHMP3	0.615612	1.79526e-32	5.81948e-31																																NMRK2	0.278424	6.91317e-08	7.89963e-07
KIF5B	0.615568	1.81858e-32	5.88675e-31																																RFNG	0.278378	6.94946e-08	7.93658e-07
ZFTRAF1	0.615493	1.85926e-32	6.00994e-31																																TMEM222	0.278338	6.98027e-08	7.96649e-07
GNA11	0.615452	1.88155e-32	6.07342e-31																																TPCN2	0.278334	6.98362e-08	7.96649e-07
PLTP	0.615443	1.88695e-32	6.08231e-31																																NAV2	0.278277	7.02861e-08	8.01326e-07
DCTN5	0.615336	1.94746e-32	6.26851e-31																																ATP6V0D1	0.278059	7.20268e-08	8.19604e-07
CANX	0.615318	1.95773e-32	6.29275e-31																																MAZ	0.277559	7.61753e-08	8.59655e-07
ATP6V1E1	0.615297	1.9699e-32	6.323e-31																																SLC24A4	0.277451	7.7104e-08	8.69157e-07
VANGL1	0.615205	2.02369e-32	6.48655e-31																																MAP2K7	0.277406	7.74889e-08	8.73004e-07
CUX1	0.615185	2.03563e-32	6.51571e-31																																ITPK1	0.277401	7.75377e-08	8.73062e-07
TMCO3	0.614895	2.21724e-32	7.08682e-31																																ADGRG1	0.277332	7.8136e-08	8.79305e-07
MBTPS1	0.614891	2.22024e-32	7.08682e-31																																SMG5	0.277223	7.90933e-08	8.88579e-07
MYO1C	0.614768	2.30182e-32	7.337e-31																																PI4KB	0.277083	8.03416e-08	9.01719e-07
POM121	0.614609	2.41168e-32	7.67651e-31																																SCRIB	0.277082	8.0353e-08	9.01719e-07
TOLLIP	0.614572	2.4381e-32	7.74985e-31																																KLC3	0.277074	8.04251e-08	9.02023e-07
KDELR1	0.614556	2.45003e-32	7.77699e-31																																UBE4B	0.277039	8.07391e-08	9.05037e-07
CD276	0.614541	2.46049e-32	7.79938e-31																																WDR81	0.276925	8.17727e-08	9.1611e-07
SEC31A	0.614515	2.47916e-32	7.84771e-31																																SFTPC	0.276854	8.2425e-08	9.21751e-07
RUBCN	0.614422	2.54805e-32	8.05464e-31																																OTUD7A	0.276741	8.34685e-08	9.3146e-07
COPS7A	0.614343	2.60764e-32	8.23168e-31																																DDX28	0.276692	8.39277e-08	9.35541e-07
PGLS	0.614209	2.71284e-32	8.55199e-31																																SHF	0.276609	8.47063e-08	9.43695e-07
EHD4	0.614108	2.79427e-32	8.79658e-31																																FAM86DP	0.276472	8.60122e-08	9.57179e-07
CDIPT	0.614093	2.80681e-32	8.82394e-31																																CELSR3	0.2763	8.7675e-08	9.74599e-07
RNF4	0.614016	2.87053e-32	9.01188e-31																																TCF25	0.276294	8.77314e-08	9.74685e-07
GBF1	0.614009	2.87665e-32	9.01874e-31																																WIZ	0.276124	8.94073e-08	9.903e-07
TFIP11	0.613973	2.90708e-32	9.10169e-31																																VPS52	0.275894	9.17266e-08	1.01401e-06
NCOR1	0.613929	2.94476e-32	9.2071e-31																																NEDD4L	0.275697	9.37541e-08	1.03471e-06
RAB6A	0.613883	2.9845e-32	9.31862e-31																																C15ORF39	0.275635	9.44071e-08	1.04006e-06
CALCOCO1	0.613823	3.03813e-32	9.47318e-31																																NUMA1	0.275631	9.44466e-08	1.04006e-06
SPNS1	0.61376	3.09426e-32	9.63508e-31																																SNPH	0.275512	9.5706e-08	1.05219e-06
VIM	0.613651	3.19459e-32	9.93402e-31																																FN3KRP	0.275484	9.60039e-08	1.0543e-06
DIAPH1	0.613642	3.20324e-32	9.94741e-31																																PDZD7	0.275399	9.69152e-08	1.06256e-06
UAP1L1	0.613621	3.22321e-32	9.98266e-31																																WNT4	0.27528	9.81935e-08	1.0754e-06
RTL8C	0.613621	3.2233e-32	9.98266e-31																																TTYH3	0.275242	9.86152e-08	1.07943e-06
TMEM120A	0.61357	3.2718e-32	1.01192e-30																																GMPR	0.27521	9.8967e-08	1.08269e-06
MFSD1	0.613489	3.35012e-32	1.03474e-30																																IRX5	0.274933	1.02049e-07	1.11216e-06
RNF213	0.613396	3.44243e-32	1.06182e-30																																HCFC1R1	0.274695	1.04769e-07	1.13994e-06
NR1H2	0.613382	3.45658e-32	1.06476e-30																																KIRREL1	0.27468	1.04947e-07	1.14063e-06
ATG13	0.613354	3.48563e-32	1.07227e-30																																MFSD13A	0.274658	1.0521e-07	1.14286e-06
NEK9	0.613326	3.51424e-32	1.07962e-30																																ULK3	0.274585	1.0606e-07	1.15147e-06
DCXR	0.61331	3.53048e-32	1.08315e-30																																MPP2	0.274556	1.06402e-07	1.15394e-06
MRPS25	0.61322	3.62421e-32	1.11042e-30																																CRTC3	0.274544	1.06536e-07	1.15477e-06
GRHPR	0.613155	3.69453e-32	1.13046e-30																																CNNM3	0.27445	1.07655e-07	1.16626e-06
NAV1	0.61306	3.79864e-32	1.16076e-30																																FDPS	0.274354	1.08795e-07	1.17798e-06
DCAF8	0.61297	3.89943e-32	1.18998e-30																																DHDH	0.274157	1.11195e-07	1.19953e-06
LGI3	0.612896	3.985e-32	1.21447e-30																																GPR3	0.274156	1.11207e-07	1.19953e-06
PCYT1A	0.612887	3.99527e-32	1.21598e-30																																CA14	0.274151	1.11265e-07	1.19953e-06
FBXW2	0.612795	4.10361e-32	1.2473e-30																																SARS1	0.274071	1.12253e-07	1.20953e-06
ARAP1	0.612779	4.12273e-32	1.25145e-30																																FMN1	0.274046	1.1257e-07	1.21165e-06
CORO1B	0.612757	4.14947e-32	1.2579e-30																																CRELD1	0.273915	1.14203e-07	1.22724e-06
ARHGEF39	0.612597	4.34765e-32	1.31624e-30																																ATG4B	0.273901	1.1438e-07	1.22848e-06
REX1BD	0.612454	4.53297e-32	1.37054e-30																																EVI5L	0.27377	1.1605e-07	1.24375e-06
WDR55	0.612435	4.55906e-32	1.37661e-30																																ABCF1	0.273661	1.17448e-07	1.25537e-06
VAT1	0.612339	4.68841e-32	1.4138e-30																																MAPK8IP2	0.273504	1.19495e-07	1.27589e-06
RNF10	0.612267	4.78688e-32	1.44033e-30																																SREBF2	0.273496	1.19601e-07	1.2761e-06
ZNF664	0.612266	4.78893e-32	1.44033e-30																																TUBB	0.273493	1.19647e-07	1.2761e-06
TOR1AIP2	0.612254	4.80522e-32	1.44333e-30																																ZMYND19	0.273406	1.20799e-07	1.2857e-06
KCTD10	0.612184	4.90508e-32	1.4714e-30																																STK35	0.273398	1.20906e-07	1.28608e-06
FBXW5	0.612095	5.03397e-32	1.50809e-30																																MTFR1L	0.273386	1.2106e-07	1.28642e-06
AHRR	0.612012	5.15619e-32	1.54268e-30																																CCDC120	0.273378	1.21174e-07	1.28695e-06
SEC13	0.611921	5.29509e-32	1.58218e-30																																E2F2	0.273316	1.22003e-07	1.29438e-06
CAVIN1	0.611908	5.31591e-32	1.58633e-30																																FAM53B	0.273008	1.26208e-07	1.33423e-06
VPS25	0.611887	5.34802e-32	1.59383e-30																																LZTS3	0.272905	1.27636e-07	1.34843e-06
IGSF8	0.611834	5.43069e-32	1.61546e-30																																FAM124A	0.272847	1.28451e-07	1.35632e-06
USP20	0.611832	5.43467e-32	1.61546e-30																																XYLB	0.272827	1.28734e-07	1.35788e-06
RPS2	0.611787	5.50645e-32	1.63467e-30																																NELFE	0.272814	1.28923e-07	1.35915e-06
PRPF31	0.611725	5.60641e-32	1.66219e-30																																CYB5RL	0.272755	1.29758e-07	1.36652e-06
PKM	0.611658	5.71648e-32	1.69108e-30																																PARD6A	0.272745	1.299e-07	1.36729e-06
NT5C3B	0.611657	5.71859e-32	1.69108e-30																																ZNF689	0.272711	1.30387e-07	1.37109e-06
SERINC3	0.611614	5.79014e-32	1.71003e-30																																VARS2	0.27271	1.30398e-07	1.37109e-06
FAM53B	0.611487	6.00866e-32	1.77229e-30																																MRPL38	0.272663	1.31071e-07	1.37673e-06
TTYH2	0.611449	6.0755e-32	1.78872e-30																																EMD	0.272638	1.3144e-07	1.37988e-06
DEXI	0.611446	6.07998e-32	1.78872e-30																																ACO2	0.272616	1.31752e-07	1.38243e-06
G6PC3	0.611412	6.14111e-32	1.80438e-30																																KLC2	0.272596	1.3204e-07	1.38473e-06
MRPL4	0.611312	6.32076e-32	1.85479e-30																																IRAK1	0.272434	1.34407e-07	1.40734e-06
MYO5A	0.611296	6.35044e-32	1.85958e-30																																AGPAT2	0.272335	1.35879e-07	1.42052e-06
SMAP1	0.611295	6.3533e-32	1.85958e-30																																ECE2	0.272262	1.36975e-07	1.43093e-06
CALM1	0.611255	6.42609e-32	1.87848e-30																																MOSPD3	0.272236	1.37353e-07	1.43369e-06
SH3PXD2B	0.611213	6.50642e-32	1.89954e-30																																GPR161	0.272164	1.38447e-07	1.44435e-06
WDR13	0.611127	6.66958e-32	1.9447e-30																																EIF2B4	0.272143	1.38771e-07	1.44698e-06
TTLL12	0.611072	6.77849e-32	1.97394e-30																																BRAT1	0.272063	1.39993e-07	1.45896e-06
INTS11	0.611052	6.81661e-32	1.98253e-30																																ETNK2	0.272011	1.40783e-07	1.46567e-06
POP7	0.611011	6.89865e-32	2.00384e-30																																CPEB1	0.271831	1.43594e-07	1.49105e-06
ADISSP	0.610992	6.93716e-32	2.01248e-30																																DCXR	0.27182	1.4376e-07	1.49188e-06
EDF1	0.610934	7.05516e-32	2.04412e-30																																NUBP2	0.271698	1.45698e-07	1.50977e-06
SGK1	0.610903	7.11789e-32	2.0597e-30																																ZFPL1	0.271681	1.45958e-07	1.51168e-06
MAP3K11	0.610882	7.16162e-32	2.06745e-30																																C11ORF68	0.271601	1.4725e-07	1.5227e-06
SCARB1	0.610878	7.17089e-32	2.06745e-30																																GPR153	0.271432	1.49986e-07	1.54939e-06
POLH	0.610877	7.17177e-32	2.06745e-30																																IGSF3	0.27137	1.51009e-07	1.55835e-06
FAAP20	0.610847	7.23572e-32	2.08327e-30																																CUEDC1	0.271285	1.52422e-07	1.57131e-06
APP	0.610805	7.32347e-32	2.10589e-30																																TSEN2	0.271249	1.53011e-07	1.57534e-06
HS1BP3	0.610777	7.38423e-32	2.1207e-30																																POLR2L	0.271247	1.53049e-07	1.57534e-06
NONO	0.610713	7.52259e-32	2.15773e-30																																CITED1	0.271241	1.53145e-07	1.57549e-06
BAG1	0.610574	7.83069e-32	2.2433e-30																																MAP7D1	0.271202	1.53809e-07	1.57992e-06
C11ORF24	0.610537	7.91409e-32	2.26436e-30																																SPSB1	0.271155	1.5459e-07	1.58703e-06
LGALS3BP	0.610523	7.94732e-32	2.27103e-30																																ZDHHC1	0.271091	1.55686e-07	1.59592e-06
MPV17	0.610499	8.00185e-32	2.28198e-30																																AKT2	0.270915	1.587e-07	1.62515e-06
LZTS1	0.610498	8.00557e-32	2.28198e-30																																BRD4	0.270693	1.62574e-07	1.66142e-06
EMP3	0.610429	8.16582e-32	2.32477e-30																																LYPLA2	0.270615	1.63964e-07	1.67197e-06
TMEM127	0.61038	8.28237e-32	2.35503e-30																																SNAPC4	0.270612	1.64022e-07	1.67197e-06
PINK1	0.610361	8.3293e-32	2.36544e-30																																KRBA1	0.270608	1.64094e-07	1.67197e-06
PREB	0.610281	8.52365e-32	2.41764e-30																																BEST1	0.270589	1.64426e-07	1.67437e-06
NUDC	0.610237	8.63427e-32	2.44598e-30																																CLIP2	0.270552	1.65092e-07	1.67994e-06
YIPF2	0.61019	8.75221e-32	2.47633e-30																																ZNF747	0.270379	1.6824e-07	1.70886e-06
ACY1	0.610157	8.83494e-32	2.49666e-30																																TRAPPC9	0.270265	1.70338e-07	1.7258e-06
ASB13	0.610089	9.01162e-32	2.54189e-30																																SLC5A10	0.270236	1.70875e-07	1.73036e-06
BRMS1	0.610087	9.01719e-32	2.54189e-30																																GPN2	0.270191	1.71707e-07	1.73615e-06
ATP6V1H	0.610075	9.04762e-32	2.54734e-30																																NCOA6	0.270125	1.72934e-07	1.74767e-06
TRAF7	0.61005	9.11425e-32	2.56295e-30																																TMEM185A	0.270095	1.73514e-07	1.75265e-06
RNPS1	0.610003	9.23898e-32	2.59484e-30																																NOP9	0.270083	1.73727e-07	1.75392e-06
APMAP	0.609974	9.31614e-32	2.61331e-30																																SMARCA4	0.270048	1.74387e-07	1.75969e-06
EFTUD2	0.609945	9.39479e-32	2.63215e-30																																PEX26	0.270031	1.7471e-07	1.76206e-06
CD151	0.609888	9.55014e-32	2.67241e-30																																SMPD4	0.269925	1.76735e-07	1.77979e-06
ERC1	0.609763	9.90117e-32	2.76726e-30																																MROH1	0.269918	1.76872e-07	1.78028e-06
GIPC1	0.609661	1.01986e-31	2.8469e-30																																ARIH2OS	0.269828	1.78607e-07	1.79667e-06
DIP2C	0.609593	1.04001e-31	2.89963e-30																																RBM42	0.269756	1.80008e-07	1.80911e-06
KMT2A	0.609451	1.08338e-31	3.01688e-30																																MAD2L2	0.269376	1.87585e-07	1.87912e-06
SCPEP1	0.609415	1.09492e-31	3.04531e-30																																UROD	0.269369	1.87723e-07	1.87912e-06
ZDHHC7	0.609351	1.11531e-31	3.09825e-30																																HS3ST2	0.26936	1.87912e-07	1.88006e-06
FAM120B	0.609245	1.14981e-31	3.19025e-30																																UBALD1	0.269326	1.88592e-07	1.88592e-06
GRB2	0.609217	1.15917e-31	3.21232e-30																																FGD1	0.269317	1.88777e-07	1.88682e-06
PTPN14	0.609192	1.16757e-31	3.2284e-30																																DEF8	0.269275	1.8964e-07	1.89451e-06
PYCR2	0.609191	1.16779e-31	3.2284e-30																																RAPGEF1	0.269175	1.91712e-07	1.91234e-06
NDUFB7	0.60916	1.17853e-31	3.25417e-30																																LRP10	0.268931	1.96836e-07	1.95955e-06
RAB35	0.609064	1.21144e-31	3.34101e-30																																ZNF416	0.268899	1.97521e-07	1.96442e-06
KHDRBS1	0.608998	1.23485e-31	3.40147e-30																																LZTR1	0.268858	1.98391e-07	1.97013e-06
NUDT22	0.608987	1.23865e-31	3.40784e-30																																ARL8A	0.268782	2.00022e-07	1.98338e-06
SLC25A4	0.608939	1.25584e-31	3.45099e-30																																USP21	0.268765	2.00396e-07	1.98611e-06
LRMDA	0.608933	1.2582e-31	3.45335e-30																																DNAAF3	0.268613	2.03725e-07	2.01511e-06
STRIP1	0.608917	1.26393e-31	3.46492e-30																																CUEDC2	0.268557	2.04943e-07	2.02415e-06
DESI1	0.608899	1.27032e-31	3.47828e-30																																SLC35B2	0.268358	2.09403e-07	2.06413e-06
SRSF1	0.608835	1.2942e-31	3.53943e-30																																MAP3K9	0.268325	2.10146e-07	2.07044e-06
CREB3	0.608789	1.31148e-31	3.58242e-30																																GPR62	0.268193	2.1315e-07	2.09797e-06
ARHGEF7	0.608766	1.32e-31	3.6014e-30																																TXNL4A	0.268179	2.13493e-07	2.10031e-06
YWHAE	0.608756	1.32385e-31	3.6042e-30																																THRA	0.268124	2.14749e-07	2.11163e-06
KIF1B	0.608755	1.32417e-31	3.6042e-30																																PCBP4	0.268098	2.1536e-07	2.11555e-06
SLC38A7	0.608749	1.32654e-31	3.60636e-30																																TECPR1	0.268024	2.1709e-07	2.12942e-06
USP5	0.608725	1.3356e-31	3.62668e-30																																ARIH2	0.267771	2.23076e-07	2.18492e-06
SGTA	0.608714	1.34016e-31	3.63477e-30																																BTBD2	0.26736	2.33148e-07	2.27467e-06
ATOSB	0.608657	1.36198e-31	3.68958e-30																																IMPA2	0.267214	2.36834e-07	2.30277e-06
TP53I13	0.608643	1.3678e-31	3.69907e-30																																FAM86C1P	0.267049	2.41061e-07	2.33707e-06
ATP5F1D	0.60864	1.36871e-31	3.69907e-30																																TYR	0.266984	2.42763e-07	2.35016e-06
DHRS4	0.608632	1.37183e-31	3.70315e-30																																LINC00602	0.266788	2.47904e-07	2.39529e-06
TRIM63	0.608617	1.37807e-31	3.7156e-30																																PAQR7	0.266771	2.48356e-07	2.39849e-06
COL4A2	0.608605	1.38273e-31	3.72379e-30																																ZNF142	0.266358	2.59585e-07	2.49252e-06
FKBP9	0.608522	1.41628e-31	3.80966e-30																																PODXL2	0.266323	2.60584e-07	2.5009e-06
KDSR	0.608495	1.42718e-31	3.83449e-30																																LZTS1	0.266302	2.61172e-07	2.50535e-06
GPS2	0.608436	1.45168e-31	3.89575e-30																																RTN4RL2	0.266178	2.64645e-07	2.53623e-06
SQSTM1	0.608402	1.46571e-31	3.92428e-30																																HES6	0.266102	2.66816e-07	2.55582e-06
WARS1	0.608399	1.46693e-31	3.92428e-30																																CPLANE2	0.265963	2.70794e-07	2.58773e-06
RANGAP1	0.608398	1.46745e-31	3.92428e-30																																FAM86JP	0.265915	2.72198e-07	2.59867e-06
TERF2IP	0.608305	1.50726e-31	4.02602e-30																																PYGB	0.265807	2.75352e-07	2.62502e-06
BAD	0.608287	1.51511e-31	4.0423e-30																																RAB5B	0.265778	2.76209e-07	2.63194e-06
FBXW11	0.608257	1.52803e-31	4.07202e-30																																ZNF324B	0.265679	2.79123e-07	2.65465e-06
ASB8	0.608202	1.55274e-31	4.13307e-30																																HIRA	0.265502	2.84447e-07	2.69888e-06
TSPO	0.608193	1.55664e-31	4.13864e-30																																TMEM151A	0.265004	2.99939e-07	2.83378e-06
ATF4	0.608116	1.59138e-31	4.22609e-30																																BABAM2	0.26479	3.06841e-07	2.89353e-06
HPCAL1	0.60794	1.67399e-31	4.44033e-30																																KAT5	0.264763	3.07742e-07	2.90066e-06
MAD2L1BP	0.607904	1.69123e-31	4.48087e-30																																KMT2B	0.264744	3.08374e-07	2.90525e-06
ARF3	0.60788	1.70296e-31	4.50676e-30																																ZNF629	0.264664	3.10993e-07	2.92716e-06
CIAO1	0.607854	1.7158e-31	4.53549e-30																																TMEM147	0.264377	3.20626e-07	3.01359e-06
ZDHHC12	0.607792	1.74633e-31	4.61087e-30																																ACAD10	0.264355	3.21374e-07	3.01919e-06
EIF3F	0.607734	1.77585e-31	4.68342e-30																																RAB11FIP3	0.264232	3.25589e-07	3.0545e-06
EME2	0.607701	1.79256e-31	4.72205e-30																																ST3GAL4	0.264209	3.26379e-07	3.06047e-06
TPM4	0.607696	1.79511e-31	4.72336e-30																																TMEM191A	0.263928	3.36247e-07	3.13685e-06
CEMP1	0.607601	1.84506e-31	4.84698e-30																																DIPK1C	0.2639	3.37255e-07	3.14332e-06
ABCF1	0.607598	1.84633e-31	4.84698e-30																																EIF3CL	0.263792	3.41115e-07	3.17634e-06
LRRC14	0.607516	1.89056e-31	4.95741e-30																																H2AC25	0.263779	3.41586e-07	3.17924e-06
KARS1	0.607441	1.93132e-31	5.05851e-30																																CTSD	0.263629	3.47054e-07	3.21817e-06
TPM3	0.607331	1.99314e-31	5.21448e-30																																GRN	0.263552	3.49894e-07	3.2415e-06
TOX4	0.607301	2.01058e-31	5.25065e-30																																F8A1	0.263518	3.51159e-07	3.25171e-06
RPL10	0.607299	2.01155e-31	5.25065e-30																																MVB12A	0.263506	3.51597e-07	3.25426e-06
RAB29	0.607273	2.02679e-31	5.28442e-30																																MCF2L	0.263364	3.56944e-07	3.29461e-06
MLEC	0.60726	2.03449e-31	5.29455e-30																																CLPTM1	0.263309	3.59013e-07	3.31218e-06
ARPC1A	0.607258	2.0353e-31	5.29455e-30																																ACAD9	0.262987	3.71436e-07	3.41578e-06
CST3	0.607248	2.04142e-31	5.30444e-30																																PPDPF	0.262954	3.72737e-07	3.42617e-06
AGAP3	0.607168	2.0887e-31	5.42116e-30																																LRPAP1	0.262943	3.73141e-07	3.42683e-06
EIF4G2	0.607015	2.18213e-31	5.65725e-30																																TEN1	0.262943	3.73151e-07	3.42683e-06
NDEL1	0.60701	2.18488e-31	5.65797e-30																																PLEKHG3	0.262887	3.7536e-07	3.44395e-06
MCRS1	0.607006	2.1877e-31	5.65889e-30																																MLH1	0.262849	3.76883e-07	3.45476e-06
OSGIN1	0.606998	2.1925e-31	5.6649e-30																																TMEM187	0.262702	3.82751e-07	3.50054e-06
B3GAT3	0.606993	2.19602e-31	5.66762e-30																																LDHD	0.26242	3.94324e-07	3.5979e-06
ANKRD39	0.606986	2.20039e-31	5.67251e-30																																ZNF500	0.262414	3.94553e-07	3.5979e-06
SERPINB6	0.606945	2.22644e-31	5.73321e-30																																BCKDK	0.262407	3.94834e-07	3.5979e-06
MYD88	0.606881	2.26698e-31	5.83105e-30																																NUDCD3	0.262282	4.00093e-07	3.64416e-06
RNASEH1	0.606872	2.27317e-31	5.84042e-30																																FBXL18	0.262264	4.00854e-07	3.64943e-06
RB1	0.606844	2.29145e-31	5.88079e-30																																DOLK	0.262255	4.01203e-07	3.65095e-06
DFFA	0.606821	2.30683e-31	5.91364e-30																																VPS72	0.262172	4.04749e-07	3.6782e-06
DIP2A	0.606788	2.32862e-31	5.95912e-30																																PMPCA	0.262145	4.05868e-07	3.68669e-06
EXOC4	0.606786	2.32977e-31	5.95912e-30																																ARMC9	0.262099	4.07875e-07	3.69822e-06
C6ORF89	0.606758	2.34834e-31	5.99992e-30																																MNT	0.261947	4.14413e-07	3.75398e-06
PRKCSH	0.606734	2.36486e-31	6.0354e-30																																TRAPPC2L	0.261943	4.14588e-07	3.75398e-06
SIL1	0.606647	2.42432e-31	6.18025e-30																																DGCR8	0.261878	4.17449e-07	3.77477e-06
PGAP6	0.60663	2.43611e-31	6.20342e-30																																ZNF512B	0.261846	4.1885e-07	3.78231e-06
C1ORF198	0.606625	2.43923e-31	6.20448e-30																																CHERP	0.261621	4.28868e-07	3.85885e-06
SMG1P1	0.606615	2.4467e-31	6.21656e-30																																SERPINA12	0.261578	4.30816e-07	3.87289e-06
CCT7	0.606603	2.45512e-31	6.23106e-30																																AGO1	0.261562	4.31537e-07	3.87589e-06
HES6	0.606531	2.50577e-31	6.3521e-30																																YRDC	0.261484	4.35083e-07	3.90075e-06
DHX9	0.606527	2.50836e-31	6.3521e-30																																GRAMD4	0.261379	4.39871e-07	3.93822e-06
PABPC1	0.606406	2.59712e-31	6.56255e-30																																CNFN	0.261375	4.4005e-07	3.93822e-06
TCEAL4	0.606406	2.59719e-31	6.56255e-30																																ADD1	0.2612	4.48195e-07	4.00574e-06
RBM42	0.606402	2.60013e-31	6.56275e-30																																DHRS12	0.261179	4.49197e-07	4.01112e-06
PIGG	0.606392	2.60708e-31	6.57304e-30																																RPUSD1	0.261043	4.55627e-07	4.06129e-06
ANKRD54	0.606378	2.61737e-31	6.58825e-30																																SLC38A7	0.261017	4.56874e-07	4.07059e-06
CDC42EP3	0.606376	2.61886e-31	6.58825e-30																																PPP1R9B	0.260979	4.58701e-07	4.08377e-06
AP1M1	0.606249	2.71617e-31	6.82557e-30																																SDHAF1	0.260978	4.58761e-07	4.08377e-06
PAM	0.606221	2.73793e-31	6.8727e-30																																MIEF2	0.260875	4.63738e-07	4.12074e-06
SRPK2	0.606086	2.84515e-31	7.13405e-30																																KATNB1	0.260867	4.64091e-07	4.12098e-06
SIRPA	0.60606	2.86637e-31	7.1794e-30																																EFTUD2	0.260583	4.78079e-07	4.23314e-06
ZDHHC5	0.606047	2.87679e-31	7.19762e-30																																TJAP1	0.260092	5.03246e-07	4.42857e-06
CYTH3	0.60604	2.88256e-31	7.19895e-30																																TMEM129	0.259892	5.13872e-07	4.51154e-06
SNX21	0.606039	2.8836e-31	7.19895e-30																																FAM234A	0.259856	5.1577e-07	4.51694e-06
ITM2C	0.606026	2.89445e-31	7.21816e-30																																NUP93	0.259818	5.17823e-07	4.53095e-06
IARS2	0.605957	2.95202e-31	7.34889e-30																																TMEM184B	0.259764	5.20727e-07	4.55194e-06
MAPK1	0.605955	2.95328e-31	7.34889e-30																																LLGL1	0.259761	5.20904e-07	4.55194e-06
MSC	0.605928	2.97611e-31	7.39766e-30																																FBXO31	0.259737	5.22212e-07	4.56138e-06
TBC1D20	0.605868	3.02749e-31	7.51724e-30																																DCAF8	0.259686	5.25015e-07	4.58186e-06
NCSTN	0.605842	3.05007e-31	7.56509e-30																																VARS1	0.259493	5.35635e-07	4.66641e-06
CD63	0.605808	3.07944e-31	7.6297e-30																																SBF1	0.25946	5.37483e-07	4.67844e-06
PTRH1	0.605758	3.12373e-31	7.73106e-30																																LRSAM1	0.259438	5.38705e-07	4.68704e-06
SCAMP2	0.605552	3.31275e-31	8.19003e-30																																TRIM62	0.259337	5.44384e-07	4.73233e-06
LPCAT1	0.605479	3.38262e-31	8.35377e-30																																NPHP4	0.259037	5.61666e-07	4.86356e-06
NSF	0.605425	3.43477e-31	8.47342e-30																																ARRDC1-AS1	0.258909	5.6913e-07	4.91544e-06
ARFGEF2	0.605379	3.47964e-31	8.57488e-30																																ALDH4A1	0.258879	5.70926e-07	4.92882e-06
MFGE8	0.605348	3.51082e-31	8.64243e-30																																AGAP3	0.258657	5.8421e-07	5.02401e-06
PCGF3	0.605206	3.65557e-31	8.9891e-30																																TM9SF4	0.258631	5.85777e-07	5.03316e-06
UBN1	0.605155	3.70906e-31	9.11084e-30																																MTURN	0.258504	5.93533e-07	5.08888e-06
PES1	0.605148	3.71608e-31	9.11528e-30																																DIS3L2	0.25849	5.94451e-07	5.09456e-06
QTRT1	0.605145	3.71882e-31	9.11528e-30																																CTDSPL	0.258298	6.06361e-07	5.18998e-06
PPIA	0.605129	3.7368e-31	9.14956e-30																																BSN	0.258251	6.09345e-07	5.21105e-06
RAD50	0.605079	3.78926e-31	9.26703e-30																																CASC3	0.258222	6.11135e-07	5.22413e-06
CAPZB	0.605076	3.79286e-31	9.26703e-30																																ZNF358	0.258214	6.11627e-07	5.22611e-06
ANKFY1	0.604984	3.89338e-31	9.49604e-30																																C6ORF47	0.258182	6.13694e-07	5.24154e-06
EXOSC10	0.604983	3.89488e-31	9.49604e-30																																FITM2	0.258077	6.20388e-07	5.29419e-06
LONP2	0.604924	3.96032e-31	9.64534e-30																																REXO1	0.257982	6.26483e-07	5.34393e-06
SRRT	0.604899	3.98821e-31	9.70294e-30																																STPG1	0.257881	6.33065e-07	5.39777e-06
DHX30	0.604859	4.03376e-31	9.80337e-30																																DUSP8	0.257842	6.35614e-07	5.41489e-06
FCHSD1	0.604842	4.05351e-31	9.84092e-30																																TMEM214	0.257775	6.40027e-07	5.44322e-06
FBXO32	0.604836	4.06011e-31	9.84651e-30																																CPT2	0.257709	6.44452e-07	5.47251e-06
POLR2A	0.604773	4.13409e-31	1.00153e-29																																USP20	0.257575	6.53428e-07	5.53321e-06
KAT7	0.604737	4.17579e-31	1.01057e-29																																ARHGEF11	0.257439	6.62658e-07	5.60237e-06
JAK1	0.604685	4.2385e-31	1.02466e-29																																FAAP20	0.257381	6.66597e-07	5.63092e-06
TALDO1	0.604573	4.37504e-31	1.05656e-29																																HMGXB3	0.257316	6.71113e-07	5.66667e-06
SLC52A2	0.604512	4.45223e-31	1.07406e-29																																SUV39H1	0.257292	6.72764e-07	5.67822e-06
TNFAIP1	0.604394	4.60345e-31	1.10938e-29																																MLLT1	0.257175	6.80953e-07	5.7425e-06
SLC4A2	0.604178	4.89423e-31	1.17821e-29																																SZRD1	0.256973	6.95265e-07	5.843e-06
EMC10	0.604146	4.93833e-31	1.18758e-29																																IRX3	0.256888	7.01341e-07	5.88761e-06
CSDE1	0.60401	5.13259e-31	1.233e-29																																TSPAN4	0.256887	7.01396e-07	5.88761e-06
BSDC1	0.603947	5.22425e-31	1.25262e-29																																ITGA3	0.256712	7.14182e-07	5.9874e-06
SETX	0.603946	5.22518e-31	1.25262e-29																																CTSA	0.256646	7.18987e-07	6.01761e-06
RAD23A	0.603672	5.64733e-31	1.35241e-29																																SNCA	0.256608	7.21848e-07	6.03399e-06
PPFIBP1	0.603665	5.6589e-31	1.35376e-29																																FAM193A	0.256442	7.34254e-07	6.1249e-06
GRSF1	0.603631	5.71232e-31	1.36512e-29																																CSNK1G2	0.256426	7.35447e-07	6.12972e-06
DENND2B	0.60361	5.74668e-31	1.3719e-29																																TACR2	0.256422	7.3575e-07	6.12972e-06
DDHD2	0.603599	5.76518e-31	1.37488e-29																																SLC9A8	0.256292	7.45614e-07	6.20415e-06
EIF2AK4	0.603537	5.867e-31	1.39771e-29																																CDK16	0.256223	7.50932e-07	6.23803e-06
MLF2	0.603486	5.95218e-31	1.41653e-29																																NIBAN2	0.256175	7.54633e-07	6.26358e-06
TYRP1	0.603477	5.96727e-31	1.41865e-29																																FBXO42	0.256097	7.60686e-07	6.31121e-06
TBC1D22A	0.603367	6.15485e-31	1.46173e-29																																WTIP	0.256032	7.65823e-07	6.34331e-06
SGSM3	0.60333	6.21997e-31	1.47567e-29																																SLC39A13	0.255988	7.69258e-07	6.36386e-06
SLC41A3	0.603304	6.26535e-31	1.48489e-29																																SH2D5	0.255765	7.87061e-07	6.49771e-06
HEMK1	0.603289	6.29327e-31	1.48997e-29																																TBC1D22B	0.255736	7.89411e-07	6.51175e-06
EMP1	0.603251	6.35974e-31	1.50415e-29																																PPP2R5D	0.255701	7.92235e-07	6.53101e-06
NDUFS7	0.603212	6.43137e-31	1.51953e-29																																AMPD2	0.255658	7.95743e-07	6.55588e-06
EIF3A	0.603126	6.58953e-31	1.55529e-29																																SLC39A1	0.255606	7.99964e-07	6.58794e-06
TNPO3	0.603104	6.62947e-31	1.56311e-29																																IDH3G	0.255309	8.24643e-07	6.77724e-06
MANBAL	0.603073	6.68895e-31	1.57551e-29																																PRRC2B	0.255286	8.26614e-07	6.79065e-06
RAB34	0.603055	6.72301e-31	1.58191e-29																																ITLN2	0.255262	8.28575e-07	6.80397e-06
NRBP1	0.603013	6.802e-31	1.59885e-29																																NUDC	0.255161	8.37224e-07	6.86654e-06
BIN3	0.602919	6.98567e-31	1.64034e-29																																POU3F1	0.254991	8.51907e-07	6.97268e-06
PHC1	0.602896	7.03121e-31	1.64935e-29																																SLC6A10P	0.25483	8.66027e-07	7.06802e-06
PITPNA	0.602878	7.06569e-31	1.65332e-29																																HSPG2	0.254816	8.67224e-07	7.07491e-06
SNX17	0.602877	7.06788e-31	1.65332e-29																																ZFP64	0.254779	8.70493e-07	7.09816e-06
TP53I3	0.602876	7.06977e-31	1.65332e-29																																LEISA1	0.254766	8.7163e-07	7.10217e-06
INPPL1	0.602838	7.14583e-31	1.66803e-29																																PIGZ	0.254734	8.74467e-07	7.12239e-06
TSPAN31	0.602838	7.14724e-31	1.66803e-29																																RELA	0.254692	8.78256e-07	7.15034e-06
TAFAZZIN	0.60278	7.26428e-31	1.69362e-29																																CLN6	0.254654	8.81677e-07	7.16654e-06
ARIH2	0.602751	7.3239e-31	1.70578e-29																																NAT14	0.254603	8.86312e-07	7.19544e-06
TMEM140	0.602727	7.37326e-31	1.71554e-29																																KCNN1	0.254553	8.9083e-07	7.22334e-06
SLC25A39	0.60268	7.47223e-31	1.7368e-29																																CDS2	0.254513	8.94426e-07	7.24956e-06
ABHD2	0.602576	7.69359e-31	1.78644e-29																																TMEM97	0.254498	8.95789e-07	7.25766e-06
FBXO9	0.602452	7.96704e-31	1.84806e-29																																FBXL15	0.254476	8.97829e-07	7.27125e-06
LIMK2	0.602403	8.07802e-31	1.87191e-29																																NAGLU	0.254362	9.08281e-07	7.34699e-06
VGLL4	0.602199	8.5561e-31	1.98069e-29																																MRPL2	0.25435	9.09373e-07	7.35284e-06
SHMT2	0.602177	8.60782e-31	1.99066e-29																																ZSWIM8	0.254132	9.29845e-07	7.50741e-06
GARS1	0.602146	8.6851e-31	2.00506e-29																																HADHA	0.254085	9.34247e-07	7.53874e-06
BCKDK	0.602145	8.6876e-31	2.00506e-29																																DBNDD1	0.253988	9.4354e-07	7.59405e-06
ELAVL1	0.602104	8.78713e-31	2.02599e-29																																PHRF1	0.253986	9.43757e-07	7.59405e-06
EEF2KMT	0.602098	8.80181e-31	2.02734e-29																																AMOTL2	0.25396	9.46215e-07	7.60467e-06
MIEN1	0.602035	8.95897e-31	2.06146e-29																																FKBPL	0.253916	9.50495e-07	7.63294e-06
ERCC3	0.601965	9.13824e-31	2.1006e-29																																PEF1	0.25357	9.84411e-07	7.87686e-06
SAT2	0.601957	9.158e-31	2.10304e-29																																PXDC1	0.253361	1.00558e-06	8.027e-06
SEMA4C	0.601932	9.22325e-31	2.1159e-29																																GATB	0.253345	1.00717e-06	8.03646e-06
CENPT	0.601894	9.32103e-31	2.13619e-29																																TFIP11	0.253337	1.00801e-06	8.03999e-06
CFL1	0.601834	9.47923e-31	2.17028e-29																																TBC1D24	0.252917	1.05185e-06	8.37296e-06
EIF3K	0.601709	9.81827e-31	2.24566e-29																																RPS6KA4	0.252877	1.05605e-06	8.4025e-06
XPO6	0.601645	9.99797e-31	2.28448e-29																																BACE2	0.252874	1.0564e-06	8.4025e-06
SLC27A4	0.601636	1.0022e-30	2.28769e-29																																OGG1	0.252751	1.06959e-06	8.49729e-06
SLC38A10	0.601575	1.01944e-30	2.32473e-29																																TECR	0.252632	1.08253e-06	8.59327e-06
FAM114A1	0.601438	1.05955e-30	2.41379e-29																																RILPL1	0.25258	1.08828e-06	8.63551e-06
LMF2	0.601434	1.06065e-30	2.41391e-29																																HR	0.252567	1.08966e-06	8.64018e-06
PSMC5	0.601417	1.0658e-30	2.42321e-29																																UBAC1	0.252416	1.1065e-06	8.75924e-06
GNPDA1	0.601405	1.06933e-30	2.42883e-29																																TRAPPC12	0.252295	1.12004e-06	8.85589e-06
SPG21	0.60119	1.13576e-30	2.57716e-29																																DMWD	0.252176	1.13359e-06	8.9489e-06
KDM5A	0.601162	1.14478e-30	2.59507e-29																																HSD17B8	0.251973	1.157e-06	9.11935e-06
HNRNPA1	0.601032	1.18713e-30	2.68841e-29																																MFSD10	0.251951	1.15964e-06	9.13293e-06
NORAD	0.601004	1.19668e-30	2.70736e-29																																URB1	0.25173	1.18575e-06	9.31295e-06
PDE4DIP	0.600993	1.2003e-30	2.71286e-29																																NEURL2	0.251641	1.19643e-06	9.39315e-06
WASL	0.600966	1.20925e-30	2.73041e-29																																AARS2	0.25158	1.20375e-06	9.44318e-06
NFKBIA	0.600954	1.21356e-30	2.73745e-29																																RETREG3	0.251451	1.21953e-06	9.55949e-06
SPG7	0.600881	1.23832e-30	2.79055e-29																																CAPN1	0.251443	1.22041e-06	9.56264e-06
PLA2G15	0.600858	1.24639e-30	2.80498e-29																																SNIP1	0.251416	1.22377e-06	9.58208e-06
SUMF1	0.600856	1.24717e-30	2.80498e-29																																MECP2	0.251364	1.23024e-06	9.6246e-06
EIF4H	0.60085	1.24922e-30	2.80681e-29																																TENT5B	0.251166	1.25496e-06	9.7874e-06
POR	0.600773	1.2766e-30	2.86554e-29																																NSMF	0.251021	1.27327e-06	9.9225e-06
FAHD1	0.600763	1.28025e-30	2.87092e-29																																PXMP4	0.2508	1.30193e-06	1.0134e-05
CTSZ	0.600745	1.28637e-30	2.88183e-29																																RNF5P1	0.250747	1.30879e-06	1.01835e-05
NMRAL1	0.600648	1.32212e-30	2.95902e-29																																AAMP	0.250594	1.329e-06	1.03246e-05
NFE2L1	0.600503	1.37652e-30	3.07776e-29																																TRIM32	0.250521	1.33875e-06	1.03923e-05
TAGLN2	0.600407	1.41414e-30	3.15881e-29																																ANKRD39	0.250376	1.35837e-06	1.05283e-05
MXD4	0.600387	1.42208e-30	3.17217e-29																																NOC2L	0.250312	1.36714e-06	1.05921e-05
SMPD1	0.600385	1.4229e-30	3.17217e-29																																SCYL1	0.250264	1.37371e-06	1.06389e-05
SMARCC2	0.600317	1.45003e-30	3.22953e-29																																SORBS1	0.250236	1.37758e-06	1.06648e-05
TPT1	0.600297	1.45838e-30	3.24498e-29																																PAFAH1B3	0.250148	1.3897e-06	1.07503e-05
REEP4	0.60024	1.48185e-30	3.29399e-29																																OPA3	0.250142	1.39057e-06	1.07529e-05
ATG2A	0.600212	1.4932e-30	3.31601e-29																																ZNF697	0.250096	1.39694e-06	1.07979e-05
NOC2L	0.600198	1.49907e-30	3.32582e-29																																UROS	0.250078	1.39946e-06	1.08133e-05
UBE2G2	0.600118	1.53282e-30	3.39741e-29																																SLC39A3	0.250068	1.4009e-06	1.08202e-05
HSPG2	0.600072	1.55267e-30	3.43808e-29																																UBE3B	0.249881	1.42729e-06	1.09986e-05
POLD2	0.600029	1.57152e-30	3.47646e-29																																EXOC3	0.249841	1.43302e-06	1.10342e-05
HNRNPF	0.59999	1.58883e-30	3.51135e-29																																MTCH1	0.249815	1.43676e-06	1.10588e-05
TMED4	0.599979	1.59382e-30	3.51899e-29																																SOX13	0.249729	1.44923e-06	1.11377e-05
CLEC16A	0.599953	1.60531e-30	3.54095e-29																																SCAND1	0.249634	1.46295e-06	1.12258e-05
SACS	0.599829	1.66162e-30	3.66163e-29																																IRF2BP1	0.24942	1.49455e-06	1.14289e-05
HPS6	0.5997	1.72263e-30	3.79242e-29																																TESK2	0.249302	1.51231e-06	1.15559e-05
ALAS1	0.599651	1.74619e-30	3.84061e-29																																GET4	0.249181	1.53064e-06	1.16722e-05
RAF1	0.599417	1.86406e-30	4.09593e-29																																GPANK1	0.249175	1.53144e-06	1.16722e-05
CLPP	0.599365	1.89121e-30	4.15159e-29																																DVL2	0.24917	1.53232e-06	1.16722e-05
SLC44A1	0.599154	2.00551e-30	4.3983e-29																																GTF3C5	0.249164	1.53313e-06	1.16722e-05
AKIRIN1	0.599068	2.05404e-30	4.50043e-29																																PHLDB3	0.249163	1.53328e-06	1.16722e-05
SZT2	0.599032	2.07524e-30	4.54253e-29																																KRTAP5-2	0.249158	1.53411e-06	1.16735e-05
URM1	0.599001	2.09306e-30	4.57716e-29																																ZNF496	0.249124	1.53935e-06	1.17089e-05
EEF1A1P5	0.598987	2.10111e-30	4.5904e-29																																MSTO1	0.249004	1.55778e-06	1.18356e-05
GNPTG	0.598973	2.10904e-30	4.60332e-29																																B4GALT3	0.248993	1.55959e-06	1.18448e-05
CARS1	0.598915	2.14366e-30	4.67445e-29																																DYNC2I2	0.248984	1.56088e-06	1.18456e-05
PEA15	0.598907	2.14854e-30	4.68063e-29																																MCTS2	0.248936	1.56845e-06	1.1894e-05
ABTB1	0.598899	2.15324e-30	4.68641e-29																																POLRMT	0.248711	1.6039e-06	1.21261e-05
TULP4	0.598858	2.17781e-30	4.73539e-29																																SPHK2	0.248627	1.6173e-06	1.22228e-05
ACOT8	0.598849	2.18302e-30	4.74222e-29																																TRMT61A	0.248607	1.62061e-06	1.22432e-05
CABLES1	0.598785	2.22228e-30	4.82294e-29																																PUSL1	0.248491	1.63942e-06	1.23574e-05
FYN	0.598761	2.23766e-30	4.85172e-29																																NR2F6	0.248478	1.64154e-06	1.23677e-05
RNPEPL1	0.598731	2.25611e-30	4.8871e-29																																QPRT	0.248471	1.64261e-06	1.23677e-05
SF3B2	0.598643	2.31197e-30	5.00337e-29																																FAM222B	0.248471	1.64265e-06	1.23677e-05
SNX22	0.598618	2.32831e-30	5.03398e-29																																TMEM160	0.248424	1.65036e-06	1.24211e-05
SNAP47	0.598512	2.39781e-30	5.17937e-29																																RAD23A	0.248311	1.66884e-06	1.25461e-05
HNRNPC	0.598481	2.41848e-30	5.2191e-29																																DMKN	0.248266	1.67635e-06	1.25931e-05
DUSP23	0.5983	2.54311e-30	5.48287e-29																																BBC3	0.248194	1.68848e-06	1.26699e-05
TSPAN10	0.598272	2.56305e-30	5.52067e-29																																POLR1A	0.248135	1.69838e-06	1.27347e-05
UROS	0.598266	2.56693e-30	5.52383e-29																																RPL32	0.248121	1.70062e-06	1.27419e-05
E4F1	0.598245	2.58188e-30	5.5508e-29																																MRPS2	0.248057	1.71157e-06	1.28144e-05
VAC14	0.598228	2.59451e-30	5.57273e-29																																MICAL1	0.248019	1.71793e-06	1.28572e-05
OXSR1	0.598191	2.62104e-30	5.62443e-29																																WFS1	0.247997	1.72174e-06	1.28809e-05
IDH3G	0.598185	2.62533e-30	5.62837e-29																																PPRC1	0.247955	1.72886e-06	1.29245e-05
IVD	0.598118	2.67441e-30	5.72824e-29																																FBXL8	0.2478	1.75562e-06	1.31049e-05
ERCC1	0.598112	2.67898e-30	5.73266e-29																																ST7-AS1	0.247757	1.76318e-06	1.31565e-05
SETD3	0.598091	2.69481e-30	5.76117e-29																																OGFOD3	0.247699	1.77324e-06	1.32217e-05
SPATA20	0.598077	2.70544e-30	5.7785e-29																																SSH3	0.247622	1.78685e-06	1.33133e-05
HEXB	0.598071	2.70997e-30	5.78279e-29																																SCD	0.247183	1.86617e-06	1.38681e-05
SPG11	0.598066	2.71321e-30	5.7843e-29																																FBXO32	0.24701	1.89832e-06	1.40757e-05
RER1	0.598036	2.7364e-30	5.82832e-29																																KIAA0319L	0.246961	1.90748e-06	1.41279e-05
LIPA	0.598004	2.76027e-30	5.8737e-29																																TOP3B	0.246894	1.92009e-06	1.42055e-05
RNH1	0.597994	2.76783e-30	5.88433e-29																																PSMD3	0.246829	1.93253e-06	1.428e-05
SHPK	0.597915	2.82917e-30	6.00917e-29																																NACC2	0.246826	1.93301e-06	1.428e-05
NECAP2	0.597833	2.89414e-30	6.14146e-29																																GLYCTK	0.246773	1.94313e-06	1.43442e-05
AGGF1	0.597741	2.9694e-30	6.29535e-29																																NUDT14	0.246597	1.97713e-06	1.4579e-05
FAM131A	0.597698	3.00428e-30	6.36341e-29																																SDR39U1	0.246414	2.01314e-06	1.4801e-05
TCTA	0.597645	3.04927e-30	6.45274e-29																																TRIB3	0.246247	2.04642e-06	1.50236e-05
ABHD12	0.597631	3.06096e-30	6.4715e-29																																KHSRP	0.246225	2.05102e-06	1.50519e-05
LRPAP1	0.597627	3.06439e-30	6.47278e-29																																C10ORF90	0.246084	2.07963e-06	1.52506e-05
PPIB	0.597572	3.11092e-30	6.56502e-29																																ARHGAP39	0.246029	2.09087e-06	1.53218e-05
AP5S1	0.597524	3.15331e-30	6.64835e-29																																ADPRS	0.245955	2.10619e-06	1.54228e-05
ARHGEF1	0.597361	3.29864e-30	6.94836e-29																																PADI1	0.245944	2.10848e-06	1.54339e-05
ECM1	0.5973	3.35476e-30	7.06009e-29																																GAK	0.245857	2.12648e-06	1.55486e-05
DDX46	0.597188	3.45969e-30	7.27423e-29																																SPINDOC	0.245824	2.13341e-06	1.55936e-05
BAZ1B	0.59716	3.48723e-30	7.32542e-29																																SPCS1	0.245814	2.13556e-06	1.56036e-05
FYCO1	0.597084	3.56128e-30	7.47412e-29																																ALDH3B2	0.245741	2.15081e-06	1.56979e-05
KANK2	0.597053	3.59108e-30	7.52978e-29																																MYORG	0.245697	2.16011e-06	1.57542e-05
BMP1	0.596996	3.64883e-30	7.64387e-29																																SPEF1	0.245689	2.16188e-06	1.57614e-05
SPIDR	0.596961	3.6837e-30	7.70987e-29																																SAP30BP	0.245575	2.18613e-06	1.59035e-05
MAPRE2	0.59691	3.73572e-30	7.81161e-29																																RBM14	0.245492	2.20399e-06	1.6021e-05
QSOX1	0.59688	3.76675e-30	7.86931e-29																																ZNF775	0.245489	2.20469e-06	1.6021e-05
GM2A	0.596842	3.80696e-30	7.94608e-29																																POLL	0.245465	2.20991e-06	1.60473e-05
ETHE1	0.596812	3.83847e-30	8.00456e-29																																LDB1	0.245431	2.21722e-06	1.60887e-05
RPL22	0.596776	3.87742e-30	8.07843e-29																																LIPE	0.245272	2.2522e-06	1.63248e-05
TSR1	0.596765	3.88906e-30	8.09532e-29																																SMIM29	0.245085	2.29364e-06	1.65951e-05
LETM1	0.596741	3.91462e-30	8.14113e-29																																ZNF341	0.245072	2.29657e-06	1.66051e-05
DDX24	0.596687	3.97364e-30	8.25638e-29																																METTL13	0.244956	2.32283e-06	1.67881e-05
HADHA	0.596617	4.05036e-30	8.40817e-29																																SHARPIN	0.24488	2.34028e-06	1.69081e-05
ZFYVE1	0.596604	4.06562e-30	8.43221e-29																																IPO9	0.244845	2.34822e-06	1.69594e-05
SKIC2	0.596551	4.12572e-30	8.54525e-29																																ACD	0.244785	2.36203e-06	1.70529e-05
GOLGA3	0.596549	4.12758e-30	8.54525e-29																																GNAL	0.244758	2.36824e-06	1.70854e-05
UBL4A	0.59653	4.14907e-30	8.58199e-29																																BCAR1	0.244709	2.37959e-06	1.7155e-05
RAB5B	0.59651	4.17266e-30	8.62301e-29																																SPRYD3	0.244686	2.38496e-06	1.71813e-05
NCOA2	0.596453	4.23781e-30	8.74973e-29																																CCDC97	0.244569	2.41233e-06	1.73597e-05
EIF3C	0.596428	4.26752e-30	8.79661e-29																																ZNF575	0.244421	2.44766e-06	1.76014e-05
RETREG3	0.596427	4.26819e-30	8.79661e-29																																HDHD5	0.244364	2.46127e-06	1.76929e-05
SARS1	0.596416	4.28159e-30	8.81631e-29																																IRF4	0.244346	2.46565e-06	1.7718e-05
ZKSCAN1	0.596406	4.29377e-30	8.83345e-29																																KIF3C	0.244276	2.48248e-06	1.78262e-05
NEAT1	0.596329	4.38605e-30	9.0152e-29																																PNMA6A	0.244219	2.49619e-06	1.79117e-05
AKR1A1	0.596317	4.39996e-30	9.03569e-29																																ZBTB3	0.244044	2.5393e-06	1.8195e-05
KIRREL1	0.596308	4.41135e-30	9.04603e-29																																DDR1	0.244	2.55006e-06	1.82656e-05
NGRN	0.596307	4.41289e-30	9.04603e-29																																RASGRF1	0.243903	2.57436e-06	1.8433e-05
ATP5F1A	0.596278	4.44787e-30	9.10958e-29																																PTGES2	0.243874	2.58154e-06	1.84712e-05
SMAD2	0.596028	4.76449e-30	9.74934e-29																																ABCC5	0.243716	2.62166e-06	1.87048e-05
ZDHHC9	0.59599	4.81508e-30	9.84407e-29																																IQSEC1	0.24371	2.62326e-06	1.87096e-05
PLEKHJ1	0.595943	4.87733e-30	9.96246e-29																																AP1M1	0.243684	2.62991e-06	1.87436e-05
CUL9	0.595923	4.90482e-30	1.00097e-28																																RASAL2-AS1	0.243621	2.64613e-06	1.88458e-05
TMEM165	0.595854	4.99871e-30	1.01838e-28																																DENND4B	0.243562	2.66129e-06	1.8947e-05
ERICH1	0.595854	4.99902e-30	1.01838e-28																																ZNF592	0.243399	2.70368e-06	1.92147e-05
MAD2L2	0.5958	5.07324e-30	1.03258e-28																																NHSL3	0.243395	2.70467e-06	1.92149e-05
SLC6A8	0.595778	5.1044e-30	1.038e-28																																NCSTN	0.243318	2.72519e-06	1.93297e-05
CDS2	0.595741	5.15624e-30	1.04761e-28																																BRF1	0.243287	2.73344e-06	1.93752e-05
SUN1	0.595724	5.18064e-30	1.05164e-28																																ZNF219	0.243213	2.75303e-06	1.94961e-05
ACSL1	0.595717	5.19025e-30	1.05266e-28																																FOXRED2	0.243035	2.80098e-06	1.98077e-05
APBB1	0.595705	5.20802e-30	1.05533e-28																																SKI	0.24302	2.80506e-06	1.98246e-05
HERC1	0.595684	5.23799e-30	1.06046e-28																																SLX4	0.243019	2.80534e-06	1.98246e-05
IARS1	0.595563	5.41534e-30	1.0954e-28																																HDHD5-AS1	0.242993	2.81241e-06	1.98675e-05
CAPRIN1	0.595435	5.60838e-30	1.13345e-28																																PMF1	0.242912	2.83479e-06	2.00007e-05
TAP1	0.595293	5.83137e-30	1.17748e-28																																GTPBP1	0.242786	2.86954e-06	2.02211e-05
SERTAD1	0.595274	5.86215e-30	1.18265e-28																																CUL7	0.242694	2.89526e-06	2.03809e-05
HOOK3	0.595225	5.94218e-30	1.19774e-28																																DHRS11	0.242567	2.93095e-06	2.06175e-05
CYP2U1	0.595213	5.96049e-30	1.20037e-28																																CCDC124	0.242501	2.94973e-06	2.07424e-05
DNAJA3	0.595168	6.03597e-30	1.21451e-28																																UBAP2	0.242366	2.98852e-06	2.09857e-05
GET4	0.595075	6.19139e-30	1.24469e-28																																LINC00906	0.242336	2.99717e-06	2.10391e-05
STRADA	0.595025	6.27711e-30	1.26033e-28																																PTRH1	0.242283	3.01277e-06	2.11411e-05
MARVELD1	0.595023	6.28022e-30	1.26033e-28																																NUMBL	0.24225	3.02236e-06	2.1201e-05
RPL28	0.595017	6.29088e-30	1.26137e-28																																CDK11B	0.242216	3.03228e-06	2.12557e-05
FDFT1	0.594986	6.34378e-30	1.27086e-28																																HABP4	0.242181	3.04252e-06	2.132e-05
MZT2A	0.59497	6.37143e-30	1.27529e-28																																MAVS	0.242098	3.06711e-06	2.14623e-05
CCM2	0.594958	6.39234e-30	1.27836e-28																																RUVBL1	0.241943	3.11343e-06	2.17686e-05
PDLIM2	0.594932	6.43952e-30	1.28667e-28																																MED18	0.241863	3.1374e-06	2.19235e-05
GLRX5	0.594815	6.6495e-30	1.32747e-28																																DHCR24	0.241825	3.14898e-06	2.19967e-05
WDR46	0.594755	6.75968e-30	1.34829e-28																																USP35	0.24176	3.16879e-06	2.21196e-05
DDX19A	0.594748	6.77149e-30	1.34885e-28																																DUS3L	0.241624	3.21086e-06	2.23899e-05
TRPT1	0.594747	6.77427e-30	1.34885e-28																																FBRSL1	0.24158	3.22433e-06	2.24682e-05
HSP90AA1	0.594684	6.89161e-30	1.37102e-28																																DXO	0.241546	3.2348e-06	2.25255e-05
HNRNPA2B1	0.594666	6.92575e-30	1.37662e-28																																KLHL38	0.241504	3.24804e-06	2.25941e-05
GDI2	0.594658	6.94182e-30	1.37862e-28																																RFX1	0.241419	3.27478e-06	2.27643e-05
DNASE2	0.594637	6.98107e-30	1.38521e-28																																OXSR1	0.241362	3.29272e-06	2.2881e-05
NFX1	0.594633	6.98966e-30	1.38572e-28																																LINC01547	0.241329	3.30324e-06	2.29382e-05
NUBP2	0.594606	7.04015e-30	1.39452e-28																																NHSL1	0.241214	3.34016e-06	2.31624e-05
ATRN	0.594594	7.06415e-30	1.39807e-28																																NDUFB4	0.241114	3.37225e-06	2.33688e-05
BAG6	0.594535	7.17805e-30	1.41938e-28																																YIF1A	0.240958	3.42351e-06	2.3683e-05
NSD3	0.594496	7.25664e-30	1.43369e-28																																PKN3	0.240845	3.46096e-06	2.38925e-05
PPIF	0.594486	7.27512e-30	1.4361e-28																																EIF1B	0.240826	3.46705e-06	2.39264e-05
UROD	0.59448	7.28694e-30	1.4372e-28																																ATG4D	0.240603	3.54223e-06	2.43947e-05
FADD	0.594445	7.3579e-30	1.44994e-28																																ZFYVE19	0.240571	3.55325e-06	2.44622e-05
RAB10	0.594339	7.57572e-30	1.49158e-28																																L1CAM	0.240498	3.57807e-06	2.46161e-05
MARS1	0.594276	7.70645e-30	1.51602e-28																																ENO2	0.240457	3.59214e-06	2.46959e-05
TRIO	0.594252	7.75757e-30	1.52477e-28																																CRTC2	0.240424	3.60348e-06	2.47654e-05
WDR81	0.594243	7.77637e-30	1.52715e-28																																SLC12A4	0.240344	3.63152e-06	2.49324e-05
HNRNPUL1	0.594019	8.26647e-30	1.62201e-28																																DUSP14	0.240208	3.67891e-06	2.52319e-05
DUS1L	0.593999	8.31202e-30	1.62955e-28																																TONSL	0.240181	3.68866e-06	2.529e-05
RSU1	0.593984	8.34804e-30	1.63522e-28																																H2AZ1	0.240164	3.69451e-06	2.53215e-05
HMCES	0.59397	8.37793e-30	1.63967e-28																																AP2A1	0.24011	3.71375e-06	2.54321e-05
PGD	0.593943	8.44017e-30	1.65044e-28																																CD63	0.240068	3.72878e-06	2.55214e-05
PSMD11	0.593911	8.51602e-30	1.66385e-28																																ZNF579	0.239986	3.75828e-06	2.5697e-05
ZSWIM8	0.593773	8.84303e-30	1.72627e-28																																GSTP1	0.239937	3.77575e-06	2.57988e-05
PRKAR2A	0.593719	8.97383e-30	1.75032e-28																																DDX51	0.239931	3.77811e-06	2.58061e-05
RMND5B	0.593684	9.05924e-30	1.76547e-28																																ZNF749	0.239835	3.81302e-06	2.60179e-05
PRPF6	0.593638	9.1739e-30	1.7863e-28																																GSTM4	0.239825	3.8165e-06	2.60328e-05
KLHL21	0.593633	9.18654e-30	1.78724e-28																																ALKBH7	0.23976	3.84021e-06	2.61767e-05
MAZ	0.593614	9.23417e-30	1.79498e-28																																ABCD1	0.239744	3.8463e-06	2.62004e-05
RNPEP	0.59352	9.47473e-30	1.84018e-28																																UBAP1L	0.239724	3.85369e-06	2.62418e-05
RIC8A	0.593388	9.82248e-30	1.90611e-28																																MRPL55	0.239673	3.87241e-06	2.63514e-05
PARVB	0.593362	9.89184e-30	1.91795e-28																																ZFP41	0.239613	3.89449e-06	2.64746e-05
SHFL	0.593285	1.01009e-29	1.95683e-28																																TRAPPC6A	0.239339	3.99808e-06	2.71051e-05
RBM25	0.593265	1.01561e-29	1.96463e-28																																ARHGEF18	0.23927	4.0244e-06	2.72559e-05
CIB1	0.593265	1.01583e-29	1.96463e-28																																NSUN4	0.239236	4.03763e-06	2.7327e-05
SMG1	0.593121	1.05633e-29	2.04124e-28																																GAB2	0.239227	4.04102e-06	2.73407e-05
ZNF24	0.593073	1.0702e-29	2.0663e-28																																ENDOG	0.239085	4.09624e-06	2.76863e-05
PTOV1	0.59305	1.07712e-29	2.07789e-28																																PGAP3	0.239066	4.1035e-06	2.7726e-05
CNDP2	0.593023	1.08502e-29	2.09138e-28																																GPX1	0.239013	4.12427e-06	2.78381e-05
SRGAP1	0.593008	1.08949e-29	2.09823e-28																																B3GAT3	0.238777	4.21812e-06	2.83998e-05
QRICH1	0.592938	1.11027e-29	2.13645e-28																																CACTIN	0.238692	4.25243e-06	2.85601e-05
MRPS26	0.592865	1.13281e-29	2.17799e-28																																SSNA1	0.238691	4.25263e-06	2.85601e-05
GOLGA2	0.592826	1.14483e-29	2.19926e-28																																GOLGA2	0.238653	4.26831e-06	2.86462e-05
YIF1B	0.592709	1.18179e-29	2.26836e-28																																C1ORF74	0.238517	4.32401e-06	2.89812e-05
RTL8A	0.592698	1.18539e-29	2.27337e-28																																NATD1	0.238455	4.34948e-06	2.91323e-05
ANO10	0.592616	1.21199e-29	2.32089e-28																																PHAF1	0.238439	4.35602e-06	2.91664e-05
THRAP3	0.592616	1.21221e-29	2.32089e-28																																SLC29A1	0.238263	4.42937e-06	2.9608e-05
IMP4	0.592613	1.2132e-29	2.32089e-28																																C15ORF61	0.238238	4.44016e-06	2.96702e-05
CTNNA1	0.592606	1.21544e-29	2.32322e-28																																PLXNC1	0.238174	4.46702e-06	2.98298e-05
GSK3B	0.5926	1.2174e-29	2.32504e-28																																VGLL4	0.238163	4.47171e-06	2.98511e-05
DCAF11	0.592519	1.24453e-29	2.37486e-28																																ZNF598	0.238145	4.4797e-06	2.98945e-05
NSMF	0.59251	1.24756e-29	2.37866e-28																																SPACA9	0.238073	4.51034e-06	3.0069e-05
RTF2	0.592411	1.28148e-29	2.44131e-28																																ARPIN	0.238024	4.53124e-06	3.01781e-05
ALKBH7	0.592373	1.29491e-29	2.46484e-28																																FZR1	0.237967	4.55591e-06	3.03223e-05
ASAP1	0.592369	1.29613e-29	2.46512e-28																																TMEM134	0.237946	4.56514e-06	3.03736e-05
MRPL37	0.59234	1.30653e-29	2.48271e-28																																ETHE1	0.237924	4.57472e-06	3.04272e-05
GPR108	0.592337	1.30755e-29	2.48271e-28																																REXO4	0.237919	4.57668e-06	3.04301e-05
ITPKB	0.592319	1.31399e-29	2.49289e-28																																HSPBP1	0.237869	4.5983e-06	3.05638e-05
HECTD3	0.592241	1.34227e-29	2.54443e-28																																TTLL12	0.237802	4.62795e-06	3.07404e-05
SERINC5	0.592225	1.34815e-29	2.55347e-28																																MTX1	0.237776	4.63909e-06	3.08042e-05
CDK5	0.592207	1.35459e-29	2.56355e-28																																EBP	0.237727	4.66077e-06	3.09379e-05
YBX1	0.592179	1.3649e-29	2.58093e-28																																LRRC47	0.237662	4.68946e-06	3.11077e-05
PPM1H	0.592169	1.3685e-29	2.5856e-28																																SMPD2	0.237285	4.86033e-06	3.21241e-05
ENTPD4	0.592136	1.381e-29	2.60706e-28																																TYSND1	0.237086	4.95244e-06	3.26789e-05
LRRC41	0.592098	1.3954e-29	2.63207e-28																																GET3	0.23704	4.9741e-06	3.2811e-05
RNF14	0.592081	1.40172e-29	2.64183e-28																																LINC00518	0.236848	5.06502e-06	3.33668e-05
CD99	0.591978	1.44167e-29	2.71488e-28																																NDOR1	0.236829	5.07427e-06	3.34058e-05
RTF1	0.591803	1.51169e-29	2.84441e-28																																ZNF503	0.23654	5.21449e-06	3.42388e-05
GAK	0.591797	1.51419e-29	2.84677e-28																																SGTA	0.236325	5.32141e-06	3.48722e-05
PYGB	0.591786	1.51845e-29	2.85245e-28																																THAP8	0.236293	5.33754e-06	3.49436e-05
RPL7L1	0.591774	1.5234e-29	2.85939e-28																																INTS15	0.236246	5.36118e-06	3.50525e-05
NT5C	0.591767	1.52626e-29	2.86242e-28																																VANGL2	0.236232	5.36816e-06	3.50752e-05
PNKP	0.591744	1.53605e-29	2.87842e-28																																PFKFB4	0.235918	5.52927e-06	3.60221e-05
ACOT7	0.591659	1.57183e-29	2.94307e-28																																JUND	0.235831	5.57486e-06	3.62955e-05
POLG	0.591514	1.63482e-29	3.05851e-28																																C19ORF44	0.235708	5.63953e-06	3.66912e-05
YWHAG	0.591504	1.63903e-29	3.06389e-28																																C11ORF96	0.235705	5.64113e-06	3.66912e-05
P4HA2	0.59148	1.64983e-29	3.08156e-28																																L3MBTL2	0.235481	5.76098e-06	3.73736e-05
PHF20L1	0.591464	1.65695e-29	3.09234e-28																																HERC2	0.235391	5.80976e-06	3.76047e-05
VPS51	0.591432	1.67145e-29	3.11686e-28																																ANAPC11	0.235374	5.81948e-06	3.76433e-05
RPS5	0.591401	1.68583e-29	3.14018e-28																																RARA	0.235279	5.87136e-06	3.79666e-05
SLC37A4	0.591399	1.68669e-29	3.14018e-28																																STK16	0.235191	5.92026e-06	3.82581e-05
PISD	0.591365	1.70221e-29	3.16649e-28																																UFSP1	0.235157	5.93917e-06	3.83486e-05
JOSD2	0.591347	1.71042e-29	3.17919e-28																																NELFCD	0.235155	5.94e-06	3.83486e-05
RACK1	0.591343	1.71228e-29	3.18007e-28																																ACTN1	0.235079	5.98263e-06	3.85864e-05
NPIPB4	0.591325	1.72078e-29	3.19327e-28																																FBXL19	0.235064	5.99093e-06	3.86275e-05
DDI2	0.591301	1.7321e-29	3.21167e-28																																E4F1	0.234716	6.18939e-06	3.97662e-05
RALGDS	0.591249	1.75645e-29	3.25418e-28																																ZNF414	0.234656	6.2245e-06	3.9979e-05
KPNA6	0.591235	1.76303e-29	3.26375e-28																																ZNF503-AS2	0.234554	6.28409e-06	4.02732e-05
PXN	0.591212	1.77403e-29	3.28145e-28																																MAPKBP1	0.234553	6.28438e-06	4.02732e-05
TPGS2	0.591201	1.77954e-29	3.28898e-28																																FHOD3	0.234543	6.29043e-06	4.0299e-05
TCAF1	0.591059	1.84931e-29	3.41518e-28																																OR7C1	0.234468	6.33463e-06	4.05303e-05
EIF2B5	0.590988	1.88507e-29	3.47843e-28																																TMEM219	0.234444	6.34883e-06	4.05952e-05
RPLP0	0.590926	1.9168e-29	3.53413e-28																																NKIRAS2	0.234127	6.5397e-06	4.16295e-05
ETF1	0.590906	1.92714e-29	3.55034e-28																																TGIF1	0.234021	6.60478e-06	4.20171e-05
RPS19BP1	0.590899	1.93118e-29	3.55492e-28																																ADIPOR1	0.233967	6.63825e-06	4.21873e-05
CRIP2	0.590877	1.94248e-29	3.57286e-28																																RGP1	0.233952	6.64711e-06	4.22193e-05
HSF1	0.590865	1.94895e-29	3.58188e-28																																FBLL1	0.233938	6.65618e-06	4.22635e-05
ELP2	0.590804	1.98126e-29	3.63835e-28																																BCKDHA	0.23382	6.72941e-06	4.26743e-05
CD59	0.590795	1.9858e-29	3.64376e-28																																DEAF1	0.233786	6.751e-06	4.27871e-05
ZMAT2	0.590682	2.04771e-29	3.75435e-28																																XAB2	0.233785	6.75147e-06	4.27871e-05
TUBG1	0.590574	2.10845e-29	3.86263e-28																																KRTAP19-1	0.233775	6.75804e-06	4.28016e-05
NCLN	0.590517	2.14096e-29	3.91905e-28																																SLC34A1	0.233723	6.79085e-06	4.29687e-05
TRADD	0.590427	2.19366e-29	4.01232e-28																																STX3	0.233681	6.81729e-06	4.31087e-05
CDK12	0.590326	2.25395e-29	4.1193e-28																																NHEJ1	0.233667	6.8266e-06	4.31539e-05
ECPAS	0.590313	2.26185e-29	4.13045e-28																																HOMEZ	0.233643	6.84139e-06	4.32338e-05
ETV5	0.590275	2.28528e-29	4.1699e-28																																SEPTIN9	0.233623	6.85435e-06	4.3302e-05
SRPRA	0.590218	2.32112e-29	4.23193e-28																																NSFL1C	0.233573	6.88661e-06	4.34647e-05
ATP6V1F	0.59019	2.33849e-29	4.26021e-28																																ALDOA	0.233442	6.97108e-06	4.39402e-05
TKT	0.590185	2.34184e-29	4.26294e-28																																SYNGR1	0.233358	7.02547e-06	4.42295e-05
YWHAB	0.590165	2.35437e-29	4.28234e-28																																PHACTR1	0.233324	7.04747e-06	4.43541e-05
SRCAP	0.590156	2.35974e-29	4.28871e-28																																SLC7A4	0.233172	7.14777e-06	4.49571e-05
THEM4	0.590022	2.44679e-29	4.44338e-28																																FABP3	0.233121	7.18179e-06	4.51569e-05
PPME1	0.589979	2.47555e-29	4.49205e-28																																SUGP1	0.233096	7.19848e-06	4.52476e-05
GADD45GIP1	0.589925	2.51133e-29	4.55081e-28																																GSK3A	0.233017	7.25186e-06	4.55545e-05
HARS1	0.589925	2.5119e-29	4.55081e-28																																TRIOBP	0.233002	7.26217e-06	4.55907e-05
SS18	0.589809	2.59142e-29	4.69116e-28																																BRI3	0.232979	7.27724e-06	4.56566e-05
GTF3C5	0.589803	2.59583e-29	4.69544e-28																																PRKAR2A	0.232955	7.29388e-06	4.57467e-05
GSR	0.589796	2.60047e-29	4.70012e-28																																ZSCAN22	0.23295	7.29728e-06	4.57537e-05
RNF123	0.58979	2.60465e-29	4.70397e-28																																ZFYVE27	0.232916	7.32026e-06	4.58547e-05
RETREG2	0.589782	2.61032e-29	4.7105e-28																																TBC1D5	0.232781	7.41272e-06	4.63758e-05
RRAGA	0.589763	2.62382e-29	4.73113e-28																																SF3B4	0.232708	7.46274e-06	4.66596e-05
GABARAP	0.589758	2.62726e-29	4.73362e-28																																PCNX3	0.232472	7.62788e-06	4.75732e-05
NME3	0.589748	2.63438e-29	4.74271e-28																																TRMT44	0.232457	7.63842e-06	4.76242e-05
IFRD2	0.589705	2.66483e-29	4.79377e-28																																BLVRB	0.232415	7.66841e-06	4.77814e-05
EXOC2	0.589635	2.71577e-29	4.88157e-28																																HMOX2	0.232385	7.68946e-06	4.78641e-05
ARGLU1	0.589631	2.71857e-29	4.88278e-28																																CISD3	0.232383	7.69125e-06	4.78641e-05
ESRRA	0.589566	2.76642e-29	4.96483e-28																																TRIP6	0.232368	7.70144e-06	4.79127e-05
CLUH	0.589544	2.78278e-29	4.99028e-28																																AK2	0.232348	7.71631e-06	4.79902e-05
MEA1	0.589491	2.82283e-29	5.05815e-28																																SIRPB1	0.232299	7.75116e-06	4.81621e-05
ALDH4A1	0.589478	2.83323e-29	5.0722e-28																																HLA-F-AS1	0.232277	7.76665e-06	4.82434e-05
TRABD	0.589475	2.8351e-29	5.0722e-28																																SEMA4F	0.232186	7.83277e-06	4.85938e-05
ELAC2	0.589439	2.86248e-29	5.11719e-28																																LINC03019	0.231926	8.02342e-06	4.96688e-05
GMPR	0.589425	2.87323e-29	5.13241e-28																																ORAI3	0.231896	8.04533e-06	4.9789e-05
EIF3B	0.589398	2.89426e-29	5.16593e-28																																G6PD	0.231851	8.07924e-06	4.99834e-05
PEX11B	0.589385	2.90491e-29	5.1809e-28																																SCAF1	0.231751	8.15421e-06	5.04161e-05
SMARCA2	0.589357	2.92636e-29	5.21511e-28																																EARS2	0.231747	8.15724e-06	5.04193e-05
FIBP	0.589329	2.94897e-29	5.25132e-28																																TMED3	0.231658	8.22402e-06	5.07693e-05
TBC1D10A	0.58921	3.04488e-29	5.4179e-28																																UPK1A	0.231591	8.27518e-06	5.1003e-05
TFE3	0.589169	3.07792e-29	5.47244e-28																																ABL1	0.231572	8.28981e-06	5.10495e-05
LAMB1	0.589097	3.13853e-29	5.57588e-28																																NOC2LP2	0.231489	8.35396e-06	5.1413e-05
IPO7	0.58908	3.15286e-29	5.597e-28																																MTOR	0.231359	8.4543e-06	5.19666e-05
ENDOG	0.58907	3.161e-29	5.60711e-28																																DPP7	0.231327	8.47917e-06	5.21034e-05
DCTPP1	0.589059	3.17104e-29	5.62056e-28																																TMEM186	0.231287	8.51099e-06	5.22508e-05
CBLB	0.589048	3.17992e-29	5.62951e-28																																PKMYT1	0.231207	8.574e-06	5.26216e-05
SYVN1	0.589047	3.181e-29	5.62951e-28																																AGTRAP	0.231138	8.62847e-06	5.28748e-05
MED24	0.589016	3.20792e-29	5.67278e-28																																ALG1	0.231002	8.73719e-06	5.34919e-05
C1ORF35	0.588991	3.22924e-29	5.70608e-28																																ADAM11	0.230935	8.79143e-06	5.37911e-05
NUBPL	0.588917	3.29403e-29	5.81607e-28																																H1-10	0.230898	8.82098e-06	5.39389e-05
HM13	0.588908	3.30232e-29	5.82621e-28																																FAM180B	0.230751	8.94074e-06	5.46045e-05
AK2	0.588871	3.33451e-29	5.87848e-28																																NEIL2	0.230702	8.9811e-06	5.48009e-05
ZDHHC3	0.588863	3.3417e-29	5.88663e-28																																MOGS	0.230614	9.05451e-06	5.51815e-05
LIG3	0.588846	3.35721e-29	5.9094e-28																																SDHA	0.230385	9.24702e-06	5.62691e-05
PWP1	0.588827	3.3748e-29	5.93582e-28																																PPP1R15A	0.230369	9.26066e-06	5.63124e-05
MARCKSL1	0.588812	3.38829e-29	5.95497e-28																																LINC01128	0.230367	9.26258e-06	5.63124e-05
MRFAP1	0.588715	3.47796e-29	6.10788e-28																																IQCC	0.230332	9.29163e-06	5.64678e-05
ALG1	0.588611	3.57562e-29	6.27076e-28																																MVD	0.23033	9.29377e-06	5.64678e-05
PIK3CD	0.588606	3.58027e-29	6.27076e-28																																GNPDA1	0.230298	9.3212e-06	5.66001e-05
CCNI	0.588605	3.58156e-29	6.27076e-28																																ZFAND3	0.230263	9.35086e-06	5.6763e-05
KDM5B	0.588605	3.58165e-29	6.27076e-28																																TMEM234	0.230152	9.4469e-06	5.73112e-05
ABHD4	0.588564	3.62172e-29	6.33607e-28																																ASB13	0.230096	9.49505e-06	5.75684e-05
ITPK1	0.588488	3.69613e-29	6.46132e-28																																GNAI2	0.229982	9.59536e-06	5.81414e-05
HIPK1	0.588467	3.71716e-29	6.49313e-28																																LEMD2	0.229896	9.67086e-06	5.85457e-05
PUM1	0.588458	3.72605e-29	6.50371e-28																																CRB3	0.229787	9.76826e-06	5.90817e-05
VPS33A	0.588445	3.73822e-29	6.51998e-28																																ZFYVE26	0.229677	9.86698e-06	5.96068e-05
SYMPK	0.588438	3.74546e-29	6.52764e-28																																EPHX1	0.229578	9.95684e-06	6.01118e-05
PRPF38B	0.588424	3.75956e-29	6.54723e-28																																ERF	0.229491	1.00362e-05	6.0556e-05
GIT2	0.588376	3.80872e-29	6.62781e-28																																TANC1	0.229334	1.01813e-05	6.13022e-05
RIPOR1	0.588353	3.83204e-29	6.66333e-28																																PPM1H	0.229311	1.02028e-05	6.13947e-05
SCO2	0.588256	3.93347e-29	6.83452e-28																																RGS12	0.229279	1.02325e-05	6.15367e-05
NUMA1	0.588215	3.97689e-29	6.90472e-28																																TICAM1	0.229219	1.02892e-05	6.17847e-05
YIF1A	0.588179	4.01503e-29	6.96567e-28																																LIN37	0.229204	1.03031e-05	6.18312e-05
CDC42	0.588152	4.04458e-29	7.01162e-28																																PROSER3	0.229159	1.03452e-05	6.20466e-05
TSC2	0.588046	4.16034e-29	7.20685e-28																																PARP3	0.229097	1.04042e-05	6.23626e-05
FAT1	0.588026	4.18276e-29	7.24022e-28																																NR1H2	0.229082	1.04185e-05	6.24167e-05
NADK	0.588021	4.1881e-29	7.24399e-28																																SLC37A4	0.229081	1.04194e-05	6.24167e-05
BFAR	0.588017	4.19287e-29	7.24678e-28																																SLC35E1	0.22902	1.04769e-05	6.27237e-05
BAZ2A	0.588014	4.19645e-29	7.2475e-28																																SLCO4A1-AS1	0.228893	1.05991e-05	6.33981e-05
MIIP	0.587943	4.27645e-29	7.37625e-28																																ZNF653	0.228833	1.06578e-05	6.36923e-05
TACO1	0.587942	4.27744e-29	7.37625e-28																																MTG2	0.228747	1.07411e-05	6.41328e-05
ULK3	0.587891	4.33702e-29	7.47016e-28																																TINCR	0.228693	1.07948e-05	6.4434e-05
IPO9	0.58789	4.33842e-29	7.47016e-28																																ZSCAN20	0.228599	1.08874e-05	6.48903e-05
TMEM134	0.58788	4.34899e-29	7.48275e-28																																HRK	0.228392	1.10948e-05	6.59888e-05
GFUS	0.587852	4.38198e-29	7.53385e-28																																SKIC2	0.228369	1.11176e-05	6.61046e-05
BIRC6	0.587822	4.41708e-29	7.5885e-28																																ZNF76	0.228363	1.11239e-05	6.61218e-05
MAPK8IP3	0.587792	4.4529e-29	7.64431e-28																																TMEM143	0.22836	1.11271e-05	6.61218e-05
SRD5A3	0.5877	4.56434e-29	7.82976e-28																																SPINT1	0.228267	1.12216e-05	6.6624e-05
NAB2	0.587679	4.5897e-29	7.86737e-28																																CCDC140	0.228253	1.12357e-05	6.66883e-05
MVB12A	0.587653	4.62135e-29	7.9157e-28																																RBKS	0.228193	1.12966e-05	6.70096e-05
MAPKAP1	0.587538	4.76608e-29	8.1575e-28																																CCND1	0.228139	1.13524e-05	6.73205e-05
OAZ2	0.587485	4.83409e-29	8.26774e-28																																SLC25A25	0.22812	1.13718e-05	6.74066e-05
SORD	0.587464	4.86159e-29	8.30856e-28																																MRPS18B	0.22791	1.15908e-05	6.86327e-05
FAM168B	0.58746	4.86707e-29	8.31174e-28																																TMEM127	0.227884	1.16188e-05	6.8758e-05
VDAC2	0.587454	4.87472e-29	8.3186e-28																																LBX2-AS1	0.227819	1.1687e-05	6.91207e-05
XPNPEP1	0.587429	4.90651e-29	8.36663e-28																																CTNS	0.227773	1.17358e-05	6.93683e-05
ARCN1	0.587416	4.9234e-29	8.38917e-28																																TSNARE1	0.227756	1.1754e-05	6.94347e-05
RUVBL2	0.587387	4.96191e-29	8.44852e-28																																NOS1AP	0.227601	1.19203e-05	7.02744e-05
AKR7A2	0.587363	4.99458e-29	8.49783e-28																																CCDC22	0.227557	1.1968e-05	7.04909e-05
LPIN3	0.587351	5.01026e-29	8.51818e-28																																AJM1	0.227517	1.20122e-05	7.07101e-05
DAP	0.587322	5.04974e-29	8.57895e-28																																DLGAP4	0.227446	1.20891e-05	7.10998e-05
BCL7B	0.587283	5.10153e-29	8.66051e-28																																TULP3	0.227365	1.2179e-05	7.15655e-05
ATP6V0D1	0.58727	5.12053e-29	8.68633e-28																																PRRT4	0.227312	1.22375e-05	7.18879e-05
PEDS1	0.587251	5.14657e-29	8.72404e-28																																EPS8L1	0.227278	1.2275e-05	7.20659e-05
OSBPL1A	0.587233	5.17046e-29	8.75807e-28																																MARVELD1	0.227273	1.22807e-05	7.20783e-05
APOBEC3C	0.587119	5.32975e-29	9.0212e-28																																MOCS1	0.227141	1.24282e-05	7.28803e-05
INTS1	0.587088	5.37432e-29	9.08994e-28																																LAMA1	0.227071	1.25072e-05	7.32789e-05
ERBB2	0.587057	5.41952e-29	9.15963e-28																																ALKBH4	0.227053	1.25276e-05	7.33557e-05
USP4	0.587043	5.44037e-29	9.18809e-28																																QDPR	0.226999	1.25883e-05	7.36895e-05
SPARC	0.587002	5.49875e-29	9.27985e-28																																CHAC1	0.226986	1.26038e-05	7.37583e-05
CHPT1	0.58693	5.60683e-29	9.45529e-28																																CEP250	0.226867	1.274e-05	7.44753e-05
N4BP2L2	0.58689	5.66692e-29	9.5496e-28																																SRRM2	0.226865	1.27421e-05	7.44753e-05
COPB2	0.586867	5.70155e-29	9.60089e-28																																TMEM177	0.226863	1.27449e-05	7.44753e-05
SH3GL1	0.586757	5.87048e-29	9.87809e-28																																JMJD4	0.22683	1.27825e-05	7.46515e-05
LRP1	0.58675	5.88166e-29	9.88965e-28																																CYB5R3	0.226791	1.28278e-05	7.48286e-05
CLTC	0.58674	5.89799e-29	9.90984e-28																																IQCE	0.226715	1.29164e-05	7.53239e-05
CIAPIN1	0.586702	5.95678e-29	1.00013e-27																																VPS53	0.226646	1.29969e-05	7.56827e-05
FH	0.586574	6.16433e-29	1.03422e-27																																SURF1	0.22648	1.31928e-05	7.67122e-05
TMEM115	0.586538	6.2243e-29	1.04352e-27																																CD81	0.226323	1.33807e-05	7.76918e-05
OTUB1	0.58652	6.25415e-29	1.04775e-27																																TSEN54	0.226306	1.34013e-05	7.77888e-05
TSR3	0.586508	6.27352e-29	1.05023e-27																																ZNF581	0.226297	1.34125e-05	7.78313e-05
KPNA1	0.586452	6.36762e-29	1.06521e-27																																CROCC	0.226257	1.34602e-05	7.80629e-05
AGPAT3	0.586368	6.51166e-29	1.08851e-27																																WDR54	0.226238	1.3484e-05	7.81487e-05
MFSD10	0.586339	6.56235e-29	1.09618e-27																																GSDME	0.226236	1.34867e-05	7.81487e-05
USF2	0.586322	6.59219e-29	1.10036e-27																																SLC44A3	0.226184	1.35496e-05	7.83999e-05
TIMM50	0.586317	6.60088e-29	1.10101e-27																																ZFAND2B	0.226152	1.35892e-05	7.86061e-05
PCYOX1	0.58629	6.64784e-29	1.10804e-27																																TIGD5	0.226114	1.36353e-05	7.88275e-05
CORO7	0.586285	6.65627e-29	1.10864e-27																																OXLD1	0.226079	1.36785e-05	7.90544e-05
NAA38	0.586199	6.81066e-29	1.13353e-27																																TRMT2A	0.225979	1.38014e-05	7.96267e-05
MRPL12	0.586111	6.9723e-29	1.15959e-27																																KLF16	0.225958	1.38283e-05	7.97585e-05
DSTYK	0.586106	6.98197e-29	1.16035e-27																																MGAT1	0.225876	1.39301e-05	8.03225e-05
SERINC1	0.586084	7.02194e-29	1.16615e-27																																NECAB3	0.225866	1.39427e-05	8.03489e-05
PLOD1	0.586081	7.02868e-29	1.16643e-27																																PATZ1	0.225839	1.39767e-05	8.05218e-05
HSPBP1	0.58605	7.08625e-29	1.17513e-27																																MUTYH	0.225772	1.40611e-05	8.09385e-05
ST13	0.58602	7.14244e-29	1.18359e-27																																FASTK	0.225755	1.40824e-05	8.0991e-05
PRDX5	0.586017	7.14953e-29	1.18391e-27																																TUBG1	0.225603	1.42768e-05	8.19913e-05
ARPC2	0.585952	7.27321e-29	1.20352e-27																																HYI	0.225435	1.44933e-05	8.31156e-05
MYL6B	0.585891	7.39216e-29	1.22232e-27																																PDHB	0.22543	1.45008e-05	8.31348e-05
KMT2E	0.585871	7.43214e-29	1.22724e-27																																KCTD7	0.22539	1.45529e-05	8.34093e-05
VARS1	0.585869	7.43604e-29	1.22724e-27																																MRPL41	0.225315	1.46512e-05	8.39007e-05
C1ORF122	0.585868	7.43799e-29	1.22724e-27																																FAXC	0.22518	1.48293e-05	8.47268e-05
ABHD14B	0.585853	7.46663e-29	1.23108e-27																																RIN1	0.225166	1.48482e-05	8.48104e-05
GALK1	0.585846	7.48195e-29	1.23272e-27																																SAMD10	0.224961	1.51235e-05	8.62845e-05
GALNT11	0.5858	7.57383e-29	1.24696e-27																																PNPLA6	0.22475	1.54121e-05	8.78062e-05
GCC1	0.585687	7.80343e-29	1.28384e-27																																COG4	0.224448	1.5833e-05	8.98713e-05
USP48	0.585676	7.82761e-29	1.2869e-27																																TCF19	0.224354	1.59668e-05	9.05029e-05
NRDC	0.58567	7.83933e-29	1.2879e-27																																ZNF777	0.224293	1.60542e-05	9.08951e-05
ELP1	0.585663	7.85463e-29	1.28949e-27																																MYPOP	0.224218	1.6163e-05	9.14595e-05
HEATR5B	0.585653	7.87397e-29	1.29174e-27																																PTPN1	0.224088	1.63511e-05	9.23904e-05
CCDC9B	0.58562	7.9452e-29	1.30249e-27																																MAPK8IP1	0.224082	1.63598e-05	9.23904e-05
FAM177A1	0.585596	7.99562e-29	1.30982e-27																																ARF1	0.22405	1.64063e-05	9.26003e-05
SPSB3	0.585581	8.02653e-29	1.31394e-27																																POLDIP2	0.223966	1.65301e-05	9.31941e-05
MRPS2	0.585574	8.04217e-29	1.31556e-27																																PSMD8	0.223959	1.65408e-05	9.32284e-05
CCDC50	0.585565	8.06121e-29	1.31774e-27																																DNAL4	0.223707	1.69164e-05	9.51042e-05
MTOR	0.585562	8.06736e-29	1.3178e-27																																C16ORF86	0.223701	1.69247e-05	9.51243e-05
HCFC1R1	0.585557	8.07827e-29	1.31865e-27																																LIMS2	0.22362	1.70475e-05	9.57068e-05
PABPC4	0.585489	8.22566e-29	1.34175e-27																																HRH2	0.223609	1.70645e-05	9.57753e-05
CNPY3	0.58548	8.24425e-29	1.34382e-27																																MLANA	0.223539	1.71707e-05	9.62832e-05
LONP1	0.585391	8.44151e-29	1.375e-27																																PPP2R5B	0.22351	1.72149e-05	9.64844e-05
DDR2	0.585388	8.44771e-29	1.37503e-27																																UCKL1	0.223484	1.72545e-05	9.65984e-05
NDUFS2	0.585386	8.45377e-29	1.37504e-27																																PLD1	0.223433	1.73337e-05	9.69601e-05
SIN3B	0.58538	8.46744e-29	1.37629e-27																																MRPL12	0.223402	1.73813e-05	9.71452e-05
HNRNPH3	0.58532	8.60235e-29	1.39723e-27																																FAM53A	0.22317	1.77441e-05	9.88967e-05
PERP	0.585291	8.66909e-29	1.40707e-27																																POMT2	0.223072	1.78988e-05	9.96202e-05
NAP1L1	0.585284	8.68523e-29	1.40869e-27																																SPATA2	0.223038	1.79537e-05	9.98983e-05
NAXD	0.585226	8.82021e-29	1.42957e-27																																SNX30	0.223013	1.79934e-05	0.000100091
SRSF11	0.585207	8.86524e-29	1.43586e-27																																FAM50A	0.223002	1.80114e-05	0.000100136
SIAE	0.585106	9.10527e-29	1.47369e-27																																DOHH	0.222972	1.80584e-05	0.000100369
FAM174A	0.585102	9.11382e-29	1.47403e-27																																RRAGD	0.222904	1.81686e-05	0.000100897
TLE1	0.585088	9.1471e-29	1.47837e-27																																GPRIN1	0.2229	1.81738e-05	0.000100899
MTPN	0.585038	9.27093e-29	1.49733e-27																																BRSK2	0.222886	1.81964e-05	0.000100996
CDC42BPB	0.585032	9.28603e-29	1.49871e-27																																NSG1	0.222866	1.82294e-05	0.000101151
NRSN2	0.585025	9.30154e-29	1.50016e-27																																KTI12	0.222787	1.8358e-05	0.000101808
PLXNB3	0.585019	9.31636e-29	1.50149e-27																																FADD	0.222763	1.83965e-05	0.000101965
PSMB4	0.584986	9.39811e-29	1.5136e-27																																SPTBN2	0.222738	1.84383e-05	0.000102168
CALU	0.58497	9.43955e-29	1.51921e-27																																RAB1B	0.222641	1.85961e-05	0.000103014
NSFL1C	0.584962	9.45924e-29	1.52131e-27																																FOXP4	0.222596	1.86707e-05	0.00010337
HOMER3	0.584936	9.52295e-29	1.53048e-27																																ST20-AS1	0.222537	1.87689e-05	0.000103857
IK	0.584934	9.52975e-29	1.5305e-27																																HMCES	0.22252	1.87973e-05	0.000103956
IMPDH1	0.584918	9.56955e-29	1.53582e-27																																RAB5C	0.222474	1.88747e-05	0.000104356
BRD9	0.584877	9.67343e-29	1.5514e-27																																PSMF1	0.222464	1.88913e-05	0.000104418
RUNX3	0.584822	9.81523e-29	1.57305e-27																																TPPP	0.22241	1.89807e-05	0.00010482
SDHC	0.584819	9.82448e-29	1.57343e-27																																ABTB1	0.222344	1.90919e-05	0.000105382
XRCC5	0.5848	9.87312e-29	1.58011e-27																																PRICKLE3	0.222293	1.91799e-05	0.00010578
FUCA2	0.584757	9.98636e-29	1.59712e-27																																AURKAIP1	0.2222	1.93377e-05	0.000106562
SIGIRR	0.584705	1.0126e-28	1.61832e-27																																NFE2L1	0.222156	1.94123e-05	0.000106944
TMEM141	0.584679	1.0195e-28	1.62821e-27																																IFT140	0.222121	1.94729e-05	0.000107248
HK1	0.58467	1.02195e-28	1.631e-27																																CTTN	0.222049	1.95969e-05	0.000107901
TCERG1	0.584663	1.02374e-28	1.63272e-27																																TMEM120A	0.222042	1.9609e-05	0.000107939
CPSF1	0.58465	1.02725e-28	1.63717e-27																																CDC34	0.221987	1.97058e-05	0.000108412
EVC	0.584647	1.02826e-28	1.63765e-27																																LYPD3	0.221973	1.97294e-05	0.000108512
ACTR2	0.584638	1.03071e-28	1.6404e-27																																GPAA1	0.221822	1.99949e-05	0.000109821
SECISBP2	0.584616	1.03669e-28	1.64877e-27																																STK32C	0.221798	2.00366e-05	0.00011002
QPCTL	0.584522	1.06266e-28	1.68891e-27																																SPATA12	0.22172	2.01761e-05	0.000110695
CMTR1	0.584507	1.06688e-28	1.69444e-27																																STARD7-AS1	0.221659	2.02849e-05	0.000111261
RPP25	0.584494	1.07071e-28	1.69935e-27																																TEAD4	0.221649	2.03033e-05	0.000111331
LMNA	0.584484	1.07333e-28	1.70232e-27																																ABCB5	0.221634	2.03297e-05	0.000111446
ALG12	0.584439	1.08644e-28	1.72192e-27																																GCN1	0.221561	2.04612e-05	0.000112136
PARP4	0.58439	1.10043e-28	1.74289e-27																																UBR4	0.22151	2.05531e-05	0.000112573
LENG8	0.584381	1.1031e-28	1.74591e-27																																ATP10A	0.221441	2.06787e-05	0.000113112
PRXL2B	0.584375	1.10484e-28	1.74745e-27																																MKS1	0.221394	2.07637e-05	0.000113545
GYG1	0.584297	1.12779e-28	1.78252e-27																																TELO2	0.221377	2.07952e-05	0.000113687
CLN6	0.584289	1.13034e-28	1.78533e-27																																CEP85	0.221344	2.08556e-05	0.000113954
DRG1	0.584282	1.13229e-28	1.78717e-27																																NDUFA7	0.221292	2.09526e-05	0.000114453
RHBDD3	0.58422	1.15105e-28	1.81555e-27																																SETD1B	0.221183	2.11545e-05	0.000115399
DGCR6	0.584141	1.17535e-28	1.85258e-27																																SSR4P1	0.221171	2.1176e-05	0.000115453
CTSL	0.584012	1.21589e-28	1.91518e-27																																CTH	0.221154	2.12088e-05	0.0001156
GOLGB1	0.584001	1.21943e-28	1.91943e-27																																HPS4	0.221053	2.1398e-05	0.000116505
IP6K1	0.583981	1.22601e-28	1.92847e-27																																DMAC2	0.22096	2.15735e-05	0.000117269
ZFAND5	0.583974	1.22823e-28	1.93063e-27																																EGLN2	0.220817	2.18455e-05	0.000118619
KIAA2013	0.583817	1.28009e-28	2.01077e-27																																EML2	0.220777	2.19232e-05	0.000119008
INTS10	0.583812	1.28193e-28	2.01228e-27																																USP54	0.220444	2.25743e-05	0.000122277
SDF2	0.583802	1.28544e-28	2.0164e-27																																KLHL22	0.220381	2.26994e-05	0.000122905
MAPK1IP1L	0.583774	1.29498e-28	2.02998e-27																																RASSF3	0.220126	2.32114e-05	0.000125423
C7ORF50	0.583763	1.2987e-28	2.03442e-27																																IDH3B	0.220118	2.32293e-05	0.000125486
MED29	0.583754	1.30154e-28	2.03749e-27																																ONECUT1	0.220104	2.32563e-05	0.000125598
ADCY3	0.583668	1.33153e-28	2.08301e-27																																EXD3	0.220076	2.33152e-05	0.000125882
NDUFS1	0.583577	1.36383e-28	2.13208e-27																																ADCY9	0.220064	2.33378e-05	0.000125936
RNF126	0.583569	1.36673e-28	2.13516e-27																																MAP6D1	0.220052	2.3363e-05	0.000126038
LDAF1	0.583478	1.3999e-28	2.18548e-27																																PCSK9	0.22001	2.34503e-05	0.000126407
SCD	0.583412	1.4244e-28	2.22222e-27																																ATN1	0.219966	2.35408e-05	0.00012686
DDRGK1	0.583369	1.44066e-28	2.24606e-27																																GIGYF1	0.219954	2.35638e-05	0.00012695
MAU2	0.583254	1.48508e-28	2.31374e-27																																CEMP1	0.219854	2.37725e-05	0.000127834
NHSL1	0.583213	1.50117e-28	2.33722e-27																																NCAPH2	0.219817	2.38494e-05	0.000128213
MRPL28	0.583207	1.50343e-28	2.33914e-27																																FSTL4	0.219808	2.38678e-05	0.000128277
NKIRAS2	0.583132	1.53375e-28	2.3847e-27																																TMEM268	0.219732	2.4028e-05	0.000129035
TMEM184B	0.583058	1.56383e-28	2.42982e-27																																SLC49A4	0.219688	2.412e-05	0.000129494
RBCK1	0.583038	1.57181e-28	2.44056e-27																																ZC3H4	0.219586	2.43363e-05	0.00013055
SERBP1	0.583033	1.57414e-28	2.44253e-27																																MCRIP2	0.219529	2.44577e-05	0.000131131
CRYL1	0.583022	1.57869e-28	2.44793e-27																																SLC7A5P1	0.219413	2.47063e-05	0.000132322
GTF3C2	0.582999	1.5881e-28	2.46085e-27																																DEDD	0.219393	2.47492e-05	0.000132516
ARID1A	0.582982	1.59543e-28	2.47055e-27																																MAP1S	0.219362	2.48174e-05	0.00013281
SLC7A6	0.582969	1.60062e-28	2.47691e-27																																FLAD1	0.219215	2.51368e-05	0.000134341
RALA	0.582871	1.64251e-28	2.54001e-27																																HECTD2-AS1	0.219181	2.52132e-05	0.000134676
ARFRP1	0.582857	1.64861e-28	2.54773e-27																																BRD3OS	0.219136	2.53113e-05	0.000135129
AP5B1	0.582851	1.65116e-28	2.54996e-27																																STX10	0.219105	2.5379e-05	0.000135388
DEDD	0.58281	1.66933e-28	2.57628e-27																																RTN2	0.219105	2.53801e-05	0.000135388
ZDHHC8	0.582801	1.67291e-28	2.58006e-27																																TNFAIP1	0.219029	2.55489e-05	0.000136144
EID1	0.582766	1.68865e-28	2.60223e-27																																SMURF1	0.218928	2.5774e-05	0.000137233
RPL18	0.582764	1.68955e-28	2.60223e-27																																ELOB	0.218844	2.59634e-05	0.000138205
PTGES2	0.582718	1.70982e-28	2.63167e-27																																BABAM1	0.218825	2.60072e-05	0.000138401
MTAP	0.5827	1.71822e-28	2.64283e-27																																KLF14	0.218807	2.60474e-05	0.000138578
STARD7	0.582654	1.73899e-28	2.67298e-27																																SOCS7	0.21875	2.61771e-05	0.000139157
ENTR1	0.58265	1.74073e-28	2.67387e-27																																MRPL24	0.218746	2.61857e-05	0.000139166
BSG	0.582573	1.77658e-28	2.72711e-27																																EIF3G	0.218624	2.64651e-05	0.000140427
GATD3	0.582537	1.79316e-28	2.75071e-27																																PUF60	0.21851	2.67305e-05	0.00014161
APEX1	0.582528	1.7976e-28	2.75567e-27																																MED12	0.218499	2.67562e-05	0.000141671
PRKAG1	0.582463	1.82842e-28	2.80105e-27																																ATXN1L	0.21839	2.70095e-05	0.000142711
CDK5RAP2	0.58238	1.86864e-28	2.86075e-27																																BLTP2	0.218302	2.72188e-05	0.000143703
NHP2	0.582328	1.89443e-28	2.8983e-27																																KREMEN2	0.218296	2.72325e-05	0.000143737
HTRA2	0.582291	1.91301e-28	2.92477e-27																																CTSV	0.218193	2.74778e-05	0.000144868
DALRD3	0.582282	1.91764e-28	2.92991e-27																																TPGS1	0.218182	2.75027e-05	0.000144934
YY1	0.582167	1.97601e-28	3.01706e-27																																ATG7	0.218145	2.75918e-05	0.000145289
SH3GLB1	0.58212	2.00083e-28	3.05294e-27																																ZSWIM4	0.218096	2.7709e-05	0.000145791
MAGED1	0.582021	2.05353e-28	3.13126e-27																																DHRS1	0.218082	2.7744e-05	0.000145937
GNAS	0.582012	2.05823e-28	3.13634e-27																																CYTH2	0.218016	2.79034e-05	0.000146621
PHF20	0.582002	2.06378e-28	3.1427e-27																																SLC35A2	0.217943	2.80807e-05	0.000147514
PHLDA3	0.581988	2.07122e-28	3.15193e-27																																ENDOV	0.217904	2.8175e-05	0.000147971
TMED1	0.581975	2.07825e-28	3.16053e-27																																TBC1D20	0.217758	2.85328e-05	0.000149693
ATXN2L	0.58194	2.09727e-28	3.18735e-27																																FUZ	0.217738	2.85837e-05	0.000149884
YWHAZ	0.581858	2.1428e-28	3.25439e-27																																ARF5	0.217519	2.91306e-05	0.000152469
TMEM205	0.581833	2.15687e-28	3.27359e-27																																ZNF74	0.217498	2.91838e-05	0.000152708
WDR91	0.581816	2.16658e-28	3.28614e-27																																C19ORF47	0.217479	2.92327e-05	0.000152924
NMT1	0.581813	2.16812e-28	3.28631e-27																																PLPPR2	0.217266	2.97746e-05	0.000155677
PPP1CA	0.581811	2.16967e-28	3.28649e-27																																IL6R	0.21713	3.0128e-05	0.000157401
PPP6R2	0.581799	2.17664e-28	3.29487e-27																																CHST10	0.217057	3.03174e-05	0.000158267
TNRC6A	0.581791	2.18068e-28	3.2988e-27																																YIPF3	0.216974	3.05366e-05	0.000159204
LRRC59	0.581774	2.19093e-28	3.31212e-27																																TACO1	0.21695	3.06012e-05	0.000159427
SOD2	0.581766	2.19538e-28	3.31666e-27																																MARCHF2	0.216909	3.07095e-05	0.000159855
CHD3	0.581743	2.20875e-28	3.33466e-27																																LRRC14	0.216872	3.08074e-05	0.00016024
RFX5	0.581738	2.21137e-28	3.33641e-27																																AGRN	0.216799	3.10029e-05	0.000161089
SARAF	0.581723	2.22029e-28	3.34767e-27																																NPRL3	0.216767	3.10882e-05	0.000161491
PRRC1	0.581614	2.2843e-28	3.44192e-27																																C7ORF50	0.21676	3.11057e-05	0.00016154
TRUB2	0.581568	2.31224e-28	3.48173e-27																																GHDC	0.216729	3.11887e-05	0.000161929
RPS10	0.581557	2.31858e-28	3.48854e-27																																FHOD1	0.21671	3.12414e-05	0.000162118
B4GALT7	0.581555	2.31981e-28	3.48854e-27																																FIZ1	0.216697	3.12752e-05	0.000162252
ANXA5	0.581479	2.36668e-28	3.55669e-27																																ARMC5	0.216684	3.13097e-05	0.000162389
TMEM222	0.581471	2.37171e-28	3.56191e-27																																PLEKHM1	0.216549	3.16779e-05	0.000164044
TTC19	0.581386	2.42505e-28	3.63964e-27																																ATP5ME	0.216538	3.17084e-05	0.000164117
CCAR1	0.581381	2.42836e-28	3.64222e-27																																POM121C	0.216466	3.19038e-05	0.000165042
MAVS	0.581372	2.43411e-28	3.64846e-27																																RPSA2	0.216421	3.20281e-05	0.000165533
SNX29	0.581361	2.44108e-28	3.65652e-27																																NMT1	0.216396	3.20989e-05	0.000165837
DMXL1	0.581276	2.49551e-28	3.73561e-27																																A1BG	0.216391	3.21113e-05	0.000165859
IMMT	0.581269	2.50003e-28	3.73992e-27																																CAPN3	0.216357	3.22052e-05	0.000166301
PTPRM	0.5812	2.54605e-28	3.80629e-27																																RAB43	0.216206	3.26281e-05	0.000168398
SLC12A7	0.58119	2.55262e-28	3.81361e-27																																NHERF1	0.216133	3.28337e-05	0.000169328
DMAC2	0.581115	2.60283e-28	3.8861e-27																																ZNF589	0.215952	3.33478e-05	0.000171714
DPM2	0.581095	2.61677e-28	3.90437e-27																																DYNLRB1	0.215908	3.34753e-05	0.000172282
GPATCH8	0.581089	2.62072e-28	3.90772e-27																																UBOX5	0.215898	3.35027e-05	0.000172378
VPS41	0.581079	2.62793e-28	3.91592e-27																																GNB1L	0.215858	3.36185e-05	0.000172885
TAX1BP3	0.581072	2.63245e-28	3.92011e-27																																RXRB	0.215844	3.3658e-05	0.000173044
FKBP2	0.581032	2.66031e-28	3.95902e-27																																RNF208	0.215819	3.37317e-05	0.00017329
IFT27	0.580994	2.68631e-28	3.99513e-27																																CCDC177	0.215765	3.38895e-05	0.000173921
ZDHHC24	0.580981	2.6961e-28	4.00708e-27																																ZNF784	0.215671	3.41625e-05	0.000175259
RDH11	0.580954	2.71474e-28	4.03217e-27																																PIP4K2B	0.215635	3.42679e-05	0.000175639
COPZ1	0.580919	2.73965e-28	4.06654e-27																																SWSAP1	0.215475	3.47411e-05	0.000177745
SMARCD2	0.580894	2.75746e-28	4.09032e-27																																TIMM17B	0.215449	3.48197e-05	0.000178094
MTCH2	0.580876	2.77094e-28	4.1062e-27																																SNN	0.215376	3.50376e-05	0.000179033
ERAL1	0.580875	2.77175e-28	4.1062e-27																																POM121	0.215351	3.51145e-05	0.000179381
LAMP1	0.580872	2.77372e-28	4.10646e-27																																C1ORF159	0.215313	3.52295e-05	0.000179876
TTYH3	0.580833	2.8022e-28	4.14595e-27																																ACSF3	0.215301	3.52644e-05	0.000180008
ARHGAP1	0.580825	2.80812e-28	4.15203e-27																																DPM3	0.215285	3.53122e-05	0.00018016
MTG2	0.580754	2.86011e-28	4.22618e-27																																LURAP1	0.215242	3.5443e-05	0.00018069
DNAJC11	0.580723	2.88404e-28	4.25878e-27																																VGF	0.215074	3.59562e-05	0.000183026
PCDHGC3	0.580642	2.94504e-28	4.34606e-27																																RREB1	0.21495	3.63396e-05	0.000184649
SSU72	0.580634	2.9517e-28	4.3531e-27																																MICAL3	0.214889	3.6532e-05	0.000185439
VAMP3	0.580631	2.9538e-28	4.35339e-27																																RBM23	0.21483	3.67151e-05	0.000186211
RPL41	0.580584	2.98988e-28	4.40168e-27																																NDUFB7	0.214828	3.67214e-05	0.000186211
SMPD4	0.580584	2.99041e-28	4.40168e-27																																PLEKHO2	0.214818	3.67529e-05	0.000186324
MDH2	0.58056	3.00892e-28	4.42609e-27																																SFXN3	0.214807	3.67868e-05	0.000186449
MBP	0.58055	3.01651e-28	4.43441e-27																																PHF13	0.214761	3.69315e-05	0.000187087
DCAF5	0.580519	3.04117e-28	4.46779e-27																																PPIP5K1	0.214634	3.7336e-05	0.000188897
ARFIP2	0.580481	3.07159e-28	4.50959e-27																																SURF2	0.214593	3.74667e-05	0.000189356
SBF1	0.580476	3.07592e-28	4.51306e-27																																IMP3	0.214591	3.74739e-05	0.000189356
ELOA	0.580469	3.08116e-28	4.51785e-27																																CSNK2B	0.214571	3.75366e-05	0.000189577
EPDR1	0.580434	3.10992e-28	4.55652e-27																																FAT2	0.214537	3.76477e-05	0.000190042
WDR45	0.580432	3.11151e-28	4.55652e-27																																HSD11B1L	0.214523	3.76905e-05	0.000190203
GABARAPL1	0.580404	3.13416e-28	4.58677e-27																																PIP5K1C	0.214408	3.80637e-05	0.000191948
SPIRE1	0.580397	3.13942e-28	4.59153e-27																																SLC24A5	0.214366	3.82e-05	0.000192587
H2AJ	0.580379	3.15426e-28	4.61029e-27																																TUSC1	0.21426	3.85475e-05	0.000194095
IFFO1	0.580368	3.16387e-28	4.62139e-27																																MRPL10	0.214207	3.87202e-05	0.000194769
TMEM98	0.580361	3.16963e-28	4.62686e-27																																MPV17	0.214191	3.87736e-05	0.000194983
ARL5A	0.580264	3.25039e-28	4.74172e-27																																NDUFS2	0.21416	3.88762e-05	0.000195406
SUPT16H	0.580256	3.25717e-28	4.7486e-27																																ACVR2B	0.213852	3.99101e-05	0.000200251
IDS	0.580234	3.27608e-28	4.77285e-27																																MAFF	0.21377	4.01914e-05	0.00020141
VPS39	0.580232	3.27798e-28	4.77285e-27																																ZNRD2	0.21369	4.0466e-05	0.000202735
ALKBH5	0.58021	3.29629e-28	4.79564e-27																																PREB	0.213644	4.06226e-05	0.000203418
AAAS	0.580209	3.29781e-28	4.79564e-27																																ADCK1	0.213617	4.07172e-05	0.000203841
HECTD1	0.580201	3.30415e-28	4.8018e-27																																IL17RA	0.213613	4.0732e-05	0.000203863
SF3B5	0.580131	3.36481e-28	4.88686e-27																																ISG20L2	0.213602	4.07676e-05	0.00020394
SLAIN2	0.5801	3.39225e-28	4.92359e-27																																CCDC85B	0.213506	4.11032e-05	0.000205298
TBCB	0.580037	3.44826e-28	5.00173e-27																																TLNRD1	0.213413	4.14275e-05	0.000206776
SNAPC2	0.580026	3.45839e-28	5.01325e-27																																HROB	0.213408	4.14469e-05	0.000206821
RHOA	0.579977	3.50275e-28	5.07434e-27																																ACOT8	0.213323	4.17483e-05	0.000208118
CES2	0.579965	3.51362e-28	5.08687e-27																																LINC00520	0.213265	4.19536e-05	0.000208933
POMT2	0.579922	3.55289e-28	5.14003e-27																																TIMM50	0.213213	4.21386e-05	0.00020975
PWP2	0.57992	3.55482e-28	5.14003e-27																																PRCC	0.21317	4.22941e-05	0.000210472
ATM	0.579871	3.60064e-28	5.203e-27																																NCLN	0.213088	4.25868e-05	0.000211876
PML	0.579867	3.60424e-28	5.20492e-27																																LINC00235	0.213033	4.27852e-05	0.000212704
APBA3	0.579864	3.6071e-28	5.20576e-27																																CENPX	0.212963	4.30422e-05	0.000213929
HNRNPL	0.579743	3.72296e-28	5.36959e-27																																HAX1	0.212869	4.33859e-05	0.00021553
RBFA	0.579727	3.73833e-28	5.38836e-27																																CLBA1	0.212811	4.35995e-05	0.000216483
ABCD4	0.579715	3.75015e-28	5.402e-27																																PRTG	0.212785	4.3695e-05	0.00021685
POLD1	0.579706	3.75846e-28	5.41057e-27																																IRF2BPL	0.212782	4.37066e-05	0.000216854
GOLM2	0.579666	3.79823e-28	5.46439e-27																																IMP4	0.212716	4.3952e-05	0.000217785
CYP27A1	0.57965	3.81346e-28	5.48287e-27																																ULK1	0.21271	4.39748e-05	0.000217807
CPNE1	0.57961	3.8539e-28	5.53754e-27																																DUSP23	0.212687	4.40595e-05	0.000218172
BRF1	0.579599	3.86478e-28	5.54969e-27																																FAM3A	0.212671	4.41194e-05	0.000218415
FBXO17	0.579588	3.87581e-28	5.56204e-27																																BSG	0.212436	4.50047e-05	0.000222139
QPRT	0.579524	3.94075e-28	5.65169e-27																																UNC13B	0.212214	4.58578e-05	0.000226126
TPRG1L	0.579476	3.99038e-28	5.71929e-27																																HDHD3	0.2122	4.59118e-05	0.000226337
LDB1	0.579397	4.07366e-28	5.83189e-27																																RALY	0.212193	4.59381e-05	0.000226355
CLCN6	0.579396	4.07403e-28	5.83189e-27																																CARM1	0.21215	4.61048e-05	0.000227009
HSD17B4	0.579378	4.09288e-28	5.85523e-27																																ARAF	0.212115	4.62418e-05	0.000227627
RUVBL1	0.579287	4.19135e-28	5.98898e-27																																CHAF1B	0.212078	4.6386e-05	0.000228281
ROBO1	0.579287	4.1916e-28	5.98898e-27																																DHRS13	0.212012	4.66451e-05	0.000229331
PLEKHO1	0.579249	4.23233e-28	6.0434e-27																																HSF1	0.212005	4.66761e-05	0.000229371
CCDC107	0.579228	4.25553e-28	6.07274e-27																																HOMER3	0.211848	4.72972e-05	0.000232138
YEATS2	0.579181	4.30824e-28	6.14413e-27																																IGHMBP2	0.211809	4.74526e-05	0.000232786
UBE2F	0.579148	4.34538e-28	6.19325e-27																																NDUFS7	0.211718	4.78183e-05	0.000234351
EBNA1BP2	0.57906	4.44542e-28	6.33189e-27																																SLC27A3	0.211677	4.79854e-05	0.000235054
TOP1	0.579011	4.50281e-28	6.40965e-27																																LAS1L	0.211659	4.80564e-05	0.000235292
RAB4B	0.578973	4.54688e-28	6.46836e-27																																RASSF1	0.211584	4.83611e-05	0.000236605
WDR6	0.578962	4.56024e-28	6.48334e-27																																RPP21	0.211483	4.87756e-05	0.000238517
NDUFS8	0.578954	4.57e-28	6.49319e-27																																RPS6KB2	0.211415	4.90524e-05	0.000239753
SETD5	0.578876	4.66302e-28	6.62126e-27																																MCAT	0.211342	4.93578e-05	0.000241069
TRAPPC9	0.578853	4.69153e-28	6.65762e-27																																MEGF8	0.211228	4.98308e-05	0.000243088
ZFYVE26	0.578792	4.76633e-28	6.75957e-27																																CDT1	0.211228	4.98319e-05	0.000243088
PRRC2A	0.578725	4.84938e-28	6.8731e-27																																RABAC1	0.211202	4.99392e-05	0.000243553
ZNF76	0.578681	4.90508e-28	6.94775e-27																																SLC25A10	0.211105	5.03495e-05	0.000245374
ATP13A2	0.578673	4.91519e-28	6.95777e-27																																GNG5	0.210964	5.0951e-05	0.000248004
SMIM12	0.57866	4.93196e-28	6.9772e-27																																ATP6V1F	0.210952	5.09993e-05	0.000248179
UBE3C	0.578627	4.97465e-28	7.03325e-27																																MLXIP	0.210918	5.11462e-05	0.000248773
DDA1	0.57862	4.98279e-28	7.04042e-27																																RHOBTB2	0.210875	5.13319e-05	0.000249494
SURF1	0.578487	5.15857e-28	7.28184e-27																																ZDHHC9	0.21082	5.15691e-05	0.000250525
FAM20B	0.578485	5.16001e-28	7.28184e-27																																NOC4L	0.210789	5.17029e-05	0.000251114
COX8A	0.578476	5.17309e-28	7.29212e-27																																TMEM120B	0.210631	5.23918e-05	0.000254235
HSPB1	0.578475	5.17366e-28	7.29212e-27																																VPS37B	0.21063	5.23962e-05	0.000254235
SLC26A6	0.578414	5.25619e-28	7.4039e-27																																AMMECR1L	0.210582	5.26093e-05	0.000255083
SCAND1	0.578373	5.3121e-28	7.47805e-27																																UBQLN4	0.210577	5.26315e-05	0.000255129
ELP6	0.578314	5.39435e-28	7.58918e-27																																NAGPA	0.210385	5.34869e-05	0.000258962
MECP2	0.578304	5.40853e-28	7.60446e-27																																PARP6	0.210353	5.36299e-05	0.000259556
LACTB	0.578295	5.4209e-28	7.61529e-27																																DET1	0.210351	5.36355e-05	0.000259556
CHD1L	0.578294	5.42288e-28	7.61529e-27																																LGI3	0.210305	5.38456e-05	0.00026051
DPH7	0.578256	5.47583e-28	7.68493e-27																																NFYC	0.210265	5.40272e-05	0.000261199
DOCK1	0.578235	5.50553e-28	7.71764e-27																																SF3A1	0.210257	5.40607e-05	0.000261298
GORASP2	0.578235	5.50587e-28	7.71764e-27																																CABIN1	0.210239	5.41437e-05	0.000261636
CLN3	0.578167	5.60307e-28	7.8491e-27																																IL17RD	0.210217	5.42426e-05	0.000261987
SCNM1	0.578073	5.74091e-28	8.03727e-27																																RIPOR1	0.21016	5.45029e-05	0.000263054
ATXN2	0.578046	5.78183e-28	8.08963e-27																																PABPC4	0.210126	5.46564e-05	0.000263715
ATP6V0E2	0.578039	5.79189e-28	8.09876e-27																																GGA1	0.210122	5.46771e-05	0.000263715
RNF41	0.57801	5.83615e-28	8.15567e-27																																OTUD7B	0.210121	5.46794e-05	0.000263715
RAI1	0.578	5.85077e-28	8.17111e-27																																INO80B	0.210074	5.48932e-05	0.000264555
ARFGAP2	0.577986	5.87142e-28	8.19495e-27																																MOB2	0.209997	5.52518e-05	0.000265963
TAOK3	0.577965	5.9038e-28	8.23513e-27																																CXXC1	0.20997	5.53766e-05	0.000266436
PFDN1	0.577934	5.9522e-28	8.2976e-27																																FARSA	0.209926	5.55807e-05	0.000267354
PEX26	0.577923	5.96857e-28	8.31537e-27																																SF3B2	0.209922	5.55953e-05	0.00026736
GTF2F1	0.577885	6.02676e-28	8.39133e-27																																MME	0.209905	5.56758e-05	0.000267618
MAPKAPK3	0.577782	6.18994e-28	8.6133e-27																																CFAP410	0.209869	5.58429e-05	0.000268357
UBR2	0.577771	6.20801e-28	8.6332e-27																																DHPS	0.209865	5.58617e-05	0.000268375
RPL35A	0.577763	6.22109e-28	8.64614e-27																																ZNF771	0.209863	5.58734e-05	0.000268375
SF3A1	0.577701	6.32026e-28	8.77866e-27																																GCDH	0.209828	5.6034e-05	0.000269012
NCOA3	0.577657	6.39303e-28	8.87435e-27																																COQ10A	0.209825	5.60504e-05	0.000269012
CEP104	0.577649	6.40642e-28	8.88755e-27																																SGSM3	0.209823	5.60599e-05	0.000269012
TACC1	0.577641	6.41961e-28	8.90047e-27																																COG1	0.209802	5.61598e-05	0.000269427
RPL39	0.577537	6.5951e-28	9.13824e-27																																CDC42BPB	0.209772	5.62965e-05	0.000269889
EP300	0.577531	6.60505e-28	9.1465e-27																																SNX11	0.209755	5.63803e-05	0.000270223
BRAT1	0.577526	6.61338e-28	9.1525e-27																																KLHL30	0.209697	5.66515e-05	0.000271266
ARID2	0.577469	6.71093e-28	9.28191e-27																																HYKK	0.209689	5.66882e-05	0.000271377
PPIE	0.577448	6.74759e-28	9.32698e-27																																HIRIP3	0.209679	5.67368e-05	0.000271537
RIPK1	0.577411	6.81331e-28	9.41214e-27																																SBK1	0.209648	5.68856e-05	0.000272126
ECHS1	0.577397	6.83688e-28	9.43902e-27																																APRT	0.209384	5.81523e-05	0.00027792
MRAS	0.577369	6.88705e-28	9.50255e-27																																OC90	0.20934	5.83664e-05	0.00027881
NOP56	0.577343	6.93229e-28	9.55922e-27																																GARIN2	0.209325	5.84394e-05	0.000279026
NDUFA11	0.577289	7.03062e-28	9.68898e-27																																LSM2	0.209288	5.86192e-05	0.000279818
CSNK2A1	0.577283	7.04048e-28	9.69674e-27																																PPAN	0.20919	5.90989e-05	0.000281974
DCTN4	0.577245	7.11042e-28	9.78719e-27																																FHL3	0.209145	5.93179e-05	0.000282883
LYST	0.577239	7.12108e-28	9.7901e-27																																KDM4A	0.20911	5.94941e-05	0.000283453
LRRC75A	0.577239	7.12108e-28	9.7901e-27																																SAP130	0.209067	5.97044e-05	0.000284267
LUZP1	0.577197	7.19836e-28	9.89041e-27																																ACOT2	0.209057	5.97581e-05	0.00028444
IQGAP1	0.577182	7.22806e-28	9.92333e-27																																HEXIM2	0.209022	5.99298e-05	0.00028519
LPP	0.57718	7.23098e-28	9.92333e-27																																SPG21	0.209009	5.99961e-05	0.00028537
LUC7L3	0.577102	7.37799e-28	1.0119e-26																																RABEP2	0.208954	6.0273e-05	0.000286619
MAN2B1	0.57704	7.49589e-28	1.02746e-26																																ASL	0.208948	6.03019e-05	0.000286688
UQCC1	0.577002	7.57086e-28	1.03711e-26																																AEBP1	0.208942	6.03314e-05	0.00028676
PLEKHO2	0.576979	7.61541e-28	1.04259e-26																																B4GALT7	0.208893	6.05781e-05	0.000287796
TMEM208	0.576936	7.69957e-28	1.05349e-26																																TMA7	0.208696	6.15767e-05	0.000291986
EIF4EBP2	0.576838	7.89626e-28	1.07975e-26																																NHP2	0.208663	6.17489e-05	0.000292733
GLTP	0.576795	7.9855e-28	1.0913e-26																																TRIM3	0.208511	6.25282e-05	0.000296077
GPX4	0.576774	8.02895e-28	1.0963e-26																																SPDYE3	0.208489	6.26442e-05	0.000296486
HNRNPM	0.576772	8.03161e-28	1.0963e-26																																GATAD2B	0.208469	6.27499e-05	0.000296917
TM9SF2	0.576711	8.1607e-28	1.11326e-26																																ABCC2	0.208394	6.31417e-05	0.0002987
ATP6V1A	0.576679	8.22652e-28	1.12157e-26																																TRPC4AP	0.208292	6.36788e-05	0.000300743
LYPLA2	0.57663	8.33069e-28	1.13509e-26																																SAFB2	0.208262	6.38359e-05	0.000301414
SPECC1	0.57661	8.374e-28	1.14032e-26																																EPS15L1	0.208135	6.45092e-05	0.000304306
FRMD8	0.57658	8.43875e-28	1.14845e-26																																RANGAP1	0.207956	6.54775e-05	0.000308728
NEK6	0.576561	8.48077e-28	1.15348e-26																																MANBAL	0.207907	6.57419e-05	0.000309668
GAA	0.576515	8.58114e-28	1.16644e-26																																PHC2	0.207888	6.58457e-05	0.000309953
THOP1	0.576459	8.70632e-28	1.18276e-26																																KCTD15	0.207835	6.61362e-05	0.000311247
SNX5	0.57645	8.72691e-28	1.18485e-26																																PIGG	0.20774	6.66571e-05	0.000313478
RPL29	0.576419	8.79652e-28	1.1936e-26																																ERG28	0.207732	6.66999e-05	0.000313606
NSUN4	0.57641	8.81756e-28	1.19574e-26																																CD2BP2	0.207638	6.72222e-05	0.000315759
SREBF1	0.576308	9.05015e-28	1.22656e-26																																MYH9	0.207457	6.82345e-05	0.000320144
SEC16A	0.576298	9.07507e-28	1.22921e-26																																EVC	0.207401	6.85477e-05	0.000321461
RAB3D	0.576171	9.37521e-28	1.26911e-26																																SH3BP4	0.207399	6.85633e-05	0.000321461
XPO7	0.576086	9.58375e-28	1.29658e-26																																DOT1L	0.207295	6.91494e-05	0.000323981
SIVA1	0.576073	9.61588e-28	1.30016e-26																																MIF	0.207214	6.96162e-05	0.000325787
PPM1F	0.576031	9.71905e-28	1.31333e-26																																GAS2L1	0.207202	6.96854e-05	0.000326035
TRAPPC11	0.576012	9.76591e-28	1.31889e-26																																HIC2	0.207177	6.98283e-05	0.000326627
SNHG6	0.576004	9.7864e-28	1.32088e-26																																C11ORF24	0.207138	7.00541e-05	0.00032753
LRRC58	0.576	9.79571e-28	1.32135e-26																																FOXK1	0.207051	7.05558e-05	0.000329491
PDLIM5	0.575985	9.83379e-28	1.32571e-26																																C8ORF58	0.207006	7.0819e-05	0.000330557
CHD2	0.575979	9.84904e-28	1.32699e-26																																PTK7	0.207004	7.08336e-05	0.000330557
RNF185	0.575976	9.85795e-28	1.32741e-26																																ZNF688	0.206823	7.18971e-05	0.000335285
PSMD1	0.575962	9.89165e-28	1.33116e-26																																SLC38A8	0.206647	7.2945e-05	0.000339082
NPIPB12	0.575936	9.9599e-28	1.33956e-26																																INTS11	0.206636	7.30117e-05	0.000339298
PDAP1	0.575898	1.00578e-27	1.35194e-26																																TMEM54	0.206566	7.34302e-05	0.000340926
RPL7A	0.575895	1.00654e-27	1.35216e-26																																SNAP47	0.206553	7.35121e-05	0.00034107
TMC6	0.57589	1.00775e-27	1.35299e-26																																TRIM28	0.206546	7.35553e-05	0.000341111
KLHDC3	0.575867	1.01372e-27	1.36021e-26																																URM1	0.206521	7.3708e-05	0.00034174
EFCAB14	0.575775	1.0379e-27	1.39184e-26																																THEM6	0.206436	7.4219e-05	0.000343632
CIITA	0.575773	1.03857e-27	1.39193e-26																																DLL3	0.206418	7.43331e-05	0.000344001
HERPUD2	0.575755	1.04337e-27	1.39754e-26																																TUBB4B	0.206401	7.44382e-05	0.000344408
ACSF2	0.575727	1.05086e-27	1.40676e-26																																PHF1	0.206235	7.54561e-05	0.000348795
ARHGEF12	0.575708	1.05603e-27	1.41285e-26																																HSPB1	0.206228	7.54996e-05	0.000348916
RPL38	0.575696	1.05918e-27	1.41624e-26																																DHX8	0.206153	7.59676e-05	0.000350593
USP19	0.57565	1.07188e-27	1.43239e-26																																UBXN11	0.206131	7.61069e-05	0.000351155
WDR19	0.575618	1.08067e-27	1.44329e-26																																LRRC24	0.206108	7.62496e-05	0.000351651
TSEN34	0.575583	1.09046e-27	1.45551e-26																																NSMCE1	0.206098	7.63125e-05	0.00035186
ACP2	0.57558	1.09116e-27	1.4556e-26																																CNNM2	0.206015	7.68324e-05	0.00035385
DNAJB12	0.57553	1.10523e-27	1.47295e-26																																PDZRN3	0.205909	7.75058e-05	0.000356869
POGK	0.575529	1.10545e-27	1.47295e-26																																SLX9	0.205845	7.79133e-05	0.000358325
UBAP2L	0.575515	1.10963e-27	1.47766e-26																																BBS1	0.205844	7.79181e-05	0.000358325
DAXX	0.57546	1.12523e-27	1.49718e-26																																ROGDI	0.205786	7.82874e-05	0.000359889
SSRP1	0.575459	1.1256e-27	1.49718e-26																																GTPBP6	0.205691	7.89029e-05	0.000362468
NDUFS3	0.575427	1.13491e-27	1.5087e-26																																C2ORF72	0.205532	7.99354e-05	0.000367043
SPOUT1	0.575406	1.141e-27	1.51591e-26																																YKT6	0.205434	8.05779e-05	0.000369654
SYT11	0.575357	1.15528e-27	1.53399e-26																																RNF25	0.205414	8.07086e-05	0.000370169
BUD23	0.57531	1.16933e-27	1.55175e-26																																UBE2J2	0.205356	8.10954e-05	0.000371857
SLC66A2	0.575255	1.1859e-27	1.57282e-26																																ABCC10	0.205341	8.11953e-05	0.000372229
KDM5C	0.575242	1.18992e-27	1.57724e-26																																ACOX3	0.205338	8.12136e-05	0.000372229
FAM3A	0.575114	1.22972e-27	1.62905e-26																																AKAP8L	0.205303	8.14471e-05	0.000373214
BET1L	0.575099	1.2342e-27	1.63382e-26																																AK1	0.205279	8.16076e-05	0.000373693
CFAP410	0.575098	1.23474e-27	1.63382e-26																																LAMTOR4	0.205238	8.18792e-05	0.000374765
DYNC2I1	0.575092	1.23664e-27	1.63539e-26																																CTBP1	0.205134	8.25803e-05	0.000377715
ACO1	0.575034	1.25502e-27	1.65875e-26																																DHX38	0.205104	8.2782e-05	0.000378464
ASCC3	0.575005	1.26452e-27	1.67033e-26																																CCNF	0.205076	8.29712e-05	0.00037907
EDEM2	0.574889	1.3025e-27	1.7195e-26																																GRINA	0.205054	8.31201e-05	0.000379664
VCL	0.574886	1.30334e-27	1.71962e-26																																RPL14	0.204991	8.35451e-05	0.000381431
PEX19	0.574775	1.34094e-27	1.76822e-26																																OGDH	0.204964	8.37335e-05	0.000381952
RASSF3	0.57477	1.34282e-27	1.76968e-26																																TUFM	0.204914	8.40754e-05	0.000383414
NFYC	0.574716	1.36161e-27	1.79341e-26																																EHD4	0.204896	8.42011e-05	0.000383733
CAMKK2	0.574685	1.37234e-27	1.80651e-26																																TRIM25	0.204895	8.42028e-05	0.000383733
DNPEP	0.574658	1.38193e-27	1.81809e-26																																NUP188	0.204895	8.42028e-05	0.000383733
THAP3	0.574579	1.40989e-27	1.85381e-26																																CD276	0.204791	8.49217e-05	0.000386833
ABHD6	0.574569	1.41356e-27	1.85757e-26																																RNF126	0.20477	8.50661e-05	0.000387255
NFKBIZ	0.574558	1.41747e-27	1.86164e-26																																ARSH	0.204648	8.59154e-05	0.000390383
SENP5	0.57447	1.44994e-27	1.9032e-26																																ACTMAP	0.204546	8.66344e-05	0.000393382
CPSF2	0.574277	1.52295e-27	1.99789e-26																																PLAGL2	0.204522	8.68045e-05	0.000394065
SLC39A9	0.574241	1.53718e-27	2.01539e-26																																PFKL	0.204494	8.70016e-05	0.000394691
EEF2K	0.574201	1.553e-27	2.03497e-26																																RIMS4	0.204483	8.70814e-05	0.000394964
MYH10	0.574147	1.57445e-27	2.0619e-26																																COASY	0.204467	8.71956e-05	0.000395302
PRMT7	0.574083	1.60044e-27	2.09474e-26																																TMEM86A	0.204414	8.75739e-05	0.000396748
SLC39A6	0.574033	1.62092e-27	2.12034e-26																																GBF1	0.204305	8.83506e-05	0.000399995
ZNFX1	0.573966	1.64904e-27	2.15588e-26																																AHCY	0.204289	8.8467e-05	0.000400432
MRPL23	0.573957	1.6526e-27	2.15931e-26																																PERM1	0.2042	8.91102e-05	0.000402888
NUP214	0.573952	1.65492e-27	2.1611e-26																																RAB11FIP4	0.204168	8.93432e-05	0.000403839
PEX16	0.573921	1.6681e-27	2.17708e-26																																GNB2	0.204149	8.94818e-05	0.000404294
B4GALT1	0.573732	1.7503e-27	2.28307e-26																																TMEM79	0.203966	9.08178e-05	0.000409775
PPIL2	0.573688	1.76984e-27	2.30714e-26																																FLOT2	0.203893	9.13616e-05	0.000411672
NENF	0.573686	1.77078e-27	2.30714e-26																																PCBP1	0.203868	9.15423e-05	0.000412394
EIF6	0.573643	1.79047e-27	2.33148e-26																																PTPRU	0.203748	9.24452e-05	0.000416087
TSPAN17	0.573632	1.79521e-27	2.33633e-26																																H2AJ	0.203612	9.34667e-05	0.000420306
SFPQ	0.573543	1.83663e-27	2.38887e-26																																MPND	0.203539	9.40234e-05	0.00042262
NSD1	0.573525	1.84486e-27	2.39822e-26																																YPEL3	0.203448	9.47199e-05	0.000425559
PDXK	0.57352	1.84744e-27	2.40021e-26																																PLBD2	0.203332	9.56114e-05	0.000429083
NUP93	0.573433	1.88877e-27	2.45251e-26																																POLD1	0.203313	9.57572e-05	0.000429545
MEGF8	0.573396	1.90679e-27	2.47389e-26																																JOSD2	0.203308	9.58e-05	0.000429641
DHX38	0.573394	1.90739e-27	2.47389e-26																																PRMT5	0.203239	9.63326e-05	0.000431643
GALT	0.573323	1.94223e-27	2.51764e-26																																LCMT1	0.203213	9.65343e-05	0.000432353
MPHOSPH8	0.573272	1.96788e-27	2.54946e-26																																MAPKAPK2	0.20308	9.75803e-05	0.000436842
DDX3X	0.573268	1.96993e-27	2.55066e-26																																FLNB	0.203058	9.77528e-05	0.000437419
KTN1	0.573246	1.9806e-27	2.56303e-26																																CA8	0.202999	9.8223e-05	0.000439326
HCFC1	0.573243	1.98237e-27	2.56389e-26																																UBN1	0.202994	9.82617e-05	0.000439401
GTF3C1	0.573219	1.99435e-27	2.57792e-26																																BYSL	0.202922	9.88393e-05	0.000441787
H3P6	0.573208	2.00017e-27	2.58398e-26																																SMG1P3	0.20291	9.89355e-05	0.000442118
RNF216	0.573172	2.01826e-27	2.60588e-26																																GPKOW	0.202886	9.91242e-05	0.000442863
ISOC2	0.573146	2.03163e-27	2.62167e-26																																GYG2	0.202869	9.9261e-05	0.000443334
AKIP1	0.573131	2.03938e-27	2.63019e-26																																AZIN2	0.202768	0.000100076	0.000446417
CYP51A1	0.573113	2.0488e-27	2.64085e-26																																NME2	0.202739	0.000100306	0.000447246
NCS1	0.573073	2.07006e-27	2.66676e-26																																COX5B	0.202716	0.000100491	0.000447971
EHMT1	0.573038	2.08869e-27	2.68925e-26																																MMAB	0.202649	0.000101038	0.000450208
KIFC3	0.573005	2.10604e-27	2.71006e-26																																SIN3B	0.202644	0.000101083	0.000450309
SLC25A29	0.572981	2.11896e-27	2.72516e-26																																NSDHL	0.202637	0.000101139	0.000450455
PAFAH2	0.572962	2.12921e-27	2.73681e-26																																HSD3B7	0.202521	0.000102089	0.000454282
BBX	0.572906	2.15947e-27	2.77415e-26																																TMEM41A	0.202492	0.000102325	0.000455129
FBXO38	0.572887	2.17031e-27	2.7865e-26																																CCL28	0.202463	0.000102565	0.000456098
DNMT1	0.572878	2.17487e-27	2.7908e-26																																LINC00999	0.202407	0.000103033	0.000458076
PHAF1	0.572842	2.19535e-27	2.8155e-26																																NFS1	0.20235	0.000103503	0.000459859
SRPX	0.572816	2.20944e-27	2.83199e-26																																KHNYN	0.202292	0.000103989	0.000461816
EMD	0.57278	2.22997e-27	2.85671e-26																																ADAT3	0.202188	0.000104869	0.000465311
P4HA1	0.572726	2.26049e-27	2.89418e-26																																ZNF580	0.202165	0.00010506	0.000465951
MCUR1	0.572702	2.27462e-27	2.91065e-26																																PGS1	0.202101	0.000105601	0.00046814
TRIM4	0.572685	2.28469e-27	2.9219e-26																																ABT1	0.202042	0.000106103	0.000470159
ACTR1B	0.572658	2.30007e-27	2.93993e-26																																AP1S1	0.202033	0.00010618	0.000470397
TIMP2	0.572653	2.30281e-27	2.94179e-26																																BRMS1	0.201918	0.000107166	0.00047424
PLBD2	0.572651	2.3045e-27	2.94231e-26																																TMUB2	0.201879	0.000107508	0.000475649
ARHGEF40	0.572645	2.30788e-27	2.94499e-26																																MAD2L1BP	0.201799	0.000108195	0.000477951
ANKRD13D	0.572634	2.31435e-27	2.9516e-26																																UBE2D4	0.20174	0.000108709	0.000480009
RFXANK	0.572631	2.31603e-27	2.9521e-26																																KLF15	0.201559	0.000110307	0.000486527
MAP2K3	0.572614	2.32602e-27	2.96318e-26																																ACAP3	0.201528	0.000110581	0.000487519
PSMG3	0.572593	2.33869e-27	2.97703e-26																																NR1D1	0.201475	0.000111049	0.000489369
CFAP157	0.572591	2.33949e-27	2.97703e-26																																DDX54	0.20138	0.0001119	0.000492687
UCKL1	0.572499	2.39492e-27	3.04588e-26																																SAFB	0.201336	0.000112297	0.000494217
LAGE3	0.572486	2.40261e-27	3.05397e-26																																DTNBP1	0.201333	0.000112326	0.000494234
PPARA	0.572455	2.42174e-27	3.07657e-26																																INKA1	0.201324	0.00011241	0.000494493
PEAK1	0.572423	2.44134e-27	3.09976e-26																																ZC3H18	0.201268	0.000112911	0.000496592
MAN2A2	0.572416	2.44595e-27	3.1039e-26																																CCDC103	0.201227	0.000113279	0.000497989
TEP1	0.572401	2.45548e-27	3.11426e-26																																MARCHF9	0.201075	0.000114669	0.00050366
SLC4A1AP	0.572387	2.4641e-27	3.12346e-26																																PER1	0.201032	0.000115071	0.000505313
ATF6	0.572332	2.49835e-27	3.16513e-26																																MADD	0.201018	0.000115198	0.000505761
TNFAIP3	0.572273	2.53651e-27	3.21043e-26																																FCHSD1	0.201012	0.000115252	0.000505884
RPL12	0.572272	2.53691e-27	3.21043e-26																																CDK5R1	0.200945	0.000115867	0.000508026
NDUFA2	0.572254	2.54856e-27	3.22339e-26																																WBP1	0.200769	0.000117511	0.00051411
ERGIC1	0.57219	2.59011e-27	3.27414e-26																																PAEP	0.200752	0.000117674	0.000514712
NCBP3	0.572187	2.59224e-27	3.27502e-26																																LRCH4	0.200688	0.000118282	0.000517257
RABL2B	0.572184	2.59395e-27	3.27539e-26																																RPP25	0.200578	0.000119318	0.000520764
GMPPA	0.572171	2.60252e-27	3.2844e-26																																EXOSC4	0.200482	0.000120242	0.000524072
PLSCR3	0.572107	2.64517e-27	3.33638e-26																																FAM53C	0.20048	0.000120259	0.000524072
AHSA1	0.572045	2.6874e-27	3.38778e-26																																CENPO	0.200375	0.00012127	0.000528018
TARS1	0.572042	2.68888e-27	3.38779e-26																																PIEZO1	0.200341	0.000121601	0.000529343
FBXO31	0.571983	2.72952e-27	3.43697e-26																																WDR5	0.200322	0.000121784	0.000529793
ROCK1	0.571981	2.73092e-27	3.43697e-26																																C1ORF226	0.200258	0.000122414	0.000532255
TAPBP	0.571977	2.73415e-27	3.43885e-26																																ABHD8	0.200254	0.00012245	0.000532255
CHMP6	0.571975	2.73541e-27	3.43885e-26																																SIRT2	0.200162	0.000123346	0.000535775
TXNDC5	0.571946	2.75518e-27	3.4618e-26																																SCLY	0.200005	0.000124905	0.000541841
TRIM32	0.571918	2.77527e-27	3.48513e-26																																TLE1	0.19994	0.000125551	0.000543961
UNC119	0.57183	2.83755e-27	3.56139e-26																																TUFT1	0.199881	0.000126144	0.000546142
NPEPPS	0.571789	2.867e-27	3.59638e-26																																ARL4D	0.199862	0.000126336	0.000546745
NUMB	0.571747	2.89807e-27	3.63337e-26																																FAM219B	0.199829	0.000126664	0.000547929
USP40	0.571742	2.90145e-27	3.63562e-26																																ZNF707	0.199814	0.00012682	0.000548483
OSBPL9	0.571732	2.90852e-27	3.64249e-26																																PKLR	0.199806	0.000126897	0.000548698
CERT1	0.571696	2.93515e-27	3.67383e-26																																UBE2Q1	0.199794	0.000127021	0.000549
HNRNPA0	0.571628	2.98639e-27	3.73593e-26																																DTNB	0.199765	0.000127316	0.000550154
SLC12A4	0.571619	2.99311e-27	3.74229e-26																																CCNB3	0.19966	0.000128385	0.000554416
UBE2J2	0.5716	3.00737e-27	3.75613e-26																																BBLN	0.199653	0.000128454	0.000554595
TRIM3	0.5716	3.00746e-27	3.75613e-26																																NTMT1	0.199644	0.000128544	0.000554863
ANKHD1	0.571595	3.01108e-27	3.7586e-26																																TRAPPC3	0.199633	0.000128656	0.000555224
TMEM104	0.571588	3.01666e-27	3.76352e-26																																CDC42BPG	0.199595	0.000129043	0.000556655
TSSC4	0.571537	3.0557e-27	3.81015e-26																																FAHD2B	0.199581	0.000129196	0.000557195
PITHD1	0.571535	3.0575e-27	3.81032e-26																																SAC3D1	0.199539	0.000129619	0.0005589
TXLNA	0.571493	3.09015e-27	3.84891e-26																																CD99	0.199528	0.000129734	0.000559156
KIAA1191	0.571455	3.12024e-27	3.88428e-26																																PPP2R1A	0.199471	0.000130323	0.000561572
SLC11A2	0.571433	3.13764e-27	3.90382e-26																																PIAS3	0.199452	0.000130526	0.000562325
RPL36	0.571423	3.14529e-27	3.91122e-26																																STK40	0.19932	0.000131898	0.000567712
KPNB1	0.571421	3.14706e-27	3.9113e-26																																NAPA	0.199097	0.000134249	0.000576628
HP1BP3	0.571323	3.22606e-27	4.00731e-26																																GADL1	0.199091	0.000134323	0.000576821
ARMC10	0.571275	3.26549e-27	4.05409e-26																																BLOC1S3	0.199006	0.000135231	0.000580349
GOLGA8A	0.571143	3.37589e-27	4.18888e-26																																FDX2	0.198978	0.000135524	0.000581479
SMARCC1	0.571066	3.44269e-27	4.26945e-26																																CARMIL3	0.19888	0.000136587	0.000585623
MTMR14	0.571021	3.48138e-27	4.31511e-26																																PEX11G	0.198877	0.000136617	0.000585623
TANC1	0.571008	3.49326e-27	4.32749e-26																																SPR	0.198875	0.000136636	0.000585623
PLEKHM1	0.570961	3.53501e-27	4.37684e-26																																MBD6	0.198834	0.000137079	0.000587397
GSTK1	0.570908	3.58268e-27	4.43347e-26																																TMEM198	0.19874	0.000138102	0.0005914
NAA60	0.570864	3.6221e-27	4.47983e-26																																RAB3IL1	0.198737	0.000138135	0.000591414
PDE8A	0.570856	3.63002e-27	4.4872e-26																																DNASE1L1	0.198702	0.000138519	0.000592808
TSG101	0.570809	3.67345e-27	4.53845e-26																																ZNF2	0.198684	0.000138726	0.000593369
SMPD2	0.570786	3.6943e-27	4.56174e-26																																ZNF48	0.198571	0.000139965	0.000598356
ABL1	0.570762	3.71697e-27	4.58727e-26																																INF2	0.198478	0.000140997	0.000601995
VPS16	0.570754	3.72424e-27	4.59377e-26																																CTBP1-DT	0.19847	0.000141095	0.000602285
SELENON	0.570702	3.77369e-27	4.65225e-26																																NAPRT	0.198431	0.000141521	0.000603589
MECR	0.570678	3.79638e-27	4.67772e-26																																MED26	0.198365	0.000142269	0.000606523
TGFBR2	0.570672	3.80225e-27	4.68243e-26																																UQCC2	0.198317	0.000142803	0.000608541
PARP6	0.57061	3.86196e-27	4.7534e-26																																PEDS1	0.198269	0.000143351	0.000610613
VPS35	0.570518	3.95255e-27	4.8623e-26																																BCL2L13	0.198244	0.00014363	0.00061128
SCAP	0.570501	3.97011e-27	4.88127e-26																																XRCC1	0.198227	0.000143827	0.000611862
RAD23B	0.57046	4.01114e-27	4.92907e-26																																CECR2	0.198208	0.000144041	0.00061264
ARSB	0.570406	4.06619e-27	4.99404e-26																																PAQR4	0.198081	0.000145491	0.00061802
PREP	0.570403	4.06946e-27	4.99539e-26																																RAB38	0.197982	0.000146636	0.000622356
PIAS3	0.570374	4.09852e-27	5.02837e-26																																SLC39A7	0.197949	0.00014702	0.000623719
YME1L1	0.570362	4.11104e-27	5.03911e-26																																SPSB3	0.197935	0.00014718	0.000624266
ACOX1	0.570362	4.11168e-27	5.03911e-26																																CHTOP	0.197725	0.00014963	0.00063365
IQCE	0.570358	4.1158e-27	5.04147e-26																																EIF3C	0.197708	0.000149835	0.000634318
TUBB	0.570316	4.15891e-27	5.09155e-26																																COLGALT1	0.197704	0.000149882	0.000634384
CAD	0.570279	4.19784e-27	5.13648e-26																																CCDC24	0.197691	0.000150036	0.000634903
TMEM138	0.570276	4.20131e-27	5.13797e-26																																OSBPL2	0.197555	0.000151657	0.000641357
CTDSP2	0.570266	4.21176e-27	5.14801e-26																																CLUH	0.197524	0.000152017	0.000642742
VAMP5	0.570208	4.27329e-27	5.22043e-26																																FTH1P3	0.197508	0.000152216	0.000643445
NISCH	0.570202	4.27999e-27	5.22385e-26																																SAMM50	0.197403	0.000153474	0.00064808
AP1G2	0.570202	4.28065e-27	5.22385e-26																																KATNIP	0.197351	0.000154105	0.000650334
PEF1	0.570178	4.30582e-27	5.25177e-26																																NAGS	0.197318	0.000154504	0.00065133
BZW2	0.570098	4.39422e-27	5.35674e-26																																TFPT	0.197309	0.000154614	0.000651518
DAAM2	0.570088	4.40445e-27	5.3655e-26																																PLK3	0.197254	0.000155283	0.000654201
RPL23AP82	0.570082	4.41157e-27	5.3655e-26																																SNF8	0.19723	0.000155585	0.000655059
NSUN5	0.570082	4.41211e-27	5.3655e-26																																CEP89	0.197207	0.00015586	0.000655803
MAEA	0.570079	4.41469e-27	5.3655e-26																																KIFC3	0.197162	0.000156411	0.000657983
SEC22C	0.570079	4.41471e-27	5.3655e-26																																PANX2	0.197078	0.00015745	0.00066152
SRPRB	0.570078	4.41545e-27	5.3655e-26																																TMEM175	0.197	0.000158421	0.000664741
EIF5B	0.570072	4.42297e-27	5.37179e-26																																ARFGAP2	0.196997	0.000158449	0.000664741
DLGAP4	0.570044	4.45396e-27	5.40656e-26																																CEP68	0.196964	0.000158864	0.000666205
BTBD3	0.57002	4.48112e-27	5.43574e-26																																YY1AP1	0.196955	0.000158973	0.000666523
RIOK3	0.570017	4.48386e-27	5.43574e-26																																ACADS	0.196942	0.00015914	0.000667081
BCS1L	0.570016	4.48511e-27	5.43574e-26																																ARMC6	0.196901	0.000159648	0.000668932
NECAB3	0.569984	4.52222e-27	5.47782e-26																																CDK4	0.196866	0.000160086	0.000670204
ASH1L	0.56998	4.52644e-27	5.48003e-26																																TMPRSS13	0.196847	0.00016033	0.000670945
ABCC1	0.569925	4.58987e-27	5.55388e-26																																KRTAP9-4	0.19682	0.000160673	0.00067224
MON2	0.569875	4.64754e-27	5.6207e-26																																CTIF	0.196775	0.000161243	0.000674062
THAP4	0.569852	4.67487e-27	5.64808e-26																																NDUFB10	0.196745	0.000161621	0.000674964
PCED1A	0.569851	4.6751e-27	5.64808e-26																																FOXO4	0.196744	0.000161627	0.000674964
EIPR1	0.569837	4.6924e-27	5.66599e-26																																GPR85	0.196702	0.000162169	0.000677083
IRGQ	0.569834	4.69544e-27	5.66668e-26																																TMEM141	0.196576	0.000163771	0.000683203
BCL2L1	0.56982	4.71246e-27	5.68422e-26																																RIMKLA	0.196507	0.000164658	0.000686476
RPS15A	0.569766	4.77689e-27	5.7589e-26																																CCDC40	0.196428	0.000165677	0.000690292
PPP1R14B	0.569755	4.79026e-27	5.77199e-26																																GTF2F1	0.196425	0.000165726	0.000690352
B4GALT3	0.569744	4.80269e-27	5.78392e-26																																LINC01144	0.19626	0.000167874	0.000698429
OCIAD1	0.569737	4.81152e-27	5.79151e-26																																ABCA2	0.196241	0.000168121	0.000699166
PRUNE2	0.569662	4.90368e-27	5.89935e-26																																MDH2	0.196146	0.000169376	0.0007038
HECTD4	0.569656	4.91112e-27	5.90519e-26																																ARHGEF17	0.196133	0.000169552	0.000704386
MXRA7	0.569599	4.98103e-27	5.98522e-26																																PPP2R3B	0.196104	0.000169937	0.00070569
CDH3	0.569598	4.9829e-27	5.98522e-26																																SLC27A1	0.196033	0.000170884	0.000709182
BRK1	0.569582	5.0027e-27	6.00586e-26																																B4GAT1	0.195955	0.000171925	0.000713209
GUSB	0.56958	5.00549e-27	6.00606e-26																																PLEKHG4	0.195952	0.000171962	0.000713215
TRMT1	0.569576	5.00964e-27	6.0079e-26																																F11R	0.19584	0.000173482	0.000718665
TMEM101	0.569555	5.03689e-27	6.03742e-26																																PEX16	0.195839	0.000173492	0.000718665
UBXN4	0.56955	5.0431e-27	6.0417e-26																																ETV3	0.195833	0.00017357	0.00071884
FBXL4	0.56953	5.06904e-27	6.0696e-26																																B3GALT6	0.195829	0.000173624	0.000718916
HAGHL	0.569469	5.14694e-27	6.15966e-26																																ZDHHC7	0.195793	0.000174115	0.000720797
ILKAP	0.569456	5.16396e-27	6.17681e-26																																GCAT	0.195704	0.000175329	0.000725674
SRSF5	0.569452	5.16923e-27	6.17989e-26																																PTGR1	0.195692	0.000175487	0.000726177
DNASE1L1	0.569418	5.21327e-27	6.22928e-26																																LINC00957	0.195649	0.000176078	0.000728475
MGMT	0.569346	5.30763e-27	6.33873e-26																																HEXIM1	0.195622	0.000176445	0.000729692
DESI2	0.569329	5.33097e-27	6.36329e-26																																MMP24	0.195614	0.000176565	0.000729884
MED16	0.569283	5.39249e-27	6.43337e-26																																CUL9	0.195521	0.000177851	0.000734318
IDH1	0.569256	5.42938e-27	6.47402e-26																																CASP2	0.19552	0.000177858	0.000734318
SDC3	0.569226	5.47069e-27	6.51988e-26																																KCTD21	0.195516	0.000177917	0.000734411
PLCD3	0.569204	5.50142e-27	6.5531e-26																																CORO1B	0.195508	0.000178025	0.000734704
SSR2	0.569194	5.51485e-27	6.56568e-26																																PHPT1	0.195491	0.000178258	0.000735516
FECH	0.569103	5.64171e-27	6.71323e-26																																DGAT1	0.195477	0.000178464	0.000736213
CHKA	0.569074	5.68266e-27	6.75678e-26																																BIRC7	0.195397	0.00017958	0.000740359
PI4KA	0.569073	5.68421e-27	6.75678e-26																																SNX21	0.195379	0.000179819	0.000741192
DUSP6	0.569047	5.72138e-27	6.79744e-26																																SLC2A11	0.195309	0.000180805	0.00074495
GSTM4	0.569016	5.76667e-27	6.84769e-26																																RTL8C	0.195297	0.000180983	0.000745531
EHD1	0.56894	5.87797e-27	6.97625e-26																																RAB11B	0.195291	0.000181063	0.000745706
PAQR4	0.568871	5.98062e-27	7.0944e-26																																ACTR1A	0.19518	0.000182632	0.000751706
BTAF1	0.568845	6.01973e-27	7.1371e-26																																MRPL52	0.195034	0.000184715	0.00075934
TBL3	0.568804	6.08061e-27	7.20556e-26																																C1ORF43	0.194992	0.000185321	0.000761437
ZFYVE27	0.568792	6.09892e-27	7.22352e-26																																TSPO	0.194926	0.000186272	0.000764956
IFI6	0.568783	6.11287e-27	7.23509e-26																																LAMP1	0.194836	0.000187585	0.000769319
XPC	0.56878	6.11761e-27	7.23509e-26																																THAP4	0.194835	0.000187603	0.000769319
NPC1	0.56878	6.11817e-27	7.23509e-26																																NLE1	0.194752	0.000188808	0.000773467
TMEM161A	0.568725	6.20321e-27	7.33189e-26																																U2AF2	0.194736	0.000189045	0.000774199
TCIRG1	0.568593	6.4118e-27	7.57451e-26																																UPP1	0.194729	0.000189141	0.000774199
CCDC124	0.568561	6.46308e-27	7.63061e-26																																CDK5	0.194723	0.00018923	0.000774403
XRN2	0.568559	6.46594e-27	7.63061e-26																																RANBP3	0.194673	0.000189977	0.000777144
CPD	0.568501	6.56004e-27	7.73767e-26																																GSTO2	0.194659	0.000190183	0.000777508
PNISR	0.568424	6.68764e-27	7.88412e-26																																YIPF1	0.194659	0.000190183	0.000777508
NOP2	0.568394	6.73913e-27	7.94074e-26																																GSTO1	0.194592	0.00019117	0.000781226
RPTOR	0.568356	6.80265e-27	8.01147e-26																																SLC25A38	0.194586	0.000191259	0.000781431
STRAP	0.568309	6.8845e-27	8.1037e-26																																TLN1	0.194441	0.000193426	0.000789317
ABCA2	0.568275	6.94172e-27	8.16685e-26																																ISYNA1	0.194396	0.000194101	0.000791824
MICOS13	0.568244	6.99738e-27	8.22812e-26																																GRHPR	0.194395	0.000194119	0.000791824
WIPF2	0.568137	7.18589e-27	8.44545e-26																																C3ORF18	0.194381	0.000194323	0.000792494
ERLIN1	0.568111	7.23288e-27	8.49632e-26																																HIP1R	0.194327	0.000195145	0.000795682
MPZL1	0.568107	7.24129e-27	8.50184e-26																																DUSP10	0.194284	0.000195795	0.000798169
SIPA1	0.567993	7.44945e-27	8.74176e-26																																TNFRSF14-AS1	0.194191	0.000197203	0.000803094
RANBP3	0.567981	7.47305e-27	8.76496e-26																																DCTN2	0.194155	0.000197757	0.000805187
PIGS	0.5679	7.62446e-27	8.93798e-26																																GPR150	0.194148	0.000197867	0.00080547
RAB6B	0.56781	7.79741e-27	9.13605e-26																																TMEM205	0.194116	0.000198348	0.000806779
FASTK	0.567784	7.84872e-27	9.19147e-26																																ACBD6	0.194071	0.000199046	0.000808789
CYSTM1	0.567763	7.88988e-27	9.23495e-26																																BCL7C	0.194029	0.000199696	0.000811102
MDM4	0.567756	7.90456e-27	9.24741e-26																																NPC1	0.193988	0.000200333	0.000813522
RMDN3	0.567602	8.21493e-27	9.60561e-26																																PKD1	0.193881	0.000201991	0.000819592
TSC1	0.567591	8.23565e-27	9.62491e-26																																WDR18	0.193821	0.000202934	0.000822915
YARS1	0.567483	8.46182e-27	9.8842e-26																																ITGA7	0.193813	0.00020306	0.000823259
CLIP1	0.567403	8.63208e-27	1.00779e-25																																CLPTM1L	0.193806	0.00020317	0.00082354
RNF26	0.567401	8.6369e-27	1.00784e-25																																AIMP2	0.193796	0.00020332	0.00082398
PPP1R15A	0.56734	8.7679e-27	1.02261e-25																																FBXO44	0.193738	0.00020424	0.000827207
CTNNBL1	0.567338	8.77265e-27	1.02264e-25																																LRRC75A	0.193721	0.000204497	0.000828082
ZEB2	0.567319	8.81576e-27	1.02715e-25																																ZBTB17	0.193683	0.000205109	0.000830389
USP10	0.567308	8.83899e-27	1.02933e-25																																TUT1	0.193626	0.000206005	0.000833343
TINF2	0.567245	8.97992e-27	1.04521e-25																																BORCS5	0.193604	0.000206364	0.000834459
YTHDF2	0.567225	9.0243e-27	1.04984e-25																																PORCN	0.193551	0.000207201	0.000837336
FAHD2A	0.567173	9.14054e-27	1.06283e-25																																ZBTB12	0.193489	0.000208202	0.000841043
TTLL5	0.56711	9.28628e-27	1.07922e-25																																XPC	0.193319	0.000210947	0.000850416
RBM4	0.567081	9.35373e-27	1.08651e-25																																STARD3	0.193258	0.000211949	0.00085411
CYTH1	0.56707	9.37961e-27	1.08897e-25																																CREBBP	0.193212	0.000212688	0.000856743
UHMK1	0.566995	9.5552e-27	1.10879e-25																																PARD6G	0.193175	0.000213297	0.000858852
TMEM179B	0.566984	9.58321e-27	1.11148e-25																																ECM1	0.193069	0.000215052	0.000865394
ALKBH4	0.566973	9.60943e-27	1.11396e-25																																CDK20	0.193053	0.000215313	0.000866273
PLIN3	0.566966	9.62629e-27	1.11534e-25																																ZNF444	0.193035	0.000215617	0.000867322
STAT1	0.566921	9.73354e-27	1.1272e-25																																TMEM43	0.193015	0.000215938	0.000868324
ATP2A2	0.566907	9.76796e-27	1.13062e-25																																DAD1	0.192964	0.000216795	0.000871266
DDX56	0.566901	9.7832e-27	1.13181e-25																																MBD3	0.192958	0.000216891	0.000871394
ZMYND8	0.566892	9.80368e-27	1.13361e-25																																MILIP	0.192819	0.000219218	0.000880391
INPP5K	0.566846	9.91716e-27	1.14615e-25																																PIP5KL1	0.192717	0.000220953	0.000887004
ECD	0.56684	9.93303e-27	1.14741e-25																																GPR19	0.192714	0.000221003	0.000887025
GTF2H3	0.566808	1.00117e-26	1.15591e-25																																PRR5-ARHGAP8	0.192496	0.000224739	0.000900396
OPA3	0.566714	1.02492e-26	1.18273e-25																																CASTOR2	0.192479	0.00022503	0.000901381
TNS3	0.566688	1.03162e-26	1.18945e-25																																SLC7A6OS	0.19246	0.000225357	0.000902511
EEF1B2	0.566687	1.03177e-26	1.18945e-25																																GNB1	0.192419	0.000226066	0.000905168
METTL23	0.566655	1.04014e-26	1.19848e-25																																RNF26	0.192372	0.000226881	0.000907705
PLCG1	0.566648	1.04172e-26	1.19971e-25																																FOSL2	0.192179	0.000230267	0.000920702
WRNIP1	0.566642	1.0433e-26	1.20092e-25																																CYP2U1	0.19207	0.000232201	0.000927692
ZNF274	0.566604	1.05322e-26	1.21173e-25																																LRFN4	0.192049	0.000232572	0.000928988
ADCY6	0.566451	1.0942e-26	1.25824e-25																																GLT8D1	0.192034	0.000232845	0.000929892
MSRB2	0.566438	1.09755e-26	1.26147e-25																																SLC43A3	0.191975	0.000233903	0.000933559
SLC41A1	0.566402	1.10745e-26	1.2722e-25																																STRADA	0.19189	0.000235417	0.000938668
DUSP4	0.566254	1.14892e-26	1.31919e-25																																ZNF282	0.191864	0.000235888	0.00094017
TYK2	0.566207	1.16252e-26	1.33414e-25																																MRPL23	0.191848	0.000236173	0.00094112
[truncated: 20,921 more rows]
