# Supplementary material for: Germline inactivation of tumor suppressor BAP1 is associated with white spotting
Source: J Clin Invest. 2026 Jan 2;136(1):e195809. doi: 10.1172/JCI195809 (PMC12721880; doi:10.1172/JCI195809)
Supplement: Supporting data values [file jci-136-195809-s339.xlsx]

## Sheet: Figure 1B
Full dataset in Supplementary Table S1

## Sheet: Figure 1C
Original HOMER output in Figure S2

## Sheet: Figure 1D
Western blots in PDF labeled "95809 raw WB gels)													Growth curves:
																SKmel30	SKmel30	IGR37	IGR37			SK-mel-119	SK-mel-119
																shCon	shbap1	shCon	shbap1			shCon	shbap1
pigmentation photos															day1	2.0436	1.75312	1.90857	1.3747		day1	2.31207	1.8293
																2.10791	1.82994	1.81983	1.25496			2.20123	1.94562
																2.13074	1.80006	1.89267	1.36227			2.22904	2.01492
															avg	2.09408	1.79437	1.87369	1.33064			2.16843	1.86177
																						2.24399	1.99141
																					avg	2.14103	1.8642
															day2	4.10618	3.43168	4.1667	2.03472
																4.60264	4.03409	4.6674	2.26957		day2	3.33944	1.83797
																4.25116	3.75777	4.7433	2.27483			3.39375	1.92947
															avg	4.31999	3.74118	4.5258	2.19304			3.22464	1.9165
																						3.43284	1.9153
															day3	9.33215	8.22859	10.3117	4.16976			2.90863	2.08438
																9.52426	7.45665	9.69526	3.90397		avg	3.24685	1.77072
																9.05151	7.52297	10.0128	4.12682
															avg	9.30264	7.73607	10.0066	4.06685		day3	3.56971	1.76571
																						4.30718	1.84806
															day4	13.7175	10.5889	13.002	5.39901			4.1406	2.12126
																14.2704	10.7159	14.7352	5.36459			3.60919	1.97194
																13.7215	10.8301	14.7038	5.49391			3.8021	1.96017
															avg	13.9031	10.7116	14.147	5.41917		avg	3.47346	1.69825
															day5	21.5115	17.7841	26.4265	8.86372		day4	5.84764	2.38719
																20.2623	16.0464	25.3373	8.04042			6.4603	1.49427
																19.1207	15.5465	23.3992	7.95513			5.52505	2.29376
															avg	20.2982	16.459	25.0543	8.28642			6.17145	2.31226
																						5.24526	2.02839
															p	0.0165767		5.5984e-05			avg	5.98835	2.10317
																					day5	10.2657	3.59096
																						9.58346	4.04153
																						9.25989	4.07144
																						9.6471	3.91683
																						10.7344	3.97207
																					avg	9.95249	3.53838
																					p	1.82025e-06

## Sheet: Figure 1F
							Number of Sox10+ cell per Hair follicle
images and uncropped and unmanipulated							BAP1 lox/lox- skin	BAP1lox/lox CRE skin	BAP1 lox/lox ear	BAP1lox/lox CRE ear	BAP1 lox/lox foot	BAP1lox/lox CRE foot
							1	0	1	3	1	1
							0	1	2	0	2	0
							0	0	2	1	1	3
							0	1	0	0	1	0
							0	0	0	6	1	0
							0	0	2	1	1	1
							2	0	1	0	1	1
							2	1	1	0	1	0
							1	0	1	0	0	0
							2	0	3	0	0	1
							8	0	7	1	0	0
							1	0	4	0	3	0
							0	0	1	2	1	0
							1	0	2	0	1	0
							1		4	0	1	0
							1			0	1	0
							2			0	0	3
							0			3	4	0
							6			0	1	0
							1			0	2	4
							1			1	2	0
							1			2	1	0
							2			0	0	0
							3			1	2	1
							0			2	0	0
							1			2	3	1
							2			0	0	0
							3			1	0	0
							0			0	1	0
							0			1	2	1
							0			1		0
							1					0
							1					1
							0					0
												0
												1
												0
												0
												1
												0
												0
												0
												0
												1
												0

## Sheet: Figure S1C
Spearman rho for normal human melanocyte genes					Spearman rho for TCGA_SKCM					Spearman rho for Lund
	Hoek MITF	NonMITF				Hoek MITF	NonMITF				Hoek MITF	NonMITF
IGF2R		0.729			IP6K1		0.805133			DHX30		0.638685
TAF10		0.724			PTPN23		0.729839			PTPN23		0.597475
NPLOC4		0.713			DHX30		0.716761			GORASP1		0.585248
ATP5F1B		0.704			RNF123		0.707131			SCAP		0.581683
ACSL1	0.701				NCKIPSD		0.705586			TMEM115		0.567399
FUS		0.701			APEH		0.686917			ATP6V0A1		0.557415
ACO2	0.701				DALRD3		0.644787			MED24		0.531584
MED15		0.7			USP19		0.642958			BRPF1		0.531563
CAPN1		0.699			RBM15B		0.636914			NCKIPSD		0.522143
WIPI1		0.698			SCAP		0.635961			CLCN7	0.519543
VPS4A		0.698			TMEM115		0.617039			PLXNA1		0.518859
AHCY		0.698			QRICH1		0.612076			QARS		0.517152
FLYWCH1		0.695			UQCRC1		0.604841			ATP6AP1		0.501678
SDHA		0.694			BRPF1		0.601516			SLC6A8		0.492898
DYNC1H1		0.693			CCDC71		0.597927			CLPTM1		0.492539
UBA1		0.69			RRP9		0.577895			VPS18		0.487642
MYO9B		0.69			MON1A		0.576819			CENTG3		0.479678
SMIM29		0.69			MAP4		0.569318			RAD54L2		0.476955
ARPC4		0.69			ZDHHC3		0.567676			VAT1	0.474823
DDB1		0.689			IFRD2		0.556837			RANBP10		0.471499
GPS1		0.688			SLC26A6		0.549024			COPG		0.469269
SLC23A2		0.688			ATRIP		0.537219			INTS1		0.469026
TPCN2		0.688			HEMK1		0.528574			SORT1	0.467116
TLE5		0.688			IL17RC		0.527733			TKT		0.463725
ICMT		0.688			GORASP1		0.524491			ZNF768		0.463334
ANXA6		0.685			RFT1		0.519938			RRP9		0.462694
TMBIM1		0.685			TUSC2		0.516572			SLC6A10P		0.461576
GNB2		0.685			LAMB2		0.516041			FAM134A		0.461501
SOX10		0.685			CCDC51		0.507558			SLC7A1		0.455606
RAB7A		0.685			TEX264		0.48615			SLC25A23		0.455557
SIGMAR1		0.684			LARS2		0.481897			TOLLIP		0.455017
CRTAP		0.684			NDUFAF3		0.475586			TBC1D14		0.454484
NPIPB3		0.684			ZNF362		0.474507			APEH		0.454355
HSPA8		0.684			MAPKAPK3		0.474256			RAI1		0.452696
DNM2		0.683			DVL3		0.474			DYNC1H1		0.451292
STX16		0.681			NT5DC2		0.464385			SLC6A17		0.451205
EI24		0.681			IMPDH2		0.464094			TBC1D20		0.450802
HEXA		0.681			ZBTB47		0.461029			HMG20B		0.450294
CTSB		0.681			DAG1		0.459933			CELSR2		0.450003
ATP6AP1		0.681			GLB1		0.454905			C3ORF39		0.447249
PACSIN2		0.68			ZNF687		0.454782			STK35		0.445033
CHD4		0.68			ABCF3		0.453293			MYO1D		0.443067
TCF25		0.679			FYCO1		0.452553			LARS2		0.44273
WDR1		0.679			TADA3		0.45222			HDAC11		0.442164
RETSAT		0.679			SHISA5		0.445535			DGCR2		0.441736
DCTN2		0.678			CELSR2		0.444912			GTF3C1		0.438089
FAM50A		0.678			SEC13		0.44357			KIAA0664		0.437756
SRRM2		0.678			WDR6		0.442675			POLRMT		0.435966
PGAM1		0.677			INTS1		0.441654			KLHL21		0.433655
MTCH1		0.677			EXOSC7		0.441643			HS.551538		0.433606
AKT1		0.677			NISCH		0.440754			SLC1A4	0.431449
SCARB2		0.677			ST3GAL3		0.437943			EIF3B		0.429372
GLMP		0.676			GMPPB		0.436665			GRAMD4		0.427635
TNPO2		0.675			ATP6V0A1		0.436624			BCL2L13		0.427262
AMDHD2	0.675				BTD		0.434993			RBM15B		0.426189
ARSG		0.675			JAGN1		0.433482			GNA11		0.42551
PUF60		0.675			SLC3A2		0.433156			ACTR8		0.422456
HUWE1		0.675			SFMBT1		0.431125			FEM1A		0.421015
TMEM219		0.675			RPUSD3		0.429942			POMT2		0.420078
SMARCA4		0.674			TKT		0.428823			LONP1		0.417675
HPS1		0.674			UNC45A		0.427365			CIC		0.41745
SUMF2		0.674			DUSP7		0.427194			AP3D1		0.416754
SNN		0.674			ABHD14B		0.424955			ANO10		0.416714
MYO1D		0.673			GPATCH3		0.424573			TGFBRAP1		0.416707
PEPD		0.673			TATDN2		0.424344			IPO13		0.416125
ADIPOR1		0.673			PEX10		0.422048			NUDCD3		0.415756
PDXDC1		0.672			MTMR14		0.421317			TBL3		0.415043
KIAA0930		0.672			SYDE1		0.420794			SPIRE1		0.414486
MGAT1		0.671			HTT		0.420574			EML2		0.414079
KLC1		0.671			SEC22C		0.419753			ATRIP		0.413152
MSN		0.671			ITPKB	0.419421				LOC644132		0.41207
PCBP1		0.671			NICN1		0.418292			CYTH3		0.411919
FLOT1		0.671			HDAC11		0.414937			ZCCHC14		0.411917
ANAPC5		0.671			CTNNB1		0.414198			LRFN3		0.411075
ERGIC3		0.669			PCIF1		0.410174			ZNF629		0.410354
EWSR1		0.669			PLEKHM2		0.407377			ZNF362		0.40914
RAD54L2		0.669			APH1A		0.405799			PYGB		0.408312
MCRIP1		0.668			ALG3		0.404683			DYNC1LI2		0.408211
TMEM79		0.668			CRTAP		0.403102			UQCRC1		0.408041
GUCD1		0.668			PRRT3		0.402999			DCP1A		0.407631
TADA3		0.668			AMIGO3		0.402485			VPS33B		0.407373
DUSP3		0.668			SLC7A5		0.401384			FASN		0.406846
TANGO2		0.668			ZMYND10		0.401228			RAB7A		0.40508
NAPA		0.668			RNF40		0.401051			EIF2AK1		0.404652
RABL6		0.667			IPO13		0.400217			CDC42BPB		0.404555
AKT2		0.667			PSKH1		0.399757			CABLES1		0.404013
GRINA		0.667			SETD1A		0.396094			SLC26A6		0.403833
CDK4		0.667			USP36		0.395201			TATDN2		0.403198
ENDOD1		0.666			FAM131A		0.395072			DVL3		0.402973
ATF6B		0.666			TRAK1		0.394178			ASXL1		0.402492
PSAP		0.666			SLC6A17		0.393902			ZMYM3		0.402187
PRKDC		0.666			MED24		0.393841			DDX51		0.402038
KCNAB2		0.666			FASN		0.392014			ATP1A1	0.401945
MLPH		0.665			MGAT5B		0.390733			SLC25A29		0.401555
GPAT4		0.665			DCTN1		0.390564			NPLOC4		0.400379
MYO1E		0.665			WDR24		0.38989			EXTL3		0.399431
CAPN2		0.665			PCYT2		0.389498			SOX10		0.399058
BACE2		0.665			TMCC2	0.389195				USP19		0.399002
RPL8		0.664			USP4		0.389113			LAMB2		0.398854
AGPAT2		0.664			MAP3K6		0.388366			LOC100132324		0.398412
UTP4		0.664			EIF4G1		0.387414			C19ORF28		0.397898
RAB1B		0.664			CABLES1		0.387139			DHX33		0.397538
PSME3		0.663			PPT2		0.386935			NSFL1C		0.39721
NELFE		0.663			POMGNT1		0.386818			RETSAT		0.396962
TBCD		0.663			SLC25A26		0.386762			EIF4H		0.396781
SF1		0.663			ACY1		0.386326			IFRD2		0.396163
APOE	0.663				SLC6A8		0.385838			DOHH		0.395921
TSPAN3		0.663			DPH2		0.385343			URG4		0.395899
AUP1		0.663			CYB561D2		0.384779			SLC4A2		0.395285
STK25		0.663			OTX1		0.384231			SLC9A8		0.394495
C1ORF216		0.663			MECR		0.383099			DAG1		0.394392
KIF1C		0.662			LRFN3		0.38309			EFTUD2		0.39392
TMEM147		0.662			ANO10		0.382343			ZDHHC3		0.393913
ATP6V0A1		0.662			CIC		0.380077			ITPKB	0.39314
CYB5R3		0.662			ZNF205		0.379512			PLXNB1		0.392602
RPN1		0.662			ZNF71		0.379287			ZNF621		0.392463
GNB1		0.661			NAB2		0.378906			DPP8		0.392256
NPIPB5		0.661			RAF1		0.378861			KLHL18		0.392169
STUB1		0.661			RNF220		0.378778			AFG3L2		0.391892
TWF2		0.661			AGPAT1		0.378625			ADIPOR1		0.391831
PFKM		0.66			SLC41A3		0.378478			WDR81		0.39172
GCN1		0.66			CLCN7	0.377906				SIRPA		0.390337
ACAA1		0.66			ERI3		0.377212			RAD23A		0.390045
ARL2		0.66			ZDHHC8		0.37718			GLI3		0.389957
ZZEF1		0.66			MGAT4B		0.376882			UAP1L1		0.388842
NUCB1		0.66			TMEM104		0.376738			CRAMP1L		0.388163
DHCR24		0.66			DGCR2		0.376636			ARFGAP1		0.387521
ATG4B		0.66			PLA2G15		0.375721			C10ORF90		0.387445
APOLD1	0.66				VPS18		0.374913			MIER2		0.387264
POLR2E		0.659			TTC21A		0.374281			OXSR1		0.387214
BAX		0.659			RPL29		0.373366			SLC27A1		0.386663
RPL4		0.659			RETSAT		0.372954			LOC284167		0.386589
GSN		0.659			HCFC1		0.371955			PARN		0.386043
CYB5R1		0.659			VAT1	0.370944				ATP6V1B2	0.385873
HTT		0.659			TRIM63		0.370585			FOXO4		0.385615
MZT2B		0.659			KIF9		0.370567			LOC730427		0.383956
PSMD3		0.659			HMG20B		0.370558			HS.568777		0.383892
SND1		0.659			TFAP2A	0.370471				UBE2O		0.383887
UBE2Z		0.659			GOLGA7B		0.369958			MED15		0.383664
TOM1		0.659			PARS2		0.369841			C1ORF93		0.383265
CDC37		0.658			SOX10		0.369617			MNT		0.382866
MAN1B1		0.658			ARPC4		0.369565			GAS8		0.382507
SREBF2		0.658			TSC2		0.368525			DSTYK		0.382212
MYO10		0.658			MUL1		0.367488			KIAA1602		0.382171
NAGLU		0.658			TBC1D13		0.367416			NEDD4L		0.382076
APOO	0.658				PLEKHH3		0.367135			MICALL1		0.381798
STAT6		0.658			TREX1		0.367071			PAK4		0.381437
ILF3		0.658			MIB2		0.36703			INPPL1		0.38097
FKBP4		0.658			CASKIN2		0.367009			MAFG		0.38068
TPP1		0.657			ATG2A		0.366768			CHD4		0.380677
ADRM1		0.657			RAB3A		0.365782			ZNF777		0.380069
TKFC		0.657			MDC1		0.364599			EPN1		0.380031
UNC45A		0.657			C19ORF73		0.36459			RBM42		0.379727
CAP1		0.657			CDK2	0.362785				TM9SF4		0.37959
MACF1		0.657			UCK1		0.362575			C20ORF108		0.379012
CTTN		0.656			PSEN2	0.36253				TP53INP2		0.378947
FLNA		0.656			KLHDC8B		0.362083			C20ORF4		0.378804
SEC24C		0.656			TGFBRAP1		0.361819			DUSP3		0.378569
EEF1A1		0.656			BTBD9		0.361691			RRAGD	0.377474
CALR		0.656			FLYWCH1		0.361673			CENPB		0.377457
RPS6KA2		0.656			FEM1A		0.361373			PEX26		0.377393
SFXN3		0.656			MLST8		0.361125			CTSA		0.376895
ATP2B4		0.656			KLHL18		0.360452			C9ORF86		0.376815
NF2		0.655			ZBTB9		0.360306			SAMD4B		0.376588
RAB5C		0.655			SLC25A23		0.360035			RIPK5	0.375901
QARS1		0.655			CC2D1B		0.359427			LOC652685		0.375595
POMGNT1		0.655			ACTR8		0.358531			KIAA0195		0.375257
DDX41		0.655			SNX8		0.358291			KLHDC8B		0.374982
CYB561A3		0.655			CTSF		0.358256			GDI1		0.374487
BLTP2		0.655			PLXNB1		0.358125			KLF15		0.374333
AHNAK		0.655			LRRC45		0.358111			OR7A5		0.374227
AP3D1		0.654			ZBTB42		0.357972			GPNMB	0.374188
ACADVL		0.654			CGN		0.357927			KIAA0319L		0.373222
CNP		0.654			NAT8L		0.357633			MAP3K11		0.373128
ASAH1	0.654				HGS		0.357625			XPC		0.372608
MAT2A		0.653			KCNAB2		0.356932			FLJ90757		0.372299
SUGP2		0.653			ASB6		0.356899			DBNDD1		0.372169
CERCAM		0.653			DYNC1H1		0.356589			ZBTB47		0.371389
MAP2K2		0.653			CUTA		0.355625			SLC7A5		0.370667
EIF3L		0.653			STXBP1	0.354836				DEXI		0.370462
EEF1D		0.653			TRAIP		0.354666			WDR6		0.370423
MLST8		0.653			VAC14		0.35426			IRS2		0.37039
SLC35B2		0.653			RPTOR		0.35421			CLCN6		0.370291
EIF4G1		0.652			CCHCR1		0.354057			ACVR2B		0.36998
SDF4		0.652			NME6		0.353659			DGKQ		0.369093
ATP1A1	0.652				PRPF6		0.353602			SETD1A		0.369037
AGPAT1		0.652			PPARD		0.353572			MLPH		0.368973
TRPV2		0.652			PIP4K2C		0.353293			ADCY6		0.368954
YKT6		0.652			MGRN1		0.353258			IMPDH2		0.368747
DPP7		0.652			ADCY6		0.353194			PIGQ		0.368746
MACROH2A1		0.652			HS1BP3		0.352987			ANKRD28		0.368649
TBC1D14		0.652			CRTC1		0.352981			PI4KAP2		0.368567
DDX17		0.651			SLC45A2	0.352604				IPO4		0.368357
C9ORF78		0.651			WDTC1		0.352136			STRN4		0.367527
LRP10		0.651			GNA11		0.352013			KIAA0415		0.367502
NME4		0.651			FBXW5		0.351832			SNX30		0.367119
EEF2		0.651			SLC35A4		0.351611			SCAMP4		0.36682
NAV2		0.651			OXSM		0.351567			TTC15		0.366591
CTSA		0.651			CCDC106		0.351493			FASTK		0.366453
MAF1		0.651			FOXK2		0.351292			TUBB4	0.366429
OGDH		0.651			ANKRD9		0.350619			TULP4		0.366325
UBR4		0.651			ALAS1		0.350596			COASY		0.366082
CD99L2		0.651			TRPM1		0.350416			KIAA0284		0.365924
FAM210B		0.65			DVL1		0.350276			FNIP2		0.365912
WNK1		0.65			MYO1D		0.350072			KBTBD2		0.364954
AURKAIP1		0.65			DGKQ		0.349613			LZTS2		0.36493
SAMM50		0.65			HDAC6		0.349213			LZTR1		0.364702
C19ORF12		0.65			ANO8		0.349032			DDR1		0.364685
OXLD1		0.65			CYTH3		0.349027			EDC3		0.364658
DDX39B		0.65			FLNA		0.348949			LOC100009676		0.364538
ATP6V1B2	0.649				ARSG		0.348907			C18ORF51		0.364458
GRN		0.649			PSMD2		0.348716			MGRN1		0.364312
GYS1		0.649			TARS2		0.348325			SMARCC1		0.364192
SLC7A5		0.649			ABHD6		0.348255			PIK4CA		0.363843
PI4KB		0.649			TYRP1	0.347363				FLJ20254		0.363796
HYAL2		0.649			ZER1		0.346772			LOC731007		0.363519
FLII		0.649			TIMP2		0.346404			PFKL		0.363424
APEH		0.649			TMEM63B		0.346223			SUPT6H		0.362793
DCAF7		0.649			SLC4A2		0.345824			MGC18216		0.362781
ENO2		0.649			EXOC7		0.345589			LRRFIP2		0.362764
MAP4		0.649			GTF3C2		0.345511			KIAA0649		0.362718
XRCC6		0.649			PIK3R2		0.345476			TMCC2	0.362699
ABR		0.649			CYB5R1		0.345331			CARM1		0.362571
GNAI2		0.648			NARF		0.345231			ZNF324		0.362518
ATP6V1C1	0.648				EEFSEC		0.344351			PPP2R1A		0.362299
SLC35A4		0.648			DAPK3		0.344224			BACE2		0.361943
EIF3D		0.648			EIF2B5		0.343555			ATP6V1E1		0.361663
RPS9		0.648			CLSTN1		0.343369			TECR		0.361319
APH1A		0.648			ZBED3		0.343175			ZKSCAN1		0.361068
ATP6V1G1	0.648				TMEM53		0.343088			SPNS1		0.360887
VPS18		0.648			SLC7A8	0.342857				DDX19A		0.360516
BECN1		0.648			ILVBL		0.342406			TYR	0.359531
LAMTOR1		0.648			TWF2		0.342354			KCTD15		0.359202
OS9		0.648			SAMD4B		0.34202			MAP4		0.359105
COPA		0.648			MFN2		0.341608			SLC38A7		0.358867
EIF3G		0.647			TBC1D25		0.34117			TTLL12		0.358459
ANKRD11		0.647			TBL3		0.341072			FYCO1		0.358057
TXN2		0.647			HYAL2		0.34103			STXBP1	0.357917
SEC61A1		0.647			STARD10		0.340445			FURIN		0.357572
FAM234A		0.647			MEF2D		0.340337			NUCB1		0.357561
ADD1		0.647			WIPI1		0.340316			DNAJC13		0.357509
PLEKHM2		0.647			TBCD		0.340237			TRAK1		0.35747
ACIN1		0.647			PLXNA1		0.340186			HEATR5A		0.357454
VCP		0.647			DNAJC11		0.340127			ABHD4		0.357132
OCA2		0.647			TPRG1L		0.340103			RNF185		0.357075
NCL		0.647			GGA3		0.339974			GOLGA4		0.357044
PABPN1		0.647			WDR1		0.339941			ARIH2		0.356887
MAN2C1		0.647			DYNLL2		0.339692			ZDHHC8		0.35681
EIF5A		0.647			AMDHD2	0.339235				LOC391811		0.356753
C8ORF33		0.646			ZNF768		0.338496			RNPEPL1		0.356731
UBXN1		0.646			USF2		0.338487			GOLGA2		0.356224
LRRFIP1		0.646			NPLOC4		0.337805			WIPI1		0.356073
TPD52L2		0.646			QPCTL		0.337762			TCF25		0.355652
PDPK1		0.646			ELK1		0.337725			ITPK1		0.355134
CTBP1		0.646			MEPCE		0.337166			ZNF579		0.35485
POLDIP2		0.646			LZTS2		0.336961			TAOK2		0.354765
P4HB		0.646			PELI3		0.336927			PIP4K2C		0.35454
TMEM109		0.646			C1ORF216		0.336902			POGK		0.354483
IGSF3		0.646			PRKCD		0.336261			SLC41A3		0.354421
PIEZO1		0.646			ANAPC2		0.336174			PTPRM		0.354349
ARF1		0.645			TUBB3		0.335905			DGCR14		0.354289
RAC1		0.645			ZBTB45		0.335886			FMN1		0.354081
ARL6IP4		0.645			ZNF213		0.335885			AVPI1		0.354071
PFKL		0.645			RPAP1		0.334885			ATG9A		0.35387
ARHGDIA		0.645			GATAD2A		0.33484			WBP2		0.353841
ILVBL		0.645			OR7A5		0.334622			ZFYVE20		0.353412
DNAJC1		0.645			KCTD2		0.334595			QPCT		0.353311
PITRM1		0.645			ZNF646		0.334453			TMEM184B		0.3531
APRT		0.644			CSNK1D		0.334416			ATP6V1C1	0.352958
PIP4P1		0.644			AGBL5		0.334349			FLJ22222		0.352911
SNX19		0.644			CIZ1		0.333245			ZNF282		0.352881
STAT2		0.644			SLC7A1		0.332851			CYLN2		0.352769
PDCD6IP		0.644			SPATA2L		0.332848			TTYH3		0.352633
SLC25A6		0.644			RTN4R		0.332671			CDK5R1	0.352579
ATIC		0.644			MAP3K10		0.332458			MEF2D		0.351968
RALY		0.644			ASPSCR1		0.332038			CTTN		0.351631
C1ORF43		0.644			CDH3		0.331654			HS.430851		0.351008
HAX1		0.644			MAD1L1		0.331597			ZNF609		0.351
DNAJA4		0.644			PMVK		0.331361			LOC400890		0.350768
CNPPD1		0.644			CHTF8		0.331361			GARS		0.350678
ENTPD6		0.643			PLCD1		0.331313			HS.497591		0.350574
ARSA		0.643			SH3BP5L		0.331247			DHFRL1		0.350529
MMS19		0.643			ATAD3A		0.331058			RER1		0.350418
ADAM15		0.643			TNK2		0.331049			NUDT16		0.350365
BBLN		0.643			RNF187		0.330988			SLC45A4		0.350354
FADS1		0.643			TMEM150A		0.330957			TNPO3		0.35029
CHMP1A		0.643			IGSF8		0.330797			HS.546710		0.34991
LTBR		0.643			GNL1		0.330724			ZFP106		0.349592
PEX10		0.643			VEGFB		0.330426			EPM2AIP1		0.349347
GLUD1		0.643			NCDN		0.330192			XYLB		0.349237
YIPF3		0.643			MGST3		0.33012			PI4KAP1		0.349135
HSPA9		0.643			OSGIN1		0.329618			TRAPPC9		0.348959
PLOD3		0.643			DHX16		0.329396			PCIF1		0.348512
ANKRD17		0.643			IFT122		0.328714			ADIPOR2		0.34808
ADAR		0.643			SSU72		0.328512			SLC25A1		0.34807
BABAM1		0.642			FN3K		0.328437			MAP3K6		0.347877
NDUFA10		0.642			TXLNA		0.328377			REEP6		0.347827
ERP29		0.642			SMYD5		0.328276			NEIL2		0.347822
PARVA		0.642			RANBP10		0.328058			ASCC2		0.347757
IDH3B		0.642			OCA2		0.327766			TULP3		0.347726
DPP9		0.642			PIGQ		0.326872			ZNF343		0.347644
ELOF1		0.642			ARMC7		0.32682			SPSB1		0.34743
PEBP1		0.642			TMEM201		0.326775			PRPF31		0.347283
ACAD9		0.642			PIK3CD		0.326743			FAM100A		0.347052
RALBP1		0.642			MED15		0.326155			MKRN2		0.346766
CHCHD2		0.641			MCOLN1		0.325944			FREQ		0.346722
FAM89A		0.641			SNX12		0.325832			RANGAP1		0.346618
PRMT2		0.641			ZNF526		0.325523			POFUT1		0.3466
MBD1		0.641			NEU1		0.325317			FAM83H		0.346544
PSMA7		0.641			OCEL1		0.325053			RENBP	0.346482
PCSK7		0.641			DUS1L		0.324978			DIP2B		0.346434
NEU1		0.641			POLG		0.324683			PLXNC1	0.346275
GALNT2		0.641			TMEM101		0.32449			C15ORF52		0.345403
PSMD8		0.641			LONP1		0.324304			DIP2C		0.345272
FIS1		0.641			INPPL1		0.324197			FRAP1		0.345179
MRPL43		0.641			PPP1R11		0.324066			SCARB1	0.344489
HDLBP		0.641			B4GALT2		0.324065			MUM1		0.344452
EXTL3		0.641			MMP14		0.323622			RAB5B		0.344094
SAE1		0.641			C1ORF122		0.323608			RRP1		0.343586
TM7SF3		0.641			PEPD		0.32359			ULK3		0.343342
DRG2		0.64			ACTG1		0.323211			NDUFV1		0.343056
GPAA1		0.64			MLPH		0.323148			NCLN		0.34301
KEAP1		0.64			MVK		0.322635			MBD6		0.34293
MYH9		0.64			MFSD9		0.32244			MLEC		0.342364
BAIAP2		0.64			ACAA1		0.322362			ZNF446		0.342274
PCYT2		0.64			CLEC16A		0.32235			P76		0.341786
MCM3AP		0.64			DEXI		0.32225			UBL4A		0.341758
RGS12		0.64			FAM83H		0.322011			CCND1		0.341583
HGS		0.64			ATP1A1	0.32193				PPM1H	0.341255
PHC2		0.64			RHOA		0.321542			GRWD1		0.341197
COPE		0.64			ARHGDIA		0.321157			FVT1		0.340914
LARP1		0.64			RAI1		0.32114			LOC642755		0.340336
TUFM		0.639			RNF5		0.321037			PPP1R3D		0.339997
COQ4		0.639			SMARCC1		0.320705			ABHD6		0.339717
CIRBP		0.639			KCNH1		0.320441			TADA3		0.339679
TRIP12		0.639			PHF7		0.320233			TRIB2		0.339378
PLEKHB2		0.639			NUDT16		0.32023			CNNM3		0.339337
M6PR		0.639			BAHCC1		0.320131			C22ORF25		0.339313
SNX1		0.639			CAD		0.31944			CHP		0.339231
LSS		0.639			GPR143		0.319358			GIT1		0.339124
SPTBN1		0.639			WIPI2		0.319178			PIK3R2		0.339094
POLR3H		0.639			GDI1		0.31871			NAPB		0.3388
MVP		0.639			DNAJC5		0.318468			PSEN2	0.338642
AGTRAP		0.639			PAK4		0.31804			DDX56		0.33861
SLC25A11		0.639			ANKRD52		0.318002			GYG2	0.338136
BCL2	0.638				SORT1	0.317842				NPC1		0.338134
SLC25A1		0.638			PANK4		0.317522			LZTS1		0.337835
PGK1		0.638			SNRNP200		0.317375			NR2C2		0.337608
SLC39A13		0.638			EHMT2		0.316193			NR1H2		0.33751
SLC25A3		0.638			RAB17		0.316168			SNX33		0.337238
TRPC4AP		0.638			MAFG		0.316146			HS.486010		0.33721
FEZ1		0.638			IPO4		0.316087			KCTD2		0.337209
SIRT2		0.638			PI4KA		0.315724			CHKA	0.337169
STOML2		0.638			TUBB2A		0.31565			AHNAK2		0.337039
SUPT5H		0.638			MRPS25		0.315617			HGS		0.336626
CHTF8		0.638			TSPAN10		0.315581			PLEKHM2		0.336622
OPTN		0.637			AP3D1		0.315236			MED25		0.336546
BLVRB		0.637			LSM14B		0.315083			VISA		0.336453
GLB1		0.637			CENPB		0.314758			KIAA0652		0.335698
COMMD5		0.637			LMNA		0.314584			IGSF8		0.335106
HNRNPAB		0.637			C4ORF48		0.314408			CLEC16A		0.334907
CCNL2		0.637			PRMT7		0.314136			APH1A		0.334817
ELOVL1		0.636			VPS4A		0.313742			RBM10		0.334658
MYC		0.636			DUSP3		0.313347			3-Sep		0.334589
ARFGAP1		0.636			VPS33B		0.313189			ZBTB45		0.334487
MYO18A		0.636			TBC1D9B		0.312852			KPNA6		0.334352
STIP1		0.636			TXNRD2		0.312844			GCC1		0.334314
COASY		0.636			SLC16A6		0.312617			H1F0		0.334295
PTTG1IP		0.636			AVPI1		0.312512			ZNF584		0.334257
CD44		0.636			RPUSD2		0.312371			HTT		0.334203
PPM1G		0.636			ZBTB22		0.312051			HS.27048		0.334014
ST6GALNAC2		0.636			RPP14		0.31181			FAM131A		0.333894
UQCRC1		0.636			LAGE3		0.31178			RAB40C		0.333362
SSNA1		0.635			DDX41		0.311742			GTF3C2		0.333014
DYNC2I2		0.635			WBP2		0.31157			NOMO1		0.332946
ANXA11		0.635			PPFIA3		0.311167			LOC652672		0.332825
TBC1D9B		0.635			RCE1		0.310711			TMEM8		0.332802
FBH1		0.635			IP6K2		0.310508			EIF2C1		0.332553
MON1B		0.635			DMAP1		0.310438			G6PD		0.332387
FBXO7		0.635			TECPR2		0.310398			ZNF358		0.332375
CPT1A		0.635			PIN1		0.310061			SUPT5H		0.331865
SPRYD3		0.635			TBC1D16	0.309853				C14ORF78		0.331803
DDX54		0.635			PTCD1		0.309827			SH3BP4		0.331426
PNPLA6		0.635			SLC35C2		0.309774			SLC35A4		0.331374
CHID1		0.635			TRAF7		0.30956			TSC2		0.331314
SSH1		0.635			TAOK2		0.309438			PBRM1		0.331259
NAXE		0.635			ZNF672		0.309037			MOGS		0.331134
WBP1		0.635			RENBP	0.308512				CAPNS1		0.330872
OVCA2		0.635			BAIAP2		0.308511			GATAD2A		0.330757
PSMD2		0.635			BAHD1		0.308385			ANKRD9		0.330511
ACLY		0.635			MAN1B1		0.308325			EARS2		0.330494
NDST1		0.635			POMT1		0.308224			RHBDD2		0.330445
NPRL3		0.634			SEMA6A	0.308161				LOC728908		0.330352
TEX264		0.634			UBE2O		0.308			PLOD3		0.330205
AP2A1		0.634			FLOT1		0.307767			SIN3B		0.330155
PSMD13		0.634			PEX19		0.307502			MAN2C1		0.330071
NAA10		0.634			CANT1		0.307365			HIF1AN		0.329857
SPTAN1		0.634			NR4A3		0.30654			GAB2		0.329714
STARD3		0.634			DCTPP1		0.306442			SFMBT1		0.329653
TRIM27		0.634			E2F1		0.306398			ALG3		0.329526
KLF6		0.634			GTPBP3		0.306388			HS.434957		0.329407
KXD1		0.634			TBC1D14		0.306178			LONP2		0.329382
NOMO1		0.634			RING1		0.306144			PTCD1		0.329248
PFKP		0.633			ZSWIM1		0.306132			CBX4		0.329085
EIF2AK1		0.633			BDH1		0.306076			HADHA		0.329067
RPN2		0.633			NBEAL2		0.306029			RNMT		0.328978
SAMD4B		0.633			GTF2IRD1		0.306002			MAP2K2		0.328497
MPG		0.633			PYGO2		0.305682			VPS4A		0.328368
POLR1A		0.633			PRODH		0.305358			ACIN1		0.328073
FUOM		0.633			SRCAP		0.305266			DPP9		0.328036
GPI		0.633			ZMYM3		0.305211			KIF16B		0.328012
FMN1		0.633			ABHD4		0.305208			TNPO2		0.327916
SHARPIN		0.633			TMEM203		0.30512			ALDH6A1		0.327621
SURF4		0.633			WDR82		0.305006			SLC6A15		0.327588
USP22		0.633			KLHL21		0.304834			NICN1		0.327349
HMGXB3		0.632			THAP7		0.304565			C20ORF43		0.327348
CCND3		0.632			ATF6B		0.304551			ADRM1		0.327231
TUBGCP2		0.632			ATG9A		0.304233			NMT1		0.32671
SMG1P3		0.632			ZNF619		0.304131			CTDSPL		0.326709
VPS53		0.632			SPNS1		0.304029			FLJ45032		0.326529
RAB13		0.632			HAGHL		0.303939			CAPN7		0.326172
UBQLN1		0.632			SCAMP3		0.303929			CDS2		0.325751
PPP2R1A		0.632			MAPK3		0.303606			TYW1B		0.325645
GANAB		0.632			MYO9B		0.303582			PDXDC1		0.325164
MADD		0.632			DGCR6L		0.303464			ATP13A2		0.325056
PLD3		0.632			ZNF628		0.30336			BAMBI		0.324999
CTSD		0.632			LSM3		0.303342			FKBP8		0.324863
VPS28		0.632			RAD54L2		0.303275			PNPLA6		0.324776
TRIOBP		0.632			SIRPA		0.303146			PITRM1		0.324773
PTBP1		0.632			WDR13		0.302828			ZNF589		0.324638
TUBB2A		0.632			HHAT		0.302818			PIP5K1C		0.324553
RPSA		0.631			PIAS4		0.302726			MAP3K7IP1		0.324547
NELFCD		0.631			RAB40C		0.302686			C15ORF17		0.324523
CCT3		0.631			SLC1A4	0.302663				FBXO32		0.324474
CSNK1G2		0.631			SNTA1		0.302281			SLC4A11		0.324315
BCAP31		0.631			MAST2		0.302267			PELI3		0.324296
CLSTN1		0.631			TOLLIP		0.302223			LOC146517		0.324243
SGSH		0.631			CHMP6		0.302129			ATP6V1F		0.323948
SHISA5		0.631			HECTD3		0.301909			QRICH1		0.323929
CARD19		0.631			DDB1		0.301681			HS.371789		0.323707
CC2D1B		0.631			AKR7A2		0.30158			CLN3		0.323642
STX10		0.631			PYCR1		0.301532			PLEKHG3		0.323458
RAB11B		0.631			SLC27A4		0.301471			LOC728715		0.323446
SUMO3		0.631			AP2M1		0.30147			RPAP1		0.323241
PMM1		0.631			CCDC12		0.301386			PTPN9		0.323211
MPRIP		0.63			GRWD1		0.301293			SGSH		0.323195
CTSF		0.63			SNX17		0.301206			AGPAT6		0.323045
ILK		0.63			ABHD14A		0.301203			AP1G1		0.32302
PAXX		0.63			COG8		0.300697			LOC220686		0.322951
TSPAN4		0.63			UBIAD1		0.300673			TMEM63B		0.322926
PPFIA1		0.63			ARFGAP1		0.300489			LOC645332		0.322898
EGLN2		0.63			PDK2		0.300308			BCL2L2		0.322772
MRPL38		0.63			DHX37		0.300288			MAP3K12		0.322591
ATP6V0B		0.63			EDC4		0.300243			KIAA1467		0.322544
KLHL36		0.63			NFKBIL1		0.300225			KIAA0562		0.322468
WBP2		0.63			AXIN1		0.300085			KCTD13		0.322432
ATP6V0C		0.63			MKRN2		0.299793			VPS37C		0.322072
FGFR1		0.63			MANEAL		0.299556			KIF3B		0.322009
CYBC1		0.63			GPS1		0.299463			C6ORF106		0.321817
EXOC7		0.63			ESYT1		0.299415			PPME1		0.321761
PTPRS		0.63			ZCCHC14		0.29927			GSK3B		0.321612
SEPHS2		0.63			PPOX		0.299114			ADCY9		0.321535
CDK5RAP3		0.63			SETMAR		0.299019			ZNF213		0.321228
BICD2		0.629			ASXL1		0.29894			AP2B1		0.321051
ANKRD52		0.629			SUMF1		0.298734			MC1R		0.321047
MPDU1		0.629			RECQL5		0.298673			LOC100132503		0.321011
RNF167		0.629			STRN4		0.298587			LOC729375		0.320961
CDK16		0.629			TCTA		0.2985			HERC2		0.320843
CS		0.629			UNK		0.298459			MECP2		0.320405
UPP1		0.629			MAEA		0.298274			TRIM28		0.32038
TGFBRAP1		0.629			ATP13A2		0.298051			GUSB		0.320309
RPL3		0.629			IFT172		0.297606			TYRO3		0.320124
HGSNAT		0.629			MRPL37		0.296882			KLC1		0.319779
CCAR2		0.629			FBXW9		0.296762			HS.28694		0.319629
BRD2		0.629			PICK1		0.296523			HIPK2		0.319193
CSNK1E		0.629			LSS		0.296312			UBL3	0.319081
BEST1	0.629				UBAP2L		0.295902			ZNF827		0.318949
TPRA1		0.629			HDAC5		0.29572			TPCN2		0.318726
C19ORF25		0.629			PEX14		0.2957			NISCH		0.318605
GUK1		0.629			COMMD4		0.295677			TBC1D17		0.318595
BIRC7	0.629				ACCSL		0.295561			UBXN6		0.318385
TLN1		0.629			GPR137B	0.295372				VPS8		0.318299
CORO1C		0.628			LRRC41		0.295335			ARHGDIA		0.318068
KHNYN		0.628			GIT1		0.295246			CHMP4B		0.317763
NDUFV1		0.628			EDC3		0.294457			VPS39		0.317675
KMT2C		0.628			KHK		0.29438			HRK	0.317269
GNS		0.628			ATP6V0B		0.294334			SLC35C2		0.316797
PTPRA		0.628			TOM1		0.294316			CDC16		0.316795
PRPF8		0.628			AKT1		0.29407			GPR137B	0.316795
DNAJC7		0.628			CLN3		0.293945			MYO9B		0.316742
FPGS		0.628			VPS37C		0.293846			ABHD14B		0.316716
GSTP1		0.628			LOC401052		0.293598			TTC3		0.316621
SNRNP70		0.628			ATXN2L		0.293509			POLM		0.316585
NADSYN1		0.628			PACS2		0.293398			PLA2G15		0.316124
COG8		0.628			SPTAN1		0.29337			GOLGA7B		0.31608
MFSD12		0.628			LETM1		0.293347			ACAA1		0.316051
PLXNA1		0.628			SLC25A44		0.293248			C1ORF216		0.315962
DGCR6L		0.628			GAPDHS	0.292644				BCKDK		0.31596
WIZ		0.628			ERCC2		0.292597			C16ORF58		0.315868
PPP5C		0.628			AMBRA1		0.292551			MAN2B1		0.315801
MGRN1		0.628			ZNF324		0.292445			NAPA		0.315454
SLC35F6		0.627			GTF2H4		0.292357			COL4A3BP		0.315277
ATAD3A		0.627			TTYH2		0.292218			ATG2A		0.315165
POLD4		0.627			INTS5		0.292148			MBD3		0.315002
ARMC9		0.627			REEP6		0.291983			NAB2		0.314655
VKORC1		0.627			UBL4A		0.291793			KCNIP3		0.314609
TBRG4		0.627			DGCR6		0.291616			MYO1C		0.314574
TGOLN2		0.627			POLD2		0.291254			NOC2L		0.314553
GATAD2A		0.627			HPS6		0.291118			STX3	0.314235
NAGA		0.627			MBP	0.290908				RABGEF1		0.314189
TK2		0.627			RAC3		0.290848			C6ORF168		0.314171
MMP17		0.627			PNPLA2		0.290801			BTBD2		0.314141
KIAA0319L		0.627			KIF1C		0.290602			FAM86C		0.31405
LHFPL2		0.626			MARK4		0.290511			WWC3		0.313914
USP9X		0.626			GTF3C1		0.290439			HS.397465		0.313794
HSP90AB1		0.626			C1QL4		0.290146			SETDB1		0.313787
HIF1AN		0.626			MC1R		0.290025			NDST1		0.313703
PHACTR4		0.626			UAP1L1		0.289724			LOC644242		0.313687
AFF1		0.626			CHCHD4		0.289653			SPATA2L		0.313612
RABAC1		0.626			ZNF703		0.289649			AKAP8L		0.313418
DCTN1		0.626			VPS25		0.289445			ZDHHC7		0.313336
CLTB		0.626			ZBTB7B		0.289236			TXLNA		0.313262
SDR39U1		0.626			BTBD6		0.288834			TAF6		0.313219
SMG5		0.626			ZC3H10		0.288826			HECTD3		0.312616
DAB2		0.626			CBX8		0.2888			LOC644619		0.312506
PCBP2		0.626			RGS9BP		0.288766			SNX27		0.31235
HMG20B		0.626			MAFK		0.288745			PPP1R15A		0.312318
TRIR		0.625			TNFRSF14	0.288606				IGF2R		0.312247
RPL13		0.625			STUB1		0.288515			RAVER1		0.312086
UBC		0.625			RNPEPL1		0.288398			EIF2B5		0.311863
UQCRC2		0.625			CBX4		0.288061			ARL8B		0.311797
PRRC2C		0.625			GALK1		0.288007			OGDH		0.3117
GGA1		0.625			ZFYVE1		0.287887			KIAA0194		0.311657
TNFRSF10B		0.625			NUP214		0.28778			TBC1D13		0.311481
STAT3		0.625			TAF6		0.287696			ATPBD3		0.311015
CA14	0.625				SLC25A1		0.287356			SLC3A2		0.310841
AP1B1		0.625			MED22		0.287281			TPP1		0.310801
CTNNB1		0.624			ATP6AP1		0.287229			CHST10		0.310737
FARP1		0.624			RAB32		0.286842			WDR82		0.310554
LITAF		0.624			KIAA2013		0.286837			GCDH		0.310547
JARID2		0.624			ZNF574		0.286713			PELP1		0.31052
CAPNS1		0.624			POLR2E		0.2865			LMF2		0.310459
NTMT1		0.624			RABGGTA		0.286075			IPO9		0.310382
FAM32A		0.624			IL17RE		0.285782			TUSC2		0.31015
TRMT2A		0.624			CACNA1D		0.285766			C19ORF29		0.309821
UCK1		0.624			BANP		0.28541			VPRBP		0.309818
CELF1		0.624			TBC1D17		0.285243			SLC11A2	0.309732
AP2B1		0.624			SEMA4C		0.284954			RHOQ	0.309677
CUEDC2		0.624			WASF2		0.284946			FARSA		0.30963
DYNC1LI2		0.624			NDST1		0.284674			ZC3H3		0.309618
CHD7		0.624			PRR12		0.284527			SEC24C		0.309572
SNX8		0.624			EFNA4		0.284527			KIAA0556		0.309565
KIF3B		0.624			RNF31		0.284389			SHISA5		0.309491
KANK1		0.624			TTLL1		0.284363			ITFG3		0.309434
RHOC		0.624			ETV5		0.284295			ABCD1		0.309099
FARP2		0.623			ARVCF		0.284276			TBC1D10B		0.309051
RLIM		0.623			CTDP1		0.284268			MLL4		0.308957
SLC39A1		0.623			ATP6V0C		0.28425			UBA1		0.308905
WIPI2		0.623			SLC25A39		0.28421			OS9		0.308898
AP5Z1		0.623			UBXN6		0.284133			ADCK1		0.308871
SLC35C2		0.623			TRIM11		0.283908			CTDP1		0.308864
TECR		0.623			SCARB1	0.28373				RTN4R		0.308857
IMPDH2		0.623			MNX1		0.283635			PRRT3		0.308779
JOSD1		0.623			CABLES2		0.283281			LDLRAD3		0.30858
CAPN3	0.623				RRP1		0.283041			TRIM63		0.307791
CAST		0.623			HYAL3		0.282951			UBQLN4		0.307737
GLG1		0.623			HPS1		0.282926			HABP4		0.307655
RBM6		0.623			ZNF593		0.282859			DMKN		0.307632
AP2M1		0.622			ARL2		0.282771			SYMPK		0.307611
SCYL1		0.622			EPN1		0.282652			IGSF3		0.307074
PSKH1		0.622			C6ORF136		0.282638			FBXO31		0.307043
MCOLN1		0.622			ENTPD6		0.282525			TFAP2A	0.307041
MRPS34		0.622			KLC4		0.282307			ACTN4		0.306822
MIEF1		0.622			EPOR		0.28211			GPR143		0.306584
TSPAN14		0.622			GCC1		0.282066			ATP5SL		0.306415
JMJD8		0.622			ARHGAP8		0.282001			WDR23		0.306319
ALAD		0.622			PDXP		0.281997			ANO8		0.306245
MRNIP		0.622			LRCH3		0.281979			REXO1		0.306226
SNAP29		0.622			NEO1		0.281921			CHD8		0.306104
NOTCH2		0.622			RUNX3		0.28192			IDH3B		0.306029
ATG9A		0.622			SGSH		0.281678			SH3BP5L		0.305944
LY6E		0.622			MAP3K11		0.281652			GPI		0.305913
PTPA		0.622			DHDDS		0.281636			AMBRA1		0.305845
ACTR1A		0.622			SEC16A		0.281629			YTHDF1		0.305751
PTPN11		0.622			HCN3		0.281619			PICK1		0.305678
GDE1		0.622			TBC1D10B		0.281611			ARF3		0.305276
COLGALT1		0.621			NMRAL1		0.281569			HS1BP3		0.305263
CDK2	0.621				QPCT		0.281483			SBF1		0.305227
NSUN5P1		0.621			CLCN6		0.281463			CYB5R3		0.305198
SCAMP3		0.621			LYPLA2P1		0.281328			MFN2		0.304909
GNL1		0.621			SUPT5H		0.281224			PSKH1		0.304836
PIGT		0.621			SRM		0.281129			ZFPM1		0.304819
CDK5R1	0.621				XYLT2		0.280882			AATF		0.304783
CERS2		0.621			TAF6L		0.280806			HS.120300		0.304703
ETFB		0.621			SOX12		0.280791			SCYL1		0.30466
CDC42SE1		0.621			SP2		0.28074			INO80		0.304611
UNC13B		0.621			CDC25A		0.28064			SAMM50		0.304602
TRIP6		0.621			AQP11		0.280554			ENO2		0.304377
CLASP1		0.621			GUK1		0.280225			GBA		0.304174
BSCL2		0.621			NDUFV1		0.279962			FEM1B		0.304104
IMP3		0.621			DFFA		0.279922			AGPAT1		0.303866
DAG1		0.62			CHCHD6		0.279815			ATG4D		0.303792
GPX1		0.62			MICALL1		0.27922			TRIM11		0.303684
PIK3R1		0.62			MICA		0.278796			SPTAN1		0.303574
WASF2		0.62			MAST1		0.278504			HS.485155		0.303135
CHKA	0.62				MTHFR		0.278484			ZNF697		0.303085
GDI1		0.62			RFNG		0.278378			ZNF219		0.302902
CLIC1		0.62			TMEM222		0.278338			NECAB3		0.302879
RHBDD2		0.62			TPCN2		0.278334			SPRYD3		0.302813
RPS3		0.62			NAV2		0.278277			LOC100128326		0.302685
PA2G4		0.62			ATP6V0D1		0.278059			MAFF		0.302579
FAM219B		0.62			MAZ		0.277559			CDC2L2		0.302341
RHOT2		0.62			SLC24A4		0.277451			TRPM1		0.302095
PARP1		0.62			MAP2K7		0.277406			RIN1		0.302041
MMP14		0.62			ITPK1		0.277401			MBOAT7		0.301498
GAPDH		0.62			SMG5		0.277223			TH1L		0.301296
RELA		0.62			PI4KB		0.277083			PI4K2A		0.301262
URGCP		0.62			SCRIB		0.277082			DMWD		0.301235
LAMB2		0.62			KLC3		0.277074			TEX261		0.3011
NRBP2		0.62			UBE4B		0.277039			OTUD5		0.301031
EEF1G		0.62			WDR81		0.276925			MED12		0.300996
PPP4C		0.62			SFTPC		0.276854			SPHK2		0.300725
TMEM175		0.62			OTUD7A		0.276741			RRBP1		0.300551
TOMM20		0.62			DDX28		0.276692			CLN6		0.300517
DENND5A		0.62			SHF		0.276609			DFNB31		0.30027
CYBA		0.62			CELSR3		0.2763			ZBTB42		0.300114
SUCLG1		0.619			TCF25		0.276294			TRPV2		0.300014
RASSF1		0.619			WIZ		0.276124			PCNXL3		0.29991
CSNK1D		0.619			VPS52		0.275894			ZMYND19		0.299871
LUC7L		0.619			NEDD4L		0.275697			C3ORF19		0.29986
IPO13		0.619			C15ORF39		0.275635			HS.473255		0.299784
OAZ1		0.619			NUMA1		0.275631			C2ORF24		0.299574
SRSF9		0.619			SNPH		0.275512			FAM160B2		0.299337
KCTD20		0.619			FN3KRP		0.275484			MFHAS1		0.299117
FIP1L1		0.619			PDZD7		0.275399			TBC1D9B		0.299029
NME2		0.619			WNT4		0.27528			TECPR1		0.298975
TRIM28		0.619			TTYH3		0.275242			C16ORF70		0.298938
MTHFD1		0.619			GMPR	0.27521				SPR		0.298759
SNF8		0.619			IRX5		0.274933			WFS1		0.298716
TUBGCP6		0.619			HCFC1R1		0.274695			ANXA5		0.298568
PTPN1		0.619			ULK3		0.274585			ACAD9		0.298339
GBA1		0.619			MPP2		0.274556			NFE2L1		0.298011
MAP3K3		0.619			CRTC3		0.274544			ACO2	0.297974
CTNND1		0.619			CNNM3		0.27445			NT5DC2		0.297954
PLXNB2		0.618			FDPS		0.274354			TMEM214		0.297818
SFSWAP		0.618			DHDH		0.274157			SLC39A6		0.297806
YBX3		0.618			GPR3		0.274156			RTKN		0.297799
ALDOA		0.618			CA14	0.274151				PTOV1		0.29775
IST1		0.618			FMN1		0.274046			DAPK3		0.297568
SHC1		0.618			CRELD1		0.273915			PACSIN2		0.29739
LZTR1		0.618			ATG4B		0.273901			LONRF1		0.29703
FDX1		0.618			EVI5L		0.27377			PELI2		0.296666
MAFG		0.618			ABCF1		0.273661			ILVBL		0.296462
MLX		0.618			MAPK8IP2		0.273504			SILV	0.296119
SZRD1		0.618			SREBF2		0.273496			TOMM40		0.29594
EXT2		0.618			TUBB		0.273493			C7ORF27		0.295764
COMT		0.618			ZMYND19		0.273406			LOC643031		0.295738
GGA2		0.618			STK35		0.273398			LYPLA2		0.295662
SLC35E2B		0.618			CCDC120		0.273378			LOC650803		0.295533
GOT2		0.618			E2F2		0.273316			D2HGDH		0.2955
MBD3		0.618			FAM53B	0.273008				ZER1		0.295462
PAX3		0.618			FAM124A		0.272847			RAB17		0.295417
NAP1L4		0.618			XYLB		0.272827			TOM1		0.295357
PMEL		0.618			CYB5RL		0.272755			TRIB3		0.295192
CALM3		0.618			PARD6A		0.272745			NOLA1		0.295102
FNBP4		0.617			ZNF689		0.272711			KHSRP		0.295066
TRAF3		0.617			VARS2		0.27271			NAT10		0.295028
CCT4		0.617			MRPL38		0.272663			WDR24		0.29501
LMAN2		0.617			EMD		0.272638			ZC3H5		0.294984
DDX5		0.617			ACO2	0.272616				PHLPP1		0.294934
MAD1L1		0.617			KLC2		0.272596			PIK3R4		0.294902
METTL26		0.617			IRAK1		0.272434			HUWE1		0.294892
RAB32		0.617			AGPAT2		0.272335			KIF13B		0.29476
MAGED2		0.617			ECE2		0.272262			ATXN7L3		0.294684
TRAPPC5		0.617			MOSPD3		0.272236			LGI3		0.294216
NBR1		0.617			GPR161		0.272164			SEC16A		0.294145
CSRP1		0.617			EIF2B4		0.272143			HNRNPUL2		0.293929
VTI1B		0.617			ETNK2		0.272011			GPD1L		0.293872
GPR143		0.617			CPEB1		0.271831			RHOT2		0.293834
DNAJB1		0.617			DCXR		0.27182			RPUSD3		0.293781
ESYT2		0.617			NUBP2		0.271698			ETV4		0.293573
TPI1		0.617			ZFPL1		0.271681			ENTPD4		0.293433
CARS2		0.617			C11ORF68		0.271601			CAD		0.293333
FTO		0.617			GPR153		0.271432			RAF1		0.293321
DBNL		0.617			IGSF3		0.27137			TRMT61A		0.293285
NDFIP1		0.617			CUEDC1		0.271285			VPS41		0.29325
NUDCD3		0.617			TSEN2		0.271249			RYBP		0.293238
CITED1	0.617				POLR2L		0.271247			FXR2		0.292724
ARF5		0.617			CITED1	0.271241				KATNB1		0.292701
NFIC		0.616			MAP7D1		0.271202			ANKLE2		0.292688
ENO1		0.616			SPSB1		0.271155			BRMS1		0.292651
MAN2B2		0.616			ZDHHC1		0.271091			MYO9A		0.292647
NAGK		0.616			AKT2		0.270915			DUSP14		0.292525
ACTB		0.616			BRD4		0.270693			IGFBP1		0.292298
AFF4		0.616			LYPLA2		0.270615			SNAP29		0.292294
SNRNP200		0.616			SNAPC4		0.270612			THOC5		0.292253
CERK		0.616			KRBA1		0.270608			CNNM1		0.292239
ESYT1		0.616			BEST1	0.270589				WDR91	0.292237
DCTN3		0.616			CLIP2		0.270552			PITPNA		0.292199
ORAI2		0.616			ZNF747		0.270379			TBC1D16	0.292188
TMEM259		0.616			TRAPPC9		0.270265			SS18L1		0.292113
SELENOW		0.616			SLC5A10		0.270236			TMED3		0.292085
SNX9		0.616			GPN2		0.270191			C22ORF29		0.291974
HNRNPK		0.616			NCOA6		0.270125			ITPR3		0.291847
DHPS		0.616			TMEM185A		0.270095			SCAMP3		0.291351
DDOST		0.616			SMARCA4		0.270048			PMS2CL		0.291313
CHMP3		0.616			PEX26		0.270031			SIX5		0.291277
KIF5B		0.616			SMPD4		0.269925			TAX1BP1		0.291215
ZFTRAF1		0.615			RBM42		0.269756			PPARD		0.291102
GNA11		0.615			MAD2L2		0.269376			MAPKAPK3		0.290944
PLTP		0.615			UROD		0.269369			HS.374278		0.290931
DCTN5		0.615			HS3ST2		0.26936			PIGG		0.290879
CANX		0.615			FGD1		0.269317			ENTPD5		0.290862
ATP6V1E1		0.615			DEF8		0.269275			LOC388565		0.29086
VANGL1		0.615			RAPGEF1		0.269175			RFX1		0.29066
CUX1		0.615			LRP10		0.268931			RDH13		0.290578
TMCO3		0.615			ZNF416		0.268899			CLEC11A		0.290309
MBTPS1		0.615			LZTR1		0.268858			TSPO		0.290243
MYO1C		0.615			ARL8A		0.268782			DAK		0.290221
POM121		0.615			USP21		0.268765			LOC100134182		0.290127
TOLLIP		0.615			CUEDC2		0.268557			LOC730012		0.290086
KDELR1		0.615			SLC35B2		0.268358			NAGPA		0.289925
CD276		0.615			MAP3K9		0.268325			FAM63B		0.289833
SEC31A		0.615			GPR62		0.268193			MYO5A		0.289769
RUBCN		0.614			TXNL4A		0.268179			BBS9		0.289759
COPS7A		0.614			THRA		0.268124			LOC100131017		0.289741
PGLS		0.614			PCBP4		0.268098			FLJ10357		0.289589
EHD4		0.614			TECPR1		0.268024			MEGF8		0.289544
CDIPT		0.614			ARIH2		0.267771			RUSC1		0.289525
RNF4		0.614			BTBD2		0.26736			ATP9B		0.289425
GBF1		0.614			IMPA2		0.267214			STK24		0.289386
TFIP11		0.614			TYR	0.266984				RAB38		0.289284
NCOR1		0.614			PAQR7		0.266771			IRF2BP1		0.28925
RAB6A		0.614			ZNF142		0.266358			PATL1		0.289213
CALCOCO1		0.614			PODXL2		0.266323			ESYT1		0.289208
SPNS1		0.614			LZTS1		0.266302			ZNF337		0.289196
VIM		0.614			RTN4RL2		0.266178			PDPR		0.289149
DIAPH1		0.614			HES6		0.266102			ZNF503		0.289068
UAP1L1		0.614			PYGB		0.265807			BIN3		0.28901
RTL8C		0.614			RAB5B		0.265778			PEPD		0.288895
TMEM120A		0.614			ZNF324B		0.265679			WDR19		0.288874
MFSD1		0.613			HIRA		0.265502			C12ORF49		0.288616
RNF213		0.613			TMEM151A		0.265004			RNASEH1		0.288485
NR1H2		0.613			KAT5		0.264763			CAMSAP1		0.28843
ATG13		0.613			ZNF629		0.264664			MTMR14		0.288342
NEK9		0.613			TMEM147		0.264377			CDK5RAP2		0.288274
DCXR		0.613			ACAD10		0.264355			WDR13		0.288216
MRPS25		0.613			RAB11FIP3		0.264232			AGAP3		0.287876
GRHPR		0.613			ST3GAL4		0.264209			NCDN		0.287817
NAV1		0.613			TMEM191A		0.263928			LOC652094		0.287773
DCAF8		0.613			EIF3CL		0.263792			PNKP		0.287664
LGI3		0.613			CTSD		0.263629			SYDE1		0.287649
PCYT1A		0.613			GRN		0.263552			C9ORF69		0.287557
FBXW2		0.613			F8A1		0.263518			C7ORF41		0.287551
ARAP1		0.613			MCF2L		0.263364			VGLL4		0.287526
CORO1B		0.613			CLPTM1		0.263309			SPIRE2		0.287499
ARHGEF39		0.613			ACAD9		0.262987			PSME3		0.287338
REX1BD		0.612			PPDPF		0.262954			ABCF3		0.287211
WDR55		0.612			LRPAP1		0.262943			LOC654053		0.287172
CLCN7	0.612				PLEKHG3		0.262887			ZFYVE26		0.286896
RNF10		0.612			MLH1		0.262849			LOC651575		0.286789
ZNF664		0.612			TMEM187		0.262702			PLEKHA4		0.286613
TOR1AIP2		0.612			LDHD		0.26242			MAP1S		0.286553
KCTD10		0.612			ZNF500		0.262414			TRAK2		0.286527
FBXW5		0.612			BCKDK		0.262407			SLC24A4		0.286486
AHRR		0.612			NUDCD3		0.262282			SUPT16H		0.28644
SEC13		0.612			FBXL18		0.262264			CGN		0.286329
CAVIN1		0.612			DOLK		0.262255			YPEL4		0.286221
VPS25		0.612			VPS72		0.262172			NCSTN		0.286091
IGSF8		0.612			PMPCA		0.262145			C20ORF94		0.285972
USP20		0.612			ARMC9		0.262099			SLC35E1		0.285881
RPS2		0.612			MNT		0.261947			LOC401321		0.285825
PRPF31		0.612			TRAPPC2L		0.261943			SCD		0.285791
PKM		0.612			DGCR8		0.261878			UBE3B		0.28574
NT5C3B		0.612			ZNF512B		0.261846			SFRS14		0.285529
SERINC3		0.612			CHERP		0.261621			ITGA7		0.285289
DAPK1	0.611				SERPINA12		0.261578			SHPK		0.285025
TTYH2		0.611			YRDC		0.261484			CTNNBL1		0.284963
DEXI		0.611			GRAMD4		0.261379			HS.508682		0.28482
G6PC3		0.611			CNFN		0.261375			TMEM111		0.284739
MRPL4		0.611			ADD1		0.2612			TAF6L		0.284639
MYO5A		0.611			DHRS12		0.261179			C3ORF63		0.284537
SMAP1		0.611			RPUSD1		0.261043			ZNF687		0.284169
CALM1		0.611			SLC38A7		0.261017			ZADH2		0.284148
SH3PXD2B		0.611			PPP1R9B		0.260979			NEK4		0.284104
WDR13		0.611			SDHAF1		0.260978			ARNT2		0.284058
TTLL12		0.611			KATNB1		0.260867			C17ORF63		0.28389
INTS11		0.611			EFTUD2		0.260583			WDR42A		0.283856
POP7		0.611			TJAP1		0.260092			PAQR4		0.283776
ADISSP		0.611			TMEM129		0.259892			UBE2M		0.283755
EDF1		0.611			NUP93		0.259818			DIRC2		0.283379
SGK1		0.611			TMEM184B		0.259764			WBSCR16		0.283303
MAP3K11		0.611			LLGL1		0.259761			SLC45A2	0.283276
DCT	0.611				FBXO31		0.259737			EMD		0.283262
POLH		0.611			SBF1		0.25946			HCN3		0.283231
FAAP20		0.611			LRSAM1		0.259438			C9ORF75		0.283205
APP		0.611			TRIM62		0.259337			ATAD3A		0.28314
HS1BP3		0.611			NPHP4		0.259037			CCDC86		0.283008
NONO		0.611			ALDH4A1		0.258879			DUSP18		0.282563
BAG1		0.611			AGAP3		0.258657			LOC652634		0.282558
C11ORF24		0.611			TM9SF4		0.258631			ANKRD52		0.282531
LGALS3BP		0.611			DIS3L2		0.25849			MAPKBP1		0.282478
MPV17		0.61			CTDSPL		0.258298			GPR175		0.282321
LZTS1		0.61			BSN		0.258251			ACAD10		0.282185
EMP3		0.61			CASC3		0.258222			HIBADH		0.282112
TMEM127		0.61			ZNF358		0.258214			PRKCSH		0.282054
PINK1		0.61			C6ORF47		0.258182			DIS3L2		0.281992
PREB		0.61			FITM2		0.258077			SAPS1		0.281948
NUDC		0.61			REXO1		0.257982			AMMECR1L		0.281933
YIPF2		0.61			DUSP8		0.257842			SLC25A13		0.281874
ACY1		0.61			TMEM214		0.257775			ZNF704		0.281641
ASB13		0.61			CPT2		0.257709			TNRC15		0.281572
BRMS1		0.61			USP20		0.257575			GHDC		0.281503
ATP6V1H		0.61			ARHGEF11		0.257439			CRTC3		0.281474
TRAF7		0.61			SUV39H1		0.257292			UNC13B		0.281401
RNPS1		0.61			MLLT1		0.257175			SPATA20		0.281383
APMAP		0.61			IRX3		0.256888			EEF2K		0.281345
EFTUD2		0.61			TSPAN4		0.256887			FAM160A2		0.281338
CD151		0.61			ITGA3		0.256712			MFSD5		0.281245
ERC1		0.61			CTSA		0.256646			INPP5K		0.281001
GIPC1		0.61			SNCA		0.256608			SLC25A39		0.280843
DIP2C		0.61			FAM193A		0.256442			DGCR8		0.280794
KMT2A		0.609			CSNK1G2		0.256426			ERGIC3		0.28072
SCPEP1		0.609			TACR2		0.256422			LOC100127888		0.280699
ZDHHC7		0.609			SLC9A8		0.256292			NKIRAS2		0.280549
FAM120B		0.609			FBXO42		0.256097			SND1		0.280433
GRB2		0.609			WTIP		0.256032			LOC653583		0.2804
PTPN14		0.609			SLC39A13		0.255988			TRIB1		0.280228
PYCR2		0.609			SH2D5		0.255765			IRX5		0.280194
NDUFB7		0.609			TBC1D22B		0.255736			LOC151162		0.279899
RAB35		0.609			PPP2R5D		0.255701			INTS5		0.279798
KHDRBS1		0.609			AMPD2		0.255658			FGG		0.279683
NUDT22		0.609			SLC39A1		0.255606			FAM127B		0.279619
SLC25A4		0.609			IDH3G		0.255309			SAFB		0.279508
LRMDA		0.609			ITLN2		0.255262			PEX5		0.279469
STRIP1		0.609			NUDC		0.255161			FLJ23584		0.279464
DESI1		0.609			POU3F1		0.254991			LOC732075		0.279327
SRSF1		0.609			SLC6A10P		0.25483			SNRNP200		0.279313
CREB3		0.609			HSPG2		0.254816			LOC729580		0.27929
ARHGEF7		0.609			ZFP64		0.254779			FZD3		0.279217
YWHAE		0.609			PIGZ		0.254734			GALNT11		0.279103
KIF1B		0.609			RELA		0.254692			RPL4		0.279083
SLC38A7		0.609			CLN6		0.254654			FAM127A		0.278976
USP5		0.609			NAT14		0.254603			TAOK1		0.278953
SGTA		0.609			KCNN1		0.254553			UCK1		0.27887
ATOSB		0.609			CDS2		0.254513			GLTPD1		0.278832
TP53I13		0.609			TMEM97		0.254498			LOC728944		0.278828
ATP5F1D		0.609			FBXL15		0.254476			SLC25A44		0.27878
DHRS4		0.609			NAGLU		0.254362			PRPF8		0.278695
TRIM63		0.609			MRPL2		0.25435			UBE1		0.278677
COL4A2		0.609			HADHA		0.254085			NELF		0.278638
FKBP9		0.609			DBNDD1		0.253988			OTX1		0.2784
KDSR		0.608			PHRF1		0.253986			USF2		0.2779
GPS2		0.608			AMOTL2		0.25396			GPAA1		0.277783
SQSTM1		0.608			FKBPL		0.253916			CDC2L1		0.277583
WARS1		0.608			PEF1		0.25357			C15ORF39		0.277507
RANGAP1		0.608			TFIP11		0.253337			COPG2		0.277468
TERF2IP		0.608			TBC1D24		0.252917			POM121C		0.277288
BAD		0.608			RPS6KA4		0.252877			TMEM201		0.277185
FBXW11		0.608			BACE2		0.252874			BAT3		0.277116
ASB8		0.608			OGG1		0.252751			MLANA	0.277109
TSPO		0.608			TECR		0.252632			TMEM79		0.277036
ATF4		0.608			RILPL1		0.25258			SNCA		0.276995
HPCAL1		0.608			HR		0.252567			RIPK4		0.27695
MAD2L1BP		0.608			UBAC1		0.252416			LLGL1		0.276892
ARF3		0.608			DMWD		0.252176			GLT25D2		0.276885
CIAO1		0.608			HSD17B8		0.251973			LOC645659		0.276853
ZDHHC12		0.608			MFSD10		0.251951			AHCYL1		0.276807
EIF3F		0.608			URB1		0.25173			TUBGCP5		0.276801
EME2		0.608			NEURL2		0.251641			TMEM41A		0.276727
TPM4		0.608			AARS2		0.25158			KLHL26		0.276541
CEMP1		0.608			CAPN1		0.251443			THRAP3		0.276521
ABCF1		0.608			SNIP1		0.251416			TEX264		0.276475
LRRC14		0.608			MECP2		0.251364			LARP1		0.276461
KARS1		0.607			PXMP4		0.2508			RPUSD1		0.276454
TPM3		0.607			RNF5P1		0.250747			C3ORF37		0.276411
TOX4		0.607			AAMP		0.250594			ALDH4A1		0.276211
RPL10		0.607			TRIM32		0.250521			FHOD3		0.276126
RAB29		0.607			ANKRD39		0.250376			FARP1		0.276014
MLEC		0.607			NOC2L		0.250312			PDXK		0.275985
ARPC1A		0.607			SCYL1		0.250264			FAM50A		0.275951
CST3		0.607			SORBS1		0.250236			RNF31		0.275901
AGAP3		0.607			PAFAH1B3		0.250148			PTPN1		0.275887
EIF4G2		0.607			OPA3		0.250142			OKL38		0.275756
NDEL1		0.607			ZNF697		0.250096			NCOA5		0.275725
MCRS1		0.607			UROS		0.250078			LOC126860		0.275609
OSGIN1		0.607			SLC39A3		0.250068			DET1		0.275479
B3GAT3		0.607			UBE3B		0.249881			C14ORF102		0.275407
ANKRD39		0.607			EXOC3		0.249841			FAM62B		0.275371
SERPINB6		0.607			MTCH1		0.249815			LOC641765		0.275363
MYD88		0.607			SOX13	0.249729				ZBTB43		0.275259
RNASEH1		0.607			SCAND1		0.249634			PLD1		0.274895
RB1		0.607			IRF2BP1		0.24942			RP9		0.274889
DFFA		0.607			TESK2		0.249302			KU-MEL-3		0.274837
DIP2A		0.607			DVL2		0.24917			TBC1D25		0.274701
EXOC4		0.607			GTF3C5		0.249164			SMCR7L		0.274643
C6ORF89		0.607			PHLDB3		0.249163			CTSZ		0.27454
PRKCSH		0.607			KRTAP5-2		0.249158			CNOT3		0.274455
SIL1		0.607			ZNF496		0.249124			GTF2F1		0.274005
PGAP6		0.607			MSTO1		0.249004			SERPINB12		0.273862
C1ORF198		0.607			B4GALT3		0.248993			TRIOBP		0.273791
SMG1P1		0.607			POLRMT		0.248711			ASPSCR1		0.273775
CCT7		0.607			SPHK2		0.248627			SCAMP2		0.273675
HES6		0.607			TRMT61A		0.248607			D4S234E	0.2734
DHX9		0.607			PUSL1		0.248491			RNF220		0.273326
PABPC1		0.606			NR2F6		0.248478			C14ORF131		0.273277
TCEAL4		0.606			QPRT		0.248471			ZNF598		0.273156
RBM42		0.606			TMEM160		0.248424			CLPTM1L		0.273012
PIGG		0.606			RAD23A		0.248311			RP9P		0.272823
ANKRD54		0.606			DMKN		0.248266			LASS1		0.2728
CDC42EP3		0.606			BBC3		0.248194			ANKRD39		0.272792
AP1M1		0.606			POLR1A		0.248135			ZNRF3		0.272726
PAM		0.606			RPL32		0.248121			TYW1		0.272633
SRPK2		0.606			MRPS2		0.248057			HCCA2		0.272609
SIRPA		0.606			MICAL1	0.248019				HS.4892		0.272556
ZDHHC5		0.606			WFS1		0.247997			AKT1S1		0.272537
CYTH3		0.606			PPRC1		0.247955			KHNYN		0.272511
SNX21		0.606			FBXL8		0.2478			SMG5		0.272502
ITM2C		0.606			SSH3		0.247622			C15ORF38		0.272371
IARS2		0.606			SCD		0.247183			TARS2		0.272343
MAPK1		0.606			FBXO32		0.24701			RNF20		0.272298
MSC		0.606			KIAA0319L		0.246961			LOC650406		0.272202
TBC1D20		0.606			TOP3B		0.246894			TBC1D22B		0.272108
NCSTN		0.606			PSMD3		0.246829			SLC24A1		0.27203
CD63		0.606			NACC2		0.246826			SLC9A6		0.271985
PTRH1		0.606			GLYCTK		0.246773			MBP	0.271922
SCAMP2		0.606			NUDT14		0.246597			LOC442075		0.271916
LPCAT1		0.605			SDR39U1		0.246414			BET1L		0.271764
NSF		0.605			TRIB3		0.246247			NRD1		0.271733
ARFGEF2		0.605			KHSRP		0.246225			LOC645904		0.271561
MFGE8		0.605			C10ORF90		0.246084			HEY1		0.271537
PCGF3		0.605			PADI1		0.245944			LOC652900		0.271528
UBN1		0.605			GAK		0.245857			TMEM147		0.271509
PES1		0.605			SPCS1		0.245814			AARS2		0.271414
QTRT1		0.605			ALDH3B2		0.245741			POMGNT1		0.271201
PPIA		0.605			SPEF1		0.245689			GCAT		0.270828
RAD50		0.605			SAP30BP		0.245575			LEMD2		0.270647
CAPZB		0.605			RBM14		0.245492			SGSM2		0.270361
ANKFY1		0.605			ZNF775		0.245489			NUP93		0.270333
EXOSC10		0.605			POLL		0.245465			TSR2		0.270305
LONP2		0.605			LDB1		0.245431			UBE4B		0.270267
SRRT		0.605			LIPE		0.245272			SEMA4C		0.270266
DHX30		0.605			ZNF341		0.245072			TPD52L2		0.270225
FCHSD1		0.605			METTL13		0.244956			FLJ42627		0.270193
FBXO32		0.605			SHARPIN		0.24488			OSBPL2		0.270126
POLR2A		0.605			IPO9		0.244845			BHLHB2		0.270099
KAT7		0.605			ACD		0.244785			NARS		0.270078
JAK1		0.605			GNAL		0.244758			POLR2E		0.270011
TALDO1		0.605			BCAR1		0.244709			GIPC1		0.269928
SLC52A2		0.605			SPRYD3		0.244686			UPK1A		0.26991
TNFAIP1		0.604			CCDC97		0.244569			ZDHHC5		0.269811
SLC4A2		0.604			ZNF575		0.244421			KIRREL		0.269785
EMC10		0.604			IRF4	0.244346				ZSWIM4		0.269781
CSDE1		0.604			KIF3C		0.244276			IMPDH1		0.269676
BSDC1		0.604			PNMA6A		0.244219			RAB27A	0.269658
SETX		0.604			ZBTB3		0.244044			C8ORF58		0.269583
RAD23A		0.604			DDR1		0.244			POR		0.269552
PPFIBP1		0.604			RASGRF1		0.243903			CTSF		0.26945
GRSF1		0.604			PTGES2		0.243874			C9ORF114		0.269434
DENND2B		0.604			ABCC5		0.243716			BSN		0.269334
DDHD2		0.604			IQSEC1		0.24371			SRPR		0.269272
EIF2AK4		0.604			AP1M1		0.243684			GTF3C5		0.269256
MLF2		0.603			DENND4B		0.243562			FNTB		0.269118
EDNRB	0.603				ZNF592		0.243399			ZNF444		0.26903
TBC1D22A		0.603			KIAA1522		0.243395			HN1L		0.268863
SGSM3		0.603			NCSTN		0.243318			CCL28		0.268635
SLC41A3		0.603			BRF1		0.243287			IGF1R		0.268444
HEMK1		0.603			ZNF219		0.243213			TSPAN10		0.268396
EMP1		0.603			FOXRED2		0.243035			TMED4		0.268391
NDUFS7		0.603			SKI		0.24302			PURB		0.268327
EIF3A		0.603			PMF1		0.242912			OAZ2		0.268279
TNPO3		0.603			GTPBP1		0.242786			MYH10		0.268241
MANBAL		0.603			CUL7		0.242694			SLC24A5		0.268231
RAB34		0.603			DHRS11		0.242567			MAPK3		0.26803
NRBP1		0.603			CCDC124		0.242501			C16ORF7		0.267781
BIN3		0.603			UBAP2		0.242366			AP3S2		0.267747
PHC1		0.603			PTRH1		0.242283			IQGAP1		0.267703
PITPNA		0.603			NUMBL		0.24225			HS.547601		0.267663
SNX17		0.603			HABP4		0.242181			PABPC4		0.267618
TP53I3		0.603			RUVBL1		0.241943			ZNF317		0.267357
INPPL1		0.603			MED18		0.241863			HS.538460		0.267258
TSPAN31		0.603			DHCR24		0.241825			SEMA5A		0.267225
TAFAZZIN		0.603			USP35		0.24176			PRPF6		0.267219
ARIH2		0.603			DUS3L		0.241624			HSPB1		0.267129
TMEM140		0.603			KLHL38		0.241504			SDCCAG1		0.267033
SLC25A39		0.603			RFX1		0.241419			LOC653337		0.266945
ABHD2		0.603			OXSR1		0.241362			FBXW4		0.26688
FBXO9		0.602			NDUFB4		0.241114			STT3B		0.266695
LIMK2		0.602			YIF1A		0.240958			TUBG2		0.266603
VGLL4		0.602			PKN3		0.240845			PPP1R12C		0.266396
SHMT2		0.602			EIF1B		0.240826			SPAG9		0.266337
GARS1		0.602			ATG4D		0.240603			SEMA4F		0.266328
BCKDK		0.602			ZFYVE19		0.240571			PFKM		0.266323
ELAVL1		0.602			L1CAM		0.240498			C19ORF51		0.266054
EEF2KMT		0.602			ENO2		0.240457			SENP2		0.266028
MIEN1		0.602			CRTC2		0.240424			MLYCD		0.2659
ERCC3		0.602			SLC12A4		0.240344			C1ORF95		0.26573
SAT2		0.602			DUSP14		0.240208			LOC646675		0.265689
SEMA4C		0.602			AP2A1		0.24011			ZKSCAN5		0.265685
CENPT		0.602			CD63		0.240068			MESDC2		0.26563
CFL1		0.602			ZNF579		0.239986			WDR35		0.265505
EIF3K		0.602			GSTP1		0.239937			BCORL1		0.265262
XPO6		0.602			DDX51		0.239931			4-Sep		0.265255
SLC27A4		0.602			ZNF749		0.239835			ERMP1		0.265098
SLC38A10		0.602			GSTM4		0.239825			USP54		0.265034
FAM114A1		0.601			ALKBH7		0.23976			SNX8		0.265033
LMF2		0.601			ABCD1		0.239744			POLE		0.265007
PSMC5		0.601			MRPL55		0.239673			MTMR2		0.264986
GNPDA1		0.601			ZFP41		0.239613			RAB5A		0.264886
SPG21		0.601			TRAPPC6A		0.239339			CES2		0.264808
KDM5A		0.601			ARHGEF18		0.23927			NT5M		0.264786
HNRNPA1		0.601			NSUN4		0.239236			RICS		0.264722
NORAD		0.601			GAB2		0.239227			PSMD2		0.264693
PDE4DIP		0.601			ENDOG		0.239085			ADAT3		0.264219
WASL		0.601			PGAP3		0.239066			CYTSA		0.264216
NFKBIA		0.601			GPX1		0.239013			ZNF142		0.264041
SPG7		0.601			B3GAT3		0.238777			LGALS3BP		0.263984
PLA2G15		0.601			SSNA1		0.238691			MAD1L1		0.263968
SUMF1		0.601			GOLGA2		0.238653			DNAJC5		0.263946
EIF4H		0.601			C1ORF74		0.238517			CPSF2		0.263878
POR		0.601			SLC29A1		0.238263			MAP2K7		0.263743
FAHD1		0.601			PLXNC1	0.238174				AARS		0.26371
CTSZ		0.601			VGLL4		0.238163			HS.436379		0.263626
NMRAL1		0.601			ZNF598		0.238145			C2ORF18		0.263546
NFE2L1		0.601			FZR1		0.237967			IGHMBP2		0.263347
TAGLN2		0.6			TMEM134		0.237946			TBRG4		0.263274
MXD4		0.6			ETHE1		0.237924			SLC31A1		0.263218
SMPD1		0.6			REXO4		0.237919			SH3PXD2B		0.263183
SMARCC2		0.6			HSPBP1		0.237869			PDXP		0.263123
TPT1		0.6			TTLL12		0.237802			LOC651467		0.263094
REEP4		0.6			MTX1		0.237776			PLCG1		0.263038
ATG2A		0.6			EBP		0.237727			EXOC3		0.263029
NOC2L		0.6			LRRC47		0.237662			LZTFL1		0.263005
UBE2G2		0.6			SMPD2		0.237285			MBTPS1		0.262961
HSPG2		0.6			TYSND1		0.237086			HEXIM2		0.262915
POLD2		0.6			NDOR1		0.236829			ICMT		0.262858
HNRNPF		0.6			ZNF503		0.23654			MTSS1L		0.26279
TMED4		0.6			SGTA		0.236325			DHDDS		0.26273
CLEC16A		0.6			THAP8		0.236293			RNF43		0.262728
SACS		0.6			VANGL2		0.236232			C17ORF70		0.262491
HPS6		0.6			PFKFB4		0.235918			MYO19		0.262482
ALAS1		0.6			JUND		0.235831			FAM86D		0.262437
RAF1		0.599			C19ORF44		0.235708			HELZ		0.262426
CLPP		0.599			L3MBTL2		0.235481			MCOLN1		0.262411
SLC44A1		0.599			HERC2		0.235391			DKFZP586I1420		0.262245
AKIRIN1		0.599			ANAPC11		0.235374			LOC401052		0.262142
SZT2		0.599			RARA		0.235279			LOC730235		0.261982
URM1		0.599			STK16		0.235191			XPNPEP1		0.261967
EEF1A1P5		0.599			UFSP1		0.235157			ZNF512B		0.261711
GNPTG		0.599			ACTN1		0.235079			FAM53B	0.261651
CARS1		0.599			FBXL19		0.235064			QTRT1		0.261624
PEA15		0.599			E4F1		0.234716			USP5		0.261552
ABTB1		0.599			ZNF414		0.234656			LOC400455		0.261469
TULP4		0.599			MAPKBP1		0.234553			RHOBTB2		0.261414
ACOT8		0.599			FHOD3		0.234543			LOC646688		0.261327
CABLES1		0.599			OR7C1		0.234468			IARS2		0.261248
FYN		0.599			TMEM219		0.234444			ACTRT1		0.260799
RNPEPL1		0.599			NKIRAS2		0.234127			RAB6B		0.260789
SF3B2		0.599			TGIF1		0.234021			LOC728735		0.260698
SNX22		0.599			ADIPOR1		0.233967			VAPB		0.2606
SNAP47		0.599			RGP1		0.233952			LOC723972		0.260594
HNRNPC		0.598			BCKDHA		0.23382			CABIN1		0.260575
DUSP23		0.598			DEAF1		0.233786			LAMP1		0.260524
TSPAN10		0.598			XAB2		0.233785			ZNF74		0.260465
UROS		0.598			KRTAP19-1		0.233775			LOC441455		0.260339
E4F1		0.598			SLC34A1		0.233723			APOE	0.260291
VAC14		0.598			STX3	0.233681				BSDC1		0.260249
OXSR1		0.598			NHEJ1		0.233667			IFT172		0.260171
IDH3G		0.598			HOMEZ		0.233643			COQ7		0.260143
IVD		0.598			NSFL1C		0.233573			COG1		0.260092
ERCC1		0.598			ALDOA		0.233442			PGBD5		0.260075
SETD3		0.598			SYNGR1		0.233358			PHKA2		0.26005
SPATA20		0.598			PHACTR1	0.233324				LOC113230		0.259896
HEXB		0.598			SLC7A4		0.233172			LIG3		0.259759
SPG11		0.598			FABP3		0.233121			RUFY3		0.259676
RER1		0.598			GSK3A		0.233017			FUK		0.259563
LIPA		0.598			TRIOBP		0.233002			RAB36		0.259537
RNH1		0.598			BRI3		0.232979			JMJD8		0.259447
SHPK		0.598			PRKAR2A		0.232955			CHPF		0.259429
NECAP2		0.598			ZSCAN22		0.23295			ARMC5		0.259337
AGGF1		0.598			ZFYVE27		0.232916			DYRK1B		0.259316
FAM131A		0.598			TBC1D5		0.232781			CD81		0.259168
TCTA		0.598			SF3B4		0.232708			LOC730316		0.259138
ABHD12		0.598			BLVRB		0.232415			NCOA6		0.259065
LRPAP1		0.598			HMOX2		0.232385			TRAP1		0.259052
PPIB		0.598			CISD3		0.232383			TTPAL		0.259028
AP5S1		0.598			TRIP6		0.232368			TMEM189-UBE2V1		0.258969
ARHGEF1		0.597			AK2		0.232348			FBXW5		0.258879
ECM1		0.597			SIRPB1		0.232299			CD109		0.258814
DDX46		0.597			SEMA4F		0.232186			VARS		0.258797
BAZ1B		0.597			ORAI3		0.231896			ZNF134		0.258767
FYCO1		0.597			G6PD		0.231851			RNF126		0.258725
KANK2		0.597			SCAF1		0.231751			FBXL6		0.258704
BMP1		0.597			EARS2		0.231747			LOC730744		0.258634
SPIDR		0.597			TMED3		0.231658			LRFN4		0.258577
MAPRE2		0.597			UPK1A		0.231591			JOSD2		0.258532
QSOX1		0.597			ABL1		0.231572			ZNF205		0.258412
FAM53B	0.597				DPP7		0.231327			NAT14		0.258408
ETHE1		0.597			TMEM186		0.231287			ZSCAN22		0.25838
RPL22		0.597			PKMYT1		0.231207			EDC4		0.25836
TSR1		0.597			AGTRAP		0.231138			HOMER2		0.258342
LETM1		0.597			ALG1		0.231002			STK36		0.25831
DDX24		0.597			ADAM11		0.230935			SHKBP1		0.258289
HADHA		0.597			NEIL2		0.230702			ZFAND5		0.258145
ZFYVE1		0.597			MOGS		0.230614			MRPS25		0.258102
SKIC2		0.597			SDHA		0.230385			FBXO7		0.258039
GOLGA3		0.597			PPP1R15A		0.230369			TCEAL4		0.258034
UBL4A		0.597			IQCC		0.230332			LPPR2		0.25799
RAB5B		0.597			MVD		0.23033			FIZ1		0.257977
NCOA2		0.596			GNPDA1		0.230298			LSG1		0.257968
EIF3C		0.596			ZFAND3		0.230263			KIF7		0.257948
RETREG3		0.596			ASB13		0.230096			LOC648645		0.257926
SARS1		0.596			GNAI2		0.229982			LOC652388		0.257925
ZKSCAN1		0.596			LEMD2		0.229896			GOT2		0.257924
NEAT1		0.596			CRB3		0.229787			GAS2L1		0.257885
AKR1A1		0.596			ZFYVE26		0.229677			MFGE8		0.257874
KIRREL1		0.596			EPHX1		0.229578			TTYH2		0.257853
NGRN		0.596			ERF		0.229491			MYO10		0.257824
ATP5F1A		0.596			TANC1		0.229334			PLEKHM1		0.257821
SMAD2		0.596			PPM1H	0.229311				C19ORF54		0.257716
ZDHHC9		0.596			RGS12		0.229279			POLG		0.25764
PLEKHJ1		0.596			TICAM1		0.229219			PRKCABP		0.25757
CUL9		0.596			LIN37		0.229204			ENTPD6		0.257537
TMEM165		0.596			PARP3		0.229097			LOC652537		0.257419
ERICH1		0.596			NR1H2		0.229082			SETD2		0.257416
MAD2L2		0.596			SLC37A4		0.229081			UBAP2		0.25734
SLC6A8		0.596			SLC35E1		0.22902			TEX2		0.257319
CDS2		0.596			ZNF653		0.228833			BTBD6		0.257282
SUN1		0.596			ZSCAN20		0.228599			ITPKC		0.257279
FRMD4B	0.596				HRK	0.228392				MPND		0.25719
APBB1		0.596			ZNF76		0.228363			C16ORF35		0.257076
HERC1		0.596			TMEM143		0.22836			FGD1		0.257043
IARS1		0.596			SPINT1		0.228267			LPHN1		0.256998
CAPRIN1		0.595			CCDC140		0.228253			KIAA2013		0.256874
TAP1		0.595			RBKS		0.228193			EEF2		0.256857
SERTAD1		0.595			CCND1		0.228139			C19ORF6		0.256834
HOOK3		0.595			SLC25A25		0.22812			ADAMTSL5		0.256784
CYP2U1		0.595			MRPS18B		0.22791			BSCL2		0.256667
DNAJA3		0.595			TMEM127		0.227884			CRKL		0.25661
GET4		0.595			CTNS		0.227773			EHHADH		0.2566
STRADA		0.595			TSNARE1		0.227756			LOC731999		0.256595
MARVELD1		0.595			NOS1AP		0.227601			CSNK2A2		0.256555
RPL28		0.595			CCDC22		0.227557			MGC52000		0.256528
FDFT1		0.595			DLGAP4		0.227446			TSSC4		0.256328
MZT2A		0.595			TULP3		0.227365			MAPK1		0.256201
CCM2		0.595			EPS8L1		0.227278			TMEM189		0.255888
PDLIM2		0.595			MARVELD1		0.227273			CARKD		0.255727
GLRX5		0.595			MOCS1		0.227141			TMEM145		0.255641
WDR46		0.595			LAMA1		0.227071			BRF1		0.255563
DDX19A		0.595			ALKBH4		0.227053			BAT2		0.255508
TRPT1		0.595			QDPR	0.226999				LOC642678		0.255462
HSP90AA1		0.595			CHAC1		0.226986			FAM82A2		0.255456
HNRNPA2B1		0.595			CEP250		0.226867			RAP2B		0.255234
GDI2		0.595			SRRM2		0.226865			PCYT2		0.255196
DNASE2		0.595			TMEM177		0.226863			LOC653344		0.255147
NFX1		0.595			JMJD4		0.22683			SNRNP70		0.255109
NUBP2		0.595			CYB5R3		0.226791			TFAP4		0.254803
ATRN		0.595			IQCE		0.226715			GNAS		0.254773
BAG6		0.595			VPS53		0.226646			DHX8		0.254764
NSD3		0.594			SURF1		0.22648			DHCR24		0.25453
PPIF		0.594			CD81		0.226323			PACS2		0.254288
UROD		0.594			TSEN54		0.226306			DNM2		0.254197
FADD		0.594			ZNF581		0.226297			UTP14A		0.25419
RAB10		0.594			CROCC		0.226257			HS.192506		0.25398
MARS1		0.594			WDR54		0.226238			PDLIM5		0.25383
TRIO		0.594			SLC44A3		0.226184			UBE3C		0.253779
WDR81		0.594			ZFAND2B		0.226152			ATRN		0.253508
HNRNPUL1		0.594			TIGD5		0.226114			LRCH3		0.253498
DUS1L		0.594			TRMT2A		0.225979			PSMD3		0.253449
RSU1		0.594			KLF16		0.225958			VEGFB		0.253444
HMCES		0.594			MGAT1		0.225876			DOCK6		0.253435
PGD		0.594			NECAB3		0.225866			MED29		0.253362
PSMD11		0.594			PATZ1		0.225839			AGRN		0.253259
ZSWIM8		0.594			MUTYH		0.225772			RAVER2		0.2532
PRKAR2A		0.594			FASTK		0.225755			VAMP3		0.253082
RMND5B		0.594			TUBG1		0.225603			YIF1B		0.25305
PRPF6		0.594			HYI		0.225435			ETV5		0.253017
KLHL21		0.594			PDHB		0.22543			FAH		0.252862
MAZ		0.594			KCTD7		0.22539			CNNM4		0.252809
RNPEP		0.594			MRPL41		0.225315			B3GALTL		0.252592
RIC8A		0.593			RIN1		0.225166			DOCK7		0.252549
PARVB		0.593			SAMD10		0.224961			C5ORF22		0.252545
SHFL		0.593			PNPLA6		0.22475			LOC399888		0.252533
RBM25		0.593			COG4		0.224448			MKNK2		0.252437
CIB1		0.593			TCF19		0.224354			HS.556082		0.252406
SMG1		0.593			ZNF777		0.224293			SUMF1		0.252203
ZNF24		0.593			MYPOP		0.224218			MMP23A		0.252202
PTOV1		0.593			PTPN1		0.224088			NDE1		0.252183
CNDP2		0.593			MAPK8IP1		0.224082			TMEM129		0.252105
SRGAP1		0.593			ARF1		0.22405			LETM1		0.252092
QRICH1		0.593			POLDIP2		0.223966			USP7		0.251967
MRPS26		0.593			PSMD8		0.223959			GUSBL1		0.251938
GOLGA2		0.593			DNAL4		0.223707			LOC729021		0.251902
YIF1B		0.593			C16ORF86		0.223701			SFRS8		0.25183
RTL8A		0.593			LIMS2		0.22362			DOLK		0.251811
ANO10		0.593			HRH2		0.223609			C6ORF176		0.251786
THRAP3		0.593			MLANA	0.223539				SCLY		0.251678
IMP4		0.593			PPP2R5B		0.22351			GSS		0.251602
CTNNA1		0.593			UCKL1		0.223484			EIF3CL		0.251589
GSK3B		0.593			PLD1		0.223433			MAPK7		0.251583
DCAF11		0.593			MRPL12		0.223402			RALGAPB		0.251526
NSMF		0.593			FAM53A		0.22317			CYHR1		0.251482
RTF2		0.592			POMT2		0.223072			NIPA1		0.251429
ALKBH7		0.592			SPATA2		0.223038			TLE3		0.251369
ASAP1		0.592			SNX30		0.223013			GMPR	0.25135
MRPL37		0.592			FAM50A		0.223002			SEMA6A	0.25119
GPR108		0.592			DOHH		0.222972			KREMEN1		0.251187
GALNT3	0.592				RRAGD	0.222904				XRCC1		0.25083
HECTD3		0.592			GPRIN1		0.2229			CDC14B		0.250818
SERINC5		0.592			BRSK2		0.222886			BHLHB3		0.250787
CDK5		0.592			KTI12		0.222787			UBE2L3		0.250774
YBX1		0.592			FADD		0.222763			BAZ1B		0.250772
GAPDHS	0.592				SPTBN2		0.222738			DDX41		0.250662
ENTPD4		0.592			RAB1B		0.222641			AP2A2		0.250654
LRRC41		0.592			FOXP4		0.222596			PIGT		0.250648
RNF14		0.592			RAB5C		0.222474			KIAA0100		0.249906
CD99		0.592			PSMF1		0.222464			ACTN1		0.24987
RTF1		0.592			TPPP		0.22241			GAPDHS	0.249709
GAK		0.592			ABTB1		0.222344			PLEKHH1		0.249696
PYGB		0.592			PRICKLE3		0.222293			B4GALT4		0.249682
RPL7L1		0.592			AURKAIP1		0.2222			GNL2		0.249237
NT5C		0.592			NFE2L1		0.222156			PAQR7		0.249037
PNKP		0.592			IFT140		0.222121			SLC12A9		0.248936
ACOT7		0.592			CTTN		0.222049			DUS1L		0.248844
POLG		0.592			TMEM120A		0.222042			EXOC2		0.248822
YWHAG		0.592			CDC34		0.221987			RNASEN		0.248762
P4HA2		0.591			LYPD3		0.221973			RNF187		0.248704
PHF20L1		0.591			GPAA1		0.221822			LOC645937		0.248652
VPS51		0.591			STK32C		0.221798			CSNK2A1P		0.248652
RPS5		0.591			SPATA12		0.22172			AGPAT2		0.248621
SLC37A4		0.591			TEAD4		0.221649			NRBP2		0.248519
PISD		0.591			ABCB5		0.221634			LRRC14		0.24842
JOSD2		0.591			UBR4		0.22151			RDH11		0.248392
RACK1		0.591			ATP10A		0.221441			SCAPER		0.248162
NPIPB4		0.591			MKS1		0.221394			POLD2		0.248106
DDI2		0.591			TELO2		0.221377			PLXNB3		0.248082
RALGDS		0.591			NDUFA7		0.221292			FKRP		0.248072
KPNA6		0.591			SETD1B		0.221183			SRRM2		0.248071
PXN		0.591			CTH		0.221154			BIRC7	0.24806
TPGS2		0.591			HPS4	0.221053				SCRIB		0.247996
TCAF1		0.591			EGLN2		0.220817			DUSP16		0.247939
EIF2B5		0.591			EML2		0.220777			SRD5A1		0.247933
RPLP0		0.591			USP54		0.220444			HS.193557		0.247874
ETF1		0.591			KLHL22		0.220381			PACSIN3		0.247853
RPS19BP1		0.591			RASSF3		0.220126			LOC647886		0.247786
CRIP2		0.591			IDH3B		0.220118			RNF144		0.247783
HSF1		0.591			ONECUT1		0.220104			AHCYL2		0.24752
ELP2		0.591			EXD3		0.220076			LOC732172		0.247469
CD59		0.591			ADCY9		0.220064			MTHFR		0.247305
ZMAT2		0.591			MAP6D1		0.220052			KIAA0460		0.247279
TUBG1		0.591			PCSK9		0.22001			BCAP31		0.247227
NCLN		0.591			ATN1		0.219966			FAM39E		0.247148
TRADD		0.59			GIGYF1		0.219954			WASF2		0.247145
CDK12		0.59			CEMP1		0.219854			LRAT		0.247024
ECPAS		0.59			NCAPH2		0.219817			ZMAT3		0.246959
ETV5		0.59			FSTL4		0.219808			ZNF341		0.246951
SRPRA		0.59			ZC3H4		0.219586			C21ORF122		0.246873
ATP6V1F		0.59			SLC7A5P1		0.219413			IDH3A		0.246806
TKT		0.59			DEDD		0.219393			BTBD12		0.246793
YWHAB		0.59			MAP1S		0.219362			GAS2L3		0.246631
SRCAP		0.59			FLAD1		0.219215			PMS2L1		0.246468
THEM4		0.59			STX10		0.219105			DTX3		0.24637
PPME1		0.59			RTN2		0.219105			ABCF2		0.246306
GADD45GIP1		0.59			TNFAIP1		0.219029			CCRK		0.246224
HARS1		0.59			SMURF1		0.218928			SAMD1		0.24611
SS18		0.59			KLF14		0.218807			LOC653752		0.246095
GTF3C5		0.59			SOCS7		0.21875			EFTUD1		0.245928
GSR		0.59			MRPL24		0.218746			DDX27		0.24591
RNF123		0.59			EIF3G		0.218624			GMEB2		0.24585
RETREG2		0.59			PUF60		0.21851			EML3		0.245825
RRAGA		0.59			MED12		0.218499			TBC1D5		0.245781
GABARAP		0.59			ATXN1L		0.21839			MIR635		0.245733
NME3		0.59			KREMEN2		0.218296			NSUN4		0.245673
IFRD2		0.59			ATG7		0.218145			AP1B1		0.245658
EXOC2		0.59			ZSWIM4		0.218096			USP13		0.245617
ARGLU1		0.59			DHRS1		0.218082			GPATCH3		0.245581
ESRRA		0.59			CYTH2		0.218016			POMT1		0.245544
CLUH		0.59			SLC35A2		0.217943			SLC19A1		0.245456
MEA1		0.589			TBC1D20		0.217758			SIRT6		0.245355
ALDH4A1		0.589			FUZ		0.217738			ZFAND3		0.245275
TRABD		0.589			ARF5		0.217519			CCNT1		0.245267
ELAC2		0.589			ZNF74		0.217498			UPF1		0.245239
GM2A	0.589				C19ORF47		0.217479			C20ORF27		0.245203
EIF3B		0.589			IL6R	0.21713				TMEM134		0.245072
PEX11B		0.589			CHST10		0.217057			HEXA		0.244879
SMARCA2		0.589			YIPF3		0.216974			MMP14		0.244848
FIBP		0.589			TACO1		0.21695			DNASE1L1		0.244622
TBC1D10A		0.589			LRRC14		0.216872			SLC35B1		0.244572
TFE3		0.589			AGRN		0.216799			NAT8L		0.244543
LAMB1		0.589			C7ORF50		0.21676			BTD		0.24441
IPO7		0.589			GHDC		0.216729			DUSP4		0.244359
ENDOG		0.589			FHOD1		0.21671			MKRN1		0.244318
DCTPP1		0.589			FIZ1		0.216697			ST7		0.244231
CBLB		0.589			ARMC5		0.216684			TNFSF12-TNFSF13		0.244199
SYVN1		0.589			PLEKHM1		0.216549			C17ORF103		0.244159
MED24		0.589			POM121C		0.216466			CRTC1		0.244096
C1ORF35		0.589			NMT1		0.216396			PNMA3		0.24394
NUBPL		0.589			A1BG		0.216391			JMJD2A		0.243792
HM13		0.589			CAPN3	0.216357				LOC729660		0.243789
AK2		0.589			RAB43		0.216206			PRKAR2A		0.243756
ZDHHC3		0.589			ZNF589		0.215952			LASS2		0.243636
LIG3		0.589			DYNLRB1		0.215908			ARF4		0.243628
PWP1		0.589			UBOX5		0.215898			JUND		0.243535
MARCKSL1		0.589			GNB1L		0.215858			CHMP2A		0.243474
MRFAP1		0.589			RXRB		0.215844			PIK3CB		0.243376
ALG1		0.589			RNF208		0.215819			CDK2	0.243314
PIK3CD		0.589			ZNF784		0.215671			KDSR		0.243289
CCNI		0.589			PIP4K2B		0.215635			ARMC9		0.243219
KDM5B		0.589			TIMM17B		0.215449			EXOSC7		0.243077
ABHD4		0.589			SNN		0.215376			HSP90AB1		0.243023
ITPK1		0.588			POM121		0.215351			DNAJB1		0.242992
HIPK1		0.588			C1ORF159		0.215313			CPEB1		0.242963
PUM1		0.588			ACSF3		0.215301			LOC645986		0.242793
VPS33A		0.588			DPM3		0.215285			ELOF1		0.242773
SYMPK		0.588			VGF		0.215074			FOXRED2		0.242713
PRPF38B		0.588			RREB1		0.21495			SSU72		0.242673
GIT2		0.588			MICAL3		0.214889			PIP4K2B		0.242641
RIPOR1		0.588			RBM23		0.21483			IQSEC1		0.242593
SCO2		0.588			NDUFB7		0.214828			PTTG1IP		0.242515
NUMA1		0.588			PLEKHO2		0.214818			EVI5L		0.242514
YIF1A		0.588			SFXN3		0.214807			ZFYVE21		0.242488
CDC42		0.588			PHF13		0.214761			DHRS1		0.242407
TSC2		0.588			SURF2		0.214593			C14ORF79		0.242395
FAT1		0.588			IMP3		0.214591			PEBP1		0.242265
NADK		0.588			CSNK2B		0.214571			C11ORF41		0.24216
BFAR		0.588			FAT2		0.214537			PLXNA3		0.241921
BAZ2A		0.588			HSD11B1L		0.214523			LOC652615		0.241841
MIIP		0.588			PIP5K1C		0.214408			CBX6		0.241828
TACO1		0.588			SLC24A5		0.214366			C1ORF21		0.241823
ULK3		0.588			TUSC1		0.21426			SPTBN2		0.241691
IPO9		0.588			MRPL10		0.214207			LOC731724		0.241658
TMEM134		0.588			MPV17		0.214191			RNPS1		0.241613
GFUS		0.588			NDUFS2		0.21416			RAD9A		0.241545
BIRC6		0.588			ACVR2B		0.213852			PYGO2		0.241534
MAPK8IP3		0.588			MAFF		0.21377			HSPBL2		0.241488
SRD5A3		0.588			PREB		0.213644			RIPK1		0.241485
NAB2		0.588			ADCK1		0.213617			HS.348514		0.241476
MVB12A		0.588			IL17RA		0.213613			EMP3		0.24146
MAPKAP1		0.588			ISG20L2		0.213602			WDR45L		0.241326
OAZ2		0.587			CCDC85B		0.213506			DNAL4		0.241167
SORD		0.587			ACOT8		0.213323			RRAGC		0.241131
FAM168B		0.587			TIMM50		0.213213			C16ORF53		0.241049
VDAC2		0.587			PRCC		0.21317			SEPN1		0.240959
XPNPEP1		0.587			NCLN		0.213088			LOC644931		0.240949
ARCN1		0.587			HAX1		0.212869			SARM1		0.240569
RUVBL2		0.587			PRTG		0.212785			TMPRSS13		0.240526
AKR7A2		0.587			IMP4		0.212716			VPS52		0.240225
LPIN3		0.587			ULK1		0.21271			SCAMP5		0.240165
DAP		0.587			DUSP23		0.212687			SLC35B4		0.239992
BCL7B		0.587			FAM3A		0.212671			CORO1C		0.239878
ATP6V0D1		0.587			BSG		0.212436			STX10		0.239852
PEDS1		0.587			UNC13B		0.212214			VEPH1		0.239779
OSBPL1A		0.587			HDHD3		0.2122			ATP13A1		0.239694
APOBEC3C		0.587			RALY		0.212193			LOC651186		0.239656
INTS1		0.587			CARM1		0.21215			EIF1		0.239578
ERBB2		0.587			ARAF		0.212115			TPR		0.239523
USP4		0.587			CHAF1B		0.212078			LOC728650		0.239504
SPARC		0.587			DHRS13		0.212012			B3GNT6		0.239414
CHPT1		0.587			HSF1		0.212005			LOC653994		0.239401
N4BP2L2		0.587			HOMER3		0.211848			ZNF462		0.239349
COPB2		0.587			IGHMBP2		0.211809			ADAM15		0.239298
SH3GL1		0.587			NDUFS7		0.211718			CDH3		0.239167
LRP1		0.587			SLC27A3		0.211677			C20ORF11		0.239088
CLTC		0.587			LAS1L		0.211659			HS.575038		0.239033
CIAPIN1		0.587			RASSF1		0.211584			POLR1B		0.23903
FH		0.587			RPP21		0.211483			CTSD		0.238964
TMEM115		0.587			RPS6KB2		0.211415			SLC36A1		0.238717
OTUB1		0.587			MCAT		0.211342			LOC402560		0.238507
TSR3		0.587			MEGF8		0.211228			CASC3		0.238404
KPNA1		0.586			CDT1		0.211228			ST3GAL5		0.238395
AGPAT3		0.586			RABAC1		0.211202			TUBGCP4		0.238378
MFSD10		0.586			SLC25A10		0.211105			PHF20		0.238374
USF2		0.586			GNG5		0.210964			TRIP11		0.238353
TIMM50		0.586			ATP6V1F		0.210952			RNF24		0.238238
PCYOX1		0.586			MLXIP		0.210918			XPNPEP3		0.238222
CORO7		0.586			RHOBTB2		0.210875			TOMM70A		0.238208
NAA38		0.586			ZDHHC9		0.21082			LOC401010		0.238154
MRPL12		0.586			NOC4L		0.210789			ZHX3		0.238092
DSTYK		0.586			TMEM120B		0.210631			PTPRH		0.237904
SERINC1		0.586			VPS37B		0.21063			TUBB2A		0.23789
PLOD1		0.586			AMMECR1L		0.210582			HS.554965		0.237877
HSPBP1		0.586			UBQLN4		0.210577			HDAC6		0.237786
ST13		0.586			NAGPA		0.210385			GOLGA3		0.237766
PRDX5		0.586			PARP6		0.210353			MAGEE1		0.237765
ARPC2		0.586			DET1		0.210351			CTSB		0.237737
MYL6B		0.586			LGI3		0.210305			ADRA2B		0.237721
KMT2E		0.586			NFYC		0.210265			MIF		0.237668
VARS1		0.586			SF3A1		0.210257			HDGF2		0.237664
C1ORF122		0.586			CABIN1		0.210239			LOC283412		0.237526
ABHD14B		0.586			IL17RD		0.210217			LTBR		0.237429
GALK1		0.586			PABPC4		0.210126			FAM73B		0.237328
GALNT11		0.586			GGA1		0.210122			SQSTM1		0.237289
GCC1		0.586			OTUD7B		0.210121			QDPR	0.23728
GMPR	0.586				INO80B		0.210074			LOC552889		0.237197
NRDC		0.586			CXXC1		0.20997			MTMR4		0.237173
ELP1		0.586			FARSA		0.209926			PFKFB4		0.237095
HEATR5B		0.586			SF3B2		0.209922			LOC652226		0.237086
CCDC9B		0.586			MME		0.209905			TNFRSF14	0.236925
FAM177A1		0.586			DHPS		0.209865			QPRT		0.236849
SPSB3		0.586			ZNF771		0.209863			FLNA		0.236739
MRPS2		0.586			GCDH		0.209828			LOC400879		0.236623
CCDC50		0.586			COQ10A		0.209825			BAT2L		0.236579
MTOR		0.586			SGSM3		0.209823			LRPAP1		0.236487
HCFC1R1		0.586			COG1		0.209802			HS.4988		0.236428
PABPC4		0.585			CDC42BPB		0.209772			C1ORF190		0.236416
CNPY3		0.585			SNX11		0.209755			OCRL		0.23639
LONP1		0.585			KLHL30		0.209697			C20ORF29		0.23634
DDR2		0.585			HIRIP3		0.209679			KIAA0831		0.236143
NDUFS2		0.585			SBK1		0.209648			PARL		0.236117
SIN3B		0.585			APRT		0.209384			GANAB		0.236112
HNRNPH3		0.585			OC90		0.20934			PIAS4		0.2361
PERP		0.585			LSM2		0.209288			ZNF703		0.236067
NAP1L1		0.585			PPAN		0.20919			DKFZP564J102		0.236036
NAXD		0.585			FHL3		0.209145			LOC644113		0.235929
SRSF11		0.585			SAP130		0.209067			C1ORF66		0.235793
SIAE		0.585			ACOT2		0.209057			NOMO2		0.235754
FAM174A		0.585			HEXIM2		0.209022			STIP1		0.235711
TLE1		0.585			SPG21		0.209009			MON1A		0.235651
MTPN		0.585			RABEP2		0.208954			DHRS13		0.235647
CDC42BPB		0.585			ASL		0.208948			NHLRC3		0.235633
NRSN2		0.585			AEBP1		0.208942			C7ORF26		0.235572
PLXNB3		0.585			B4GALT7		0.208893			WDR63		0.235565
PSMB4		0.585			NHP2		0.208663			C9ORF91		0.235508
CALU		0.585			TRIM3		0.208511			SEC13		0.235358
NSFL1C		0.585			GATAD2B		0.208469			CYBASC3		0.2353
HOMER3		0.585			ABCC2		0.208394			ZNF498		0.235262
IK		0.585			TRPC4AP		0.208292			LARGE		0.235243
IMPDH1		0.585			SAFB2		0.208262			HS.98330		0.235201
BRD9		0.585			EPS15L1		0.208135			BCL2L1		0.235137
RUNX3		0.585			RANGAP1		0.207956			SF3B2		0.23513
SDHC		0.585			MANBAL		0.207907			PPFIA1		0.23499
XRCC5		0.585			PHC2		0.207888			LOC728457		0.234913
FUCA2		0.585			KCTD15		0.207835			LOC642903		0.234908
SIGIRR		0.585			PIGG		0.20774			LDHA		0.234881
TMEM141		0.585			CD2BP2		0.207638			LOC646762		0.234794
HK1		0.585			MYH9		0.207457			RNF123		0.234687
TCERG1		0.585			EVC		0.207401			C22ORF13		0.234649
CPSF1		0.585			SH3BP4		0.207399			BAG5		0.234478
EVC		0.585			DOT1L		0.207295			B3GALT6		0.234422
ACTR2		0.585			MIF		0.207214			XPO4		0.234378
SECISBP2		0.585			GAS2L1		0.207202			FBRS		0.234306
QPCTL		0.585			HIC2		0.207177			STUB1		0.234301
CMTR1		0.585			C11ORF24		0.207138			CDYL		0.234265
RPP25		0.584			FOXK1		0.207051			RASSF3		0.234139
LMNA		0.584			C8ORF58		0.207006			SLC25A22		0.234054
ALG12		0.584			PTK7		0.207004			KIAA1862		0.233933
PARP4		0.584			ZNF688		0.206823			TMEM151A		0.23382
LENG8		0.584			SLC38A8		0.206647			HSF4		0.233743
PRXL2B		0.584			TMEM54		0.206566			C12ORF52		0.233725
GYG1		0.584			SNAP47		0.206553			AP3B2		0.233516
CLN6		0.584			TRIM28		0.206546			ANGEL1		0.233414
DRG1		0.584			URM1		0.206521			C11ORF2		0.233375
RHBDD3		0.584			DLL3		0.206418			TRAF3IP1		0.233358
DGCR6		0.584			PHF1		0.206235			LOC100132797		0.233314
CTSL		0.584			HSPB1		0.206228			LOC646320		0.23329
GOLGB1		0.584			DHX8		0.206153			CCDC51		0.233287
IP6K1		0.584			UBXN11		0.206131			KPNB1		0.233239
ZFAND5		0.584			LRRC24		0.206108			CSTB		0.233183
KIAA2013		0.584			NSMCE1		0.206098			CELSR3		0.233175
INTS10		0.584			CNNM2		0.206015			C13ORF31		0.233011
SDF2		0.584			PDZRN3		0.205909			HEMK1		0.232995
MAPK1IP1L		0.584			BBS1		0.205844			METTL9		0.232948
C7ORF50		0.584			ROGDI		0.205786			TEF		0.232934
MED29		0.584			GTPBP6		0.205691			CC2D2A		0.232909
ADCY3		0.584			YKT6		0.205434			MBLAC1		0.232829
NDUFS1		0.584			RNF25		0.205414			BAGE4		0.232774
RNF126		0.584			UBE2J2		0.205356			GPATCH4		0.232749
LDAF1		0.583			ABCC10		0.205341			PKMYT1		0.23271
SCD		0.583			ACOX3		0.205338			LOC442711		0.232703
DDRGK1		0.583			AKAP8L		0.205303			HS.444092		0.232695
MAU2		0.583			AK1		0.205279			GOLGB1		0.232691
NHSL1		0.583			CTBP1		0.205134			AASS		0.232653
MRPL28		0.583			DHX38		0.205104			SRRD		0.232599
NKIRAS2		0.583			CCNF		0.205076			ZNF618		0.232592
TMEM184B		0.583			GRINA		0.205054			MST1		0.232581
RBCK1		0.583			RPL14		0.204991			GORASP2		0.232568
SERBP1		0.583			OGDH		0.204964			ST6GALNAC2		0.232538
CRYL1		0.583			TUFM		0.204914			TRIM47		0.232532
GTF3C2		0.583			EHD4		0.204896			CADPS		0.232469
ARID1A		0.583			TRIM25		0.204895			OPA1		0.232406
SLC7A6		0.583			NUP188		0.204895			ADCK4		0.232399
RALA		0.583			CD276		0.204791			C6ORF47		0.232387
ARFRP1		0.583			RNF126		0.20477			DENND4B		0.232375
AP5B1		0.583			ARSH		0.204648			KIAA1211		0.232265
DEDD		0.583			PLAGL2		0.204522			ZKSCAN2		0.232257
ZDHHC8		0.583			PFKL		0.204494			NME4		0.232166
EID1		0.583			RIMS4		0.204483			MAN2A2		0.232156
RPL18		0.583			COASY		0.204467			TMEM54		0.232134
PTGES2		0.583			TMEM86A		0.204414			LRRC8E		0.232124
MTAP		0.583			GBF1		0.204305			SCMH1		0.232095
STARD7		0.583			AHCY		0.204289			FLJ10374		0.231947
ENTR1		0.583			RAB11FIP4		0.204168			CHMP1A		0.231904
BSG		0.583			GNB2		0.204149			C2ORF29		0.231861
GATD3		0.583			TMEM79		0.203966			FBXL2		0.231848
APEX1		0.583			FLOT2		0.203893			PSMD6		0.231843
PRKAG1		0.582			PCBP1		0.203868			PRKCE		0.231598
CDK5RAP2		0.582			PTPRU		0.203748			TTL		0.23151
NHP2		0.582			MPND		0.203539			GRM2		0.23151
HTRA2		0.582			YPEL3		0.203448			CYGB		0.231503
DALRD3		0.582			POLD1		0.203313			DAAM2		0.231486
YY1		0.582			JOSD2		0.203308			MLST8		0.231445
SH3GLB1		0.582			PRMT5		0.203239			RBCK1		0.231412
MAGED1		0.582			LCMT1		0.203213			MED26		0.231325
GNAS		0.582			MAPKAPK2		0.20308			USP4		0.231238
PHF20		0.582			FLNB		0.203058			UBE2Q1		0.231149
PHLDA3		0.582			CA8		0.202999			SNRK		0.231144
TMED1		0.582			UBN1		0.202994			LOC644343		0.231109
ATXN2L		0.582			BYSL		0.202922			CYB561D2		0.231067
YWHAZ		0.582			GPKOW		0.202886			LOC651820		0.23092
TMEM205		0.582			GYG2	0.202869				TRPM4		0.230865
GNPTAB	0.582				NME2		0.202739			MICAL1	0.23084
NMT1		0.582			COX5B		0.202716			ATP6V1D		0.230756
PPP1CA		0.582			MMAB		0.202649			TM9SF1		0.230713
PPP6R2		0.582			SIN3B		0.202644			FLJ25439		0.23055
TNRC6A		0.582			NSDHL		0.202637			SP2		0.23052
LRRC59		0.582			HSD3B7		0.202521			SOCS7		0.230499
SOD2		0.582			TMEM41A		0.202492			HS.559564		0.230471
CHD3		0.582			CCL28		0.202463			HHAT		0.230419
RFX5		0.582			NFS1		0.20235			ATIC		0.230359
SARAF		0.582			KHNYN		0.202292			NEO1		0.230322
PRRC1		0.582			ADAT3		0.202188			SRF		0.230222
TRUB2		0.582			ZNF580		0.202165			HS.222909		0.230116
RPS10		0.582			PGS1		0.202101			CPSF1		0.230112
B4GALT7		0.582			ABT1		0.202042			ZNF696		0.22999
ANXA5		0.581			AP1S1		0.202033			HS.562922		0.229943
TMEM222		0.581			BRMS1		0.201918			FAM108A2		0.229876
TTC19		0.581			TMUB2		0.201879			DIRAS1		0.229799
CCAR1		0.581			MAD2L1BP		0.201799			PVR		0.229739
MAVS		0.581			UBE2D4		0.20174			TFG		0.229701
SNX29		0.581			KLF15		0.201559			SNAPC4		0.229631
DMXL1		0.581			ACAP3		0.201528			DPP7		0.229571
IMMT		0.581			NR1D1		0.201475			XPO5		0.229491
PTPRM		0.581			DDX54		0.20138			LOC152217		0.229471
SLC12A7		0.581			SAFB		0.201336			INPP4B	0.229415
DMAC2		0.581			DTNBP1		0.201333			MIR1269		0.22941
DPM2		0.581			ZC3H18		0.201268			DEAF1		0.229302
GPATCH8		0.581			CCDC103		0.201227			RIN3		0.229291
VPS41		0.581			PER1		0.201032			PC		0.229218
TAX1BP3		0.581			MADD		0.201018			PPP2R5B		0.229003
FKBP2		0.581			FCHSD1		0.201012			HS.85445		0.228995
IFT27		0.581			CDK5R1	0.200945				ALKBH4		0.228994
ZDHHC24		0.581			WBP1		0.200769			CCDC106		0.228872
RDH11		0.581			PAEP		0.200752			PROS1	0.228751
COPZ1		0.581			LRCH4		0.200688			GFOD1		0.228707
SMARCD2		0.581			RPP25		0.200578			TSHZ1		0.228676
MTCH2		0.581			EXOSC4		0.200482			HEATR6		0.228662
ERAL1		0.581			FAM53C		0.20048			LOC100133740		0.228618
LAMP1		0.581			CENPO		0.200375			P2RX7		0.228499
TTYH3		0.581			WDR5		0.200322			LOC731139		0.228351
ARHGAP1		0.581			C1ORF226		0.200258			EMP1		0.228305
MTG2		0.581			ABHD8		0.200254			HTN1		0.228244
DNAJC11		0.581			SIRT2		0.200162			MIR211		0.228233
PCDHGC3		0.581			SCLY		0.200005			GABARAPL1		0.228107
SSU72		0.581			TLE1		0.19994			TBC1D26		0.228104
VAMP3		0.581			TUFT1		0.199881			CCNY		0.228094
RPL41		0.581			ARL4D		0.199862			PCGF2		0.227935
SMPD4		0.581			ZNF707		0.199814			EIF2B4		0.227899
MDH2		0.581			PKLR		0.199806			NLRX1		0.227894
GPM6B	0.581				UBE2Q1		0.199794			EPHA5		0.22789
DCAF5		0.581			DTNB		0.199765			TBX19		0.227814
ARFIP2		0.58			CCNB3		0.19966			CABLES2		0.22775
SBF1		0.58			TRAPPC3		0.199633			ABHD12		0.227636
ELOA		0.58			CDC42BPG		0.199595			PNMA6A		0.227576
EPDR1		0.58			FAHD2B		0.199581			ALDH16A1		0.227564
WDR45		0.58			SAC3D1		0.199539			ABCB6		0.227522
GABARAPL1		0.58			CD99		0.199528			HS.537004		0.227517
SPIRE1		0.58			PPP2R1A		0.199471			SMARCD2		0.227497
H2AJ		0.58			PIAS3		0.199452			MTHFD1		0.227438
IFFO1		0.58			STK40		0.19932			PPP1R16A		0.227437
TMEM98		0.58			NAPA		0.199097			COPA		0.22734
ARL5A		0.58			GADL1		0.199091			CSNK1E		0.227327
SUPT16H		0.58			BLOC1S3		0.199006			FIP1L1		0.227257
IDS		0.58			PEX11G		0.198877			LRP10		0.227254
VPS39		0.58			SPR		0.198875			LOC643018		0.227229
ALKBH5		0.58			MBD6		0.198834			LOC649917		0.22711
AAAS		0.58			TMEM198		0.19874			HS.86045		0.226924
HECTD1		0.58			RAB3IL1		0.198737			NES		0.22687
SF3B5		0.58			DNASE1L1		0.198702			FAM129B		0.226752
SLAIN2		0.58			ZNF2		0.198684			COG7		0.226633
TBCB		0.58			ZNF48		0.198571			AEBP1		0.226571
SNAPC2		0.58			INF2		0.198478			TMEM117		0.226534
RHOA		0.58			MED26		0.198365			PPAN		0.226449
CES2		0.58			BCL2L13		0.198244			G6PC3		0.226425
POMT2		0.58			XRCC1		0.198227			MAGEF1		0.226379
PWP2		0.58			CECR2		0.198208			POU3F1		0.226324
ATM		0.58			PAQR4		0.198081			HS.538962		0.226269
PML		0.58			RAB38		0.197982			U1SNRNPBP		0.226224
APBA3		0.58			SLC39A7		0.197949			LOC440957		0.226167
HNRNPL		0.58			SPSB3		0.197935			PPAN-P2RY11		0.226126
RBFA		0.58			EIF3C		0.197708			LRRN4CL		0.22612
ABCD4		0.58			CCDC24		0.197691			LOC147645		0.226113
POLD1		0.58			OSBPL2		0.197555			ARSA		0.225994
GOLM2		0.58			SAMM50		0.197403			TLN2		0.225875
CYP27A1		0.58			NAGS		0.197318			LOC650739		0.225722
CPNE1		0.58			TFPT		0.197309			CST4		0.225703
BRF1		0.58			PLK3		0.197254			SHROOM2		0.225518
FBXO17		0.58			SNF8		0.19723			HIC2		0.225433
QPRT		0.58			KIFC3		0.197162			CAPN3	0.225413
TPRG1L		0.579			PANX2		0.197078			SURF6		0.225329
LDB1		0.579			TMEM175		0.197			DMP1		0.225317
CLCN6		0.579			ARFGAP2		0.196997			FASTKD5		0.225288
HSD17B4		0.579			CEP68		0.196964			GLT25D1		0.225235
RUVBL1		0.579			YY1AP1		0.196955			CHERP		0.225224
ROBO1		0.579			ACADS		0.196942			LOC100132051		0.225218
PLEKHO1		0.579			ARMC6		0.196901			MCOLN3	0.225137
CCDC107		0.579			CDK4		0.196866			BCAR1		0.22508
YEATS2		0.579			TMPRSS13		0.196847			GDPD5		0.225008
UBE2F		0.579			KRTAP9-4		0.19682			PDCD6IP		0.224875
EBNA1BP2		0.579			NDUFB10		0.196745			ADCY1		0.224848
TOP1		0.579			FOXO4		0.196744			6-Mar		0.224777
RAB4B		0.579			GPR85		0.196702			TBC1D2		0.224761
WDR6		0.579			TMEM141		0.196576			LCE2C		0.224657
NDUFS8		0.579			RIMKLA		0.196507			TTC23		0.224555
SETD5		0.579			CCDC40		0.196428			MAPRE3		0.224551
TRAPPC9		0.579			GTF2F1		0.196425			ZDHHC1		0.224369
ZFYVE26		0.579			ABCA2		0.196241			B4GALT5		0.224363
PRRC2A		0.579			MDH2		0.196146			SOX13	0.224221
ZNF76		0.579			ARHGEF17		0.196133			LIG1		0.224196
ATP13A2		0.579			PPP2R3B		0.196104			CPPED1		0.224169
SMIM12		0.579			SLC27A1		0.196033			CALM1		0.224167
UBE3C		0.579			PLEKHG4		0.195952			ANKRD16		0.224155
DDA1		0.579			F11R		0.19584			GLCE		0.224153
SURF1		0.578			PEX16		0.195839			ZNF211		0.224138
FAM20B		0.578			ETV3		0.195833			CYB561D1		0.224036
COX8A		0.578			B3GALT6		0.195829			COMT		0.224022
HSPB1		0.578			ZDHHC7		0.195793			CNFN		0.223991
SLC26A6		0.578			GCAT		0.195704			DGCR5		0.223906
SCAND1		0.578			PTGR1		0.195692			LOC651933		0.223878
ELP6		0.578			HEXIM1		0.195622			LOC100130886		0.223859
MECP2		0.578			MMP24		0.195614			HMGB3		0.223854
LACTB		0.578			CUL9		0.195521			CXXC1		0.223649
CHD1L		0.578			CASP2		0.19552			OTUB1		0.223629
DPH7		0.578			KCTD21		0.195516			AKAP8		0.223575
DOCK1		0.578			CORO1B		0.195508			RTF1		0.223559
GORASP2		0.578			PHPT1		0.195491			RNF10		0.223552
CLN3		0.578			DGAT1		0.195477			ST3GAL3		0.223537
SCNM1		0.578			BIRC7	0.195397				SPPL2B		0.223527
ATXN2		0.578			SNX21		0.195379			RNF216L		0.223514
ATP6V0E2		0.578			SLC2A11		0.195309			KIAA1522		0.223457
RNF41		0.578			RAB11B		0.195291			TSPAN14		0.223437
RAI1		0.578			ACTR1A		0.19518			TMEM229B		0.223388
ARFGAP2		0.578			MRPL52		0.195034			C11ORF35		0.223274
TAOK3		0.578			C1ORF43		0.194992			GLB1		0.223136
PFDN1		0.578			TSPO		0.194926			VPS11		0.22312
PEX26		0.578			LAMP1		0.194836			HS.516420		0.223057
GTF2F1		0.578			THAP4		0.194835			HS.145049		0.223024
MAPKAPK3		0.578			NLE1		0.194752			SERINC3		0.222919
UBR2		0.578			U2AF2		0.194736			RNF144A	0.222886
RPL35A		0.578			UPP1		0.194729			DCAF7		0.222886
SF3A1		0.578			CDK5		0.194723			ELK1		0.222871
NCOA3		0.578			RANBP3		0.194673			DDEF2		0.222854
CEP104		0.578			GSTO2		0.194659			TMEM198		0.222832
TACC1		0.578			YIPF1		0.194659			CCDC22		0.2228
RPL39		0.578			GSTO1		0.194592			NANS		0.222776
EP300		0.578			SLC25A38		0.194586			LOC401115		0.22277
BRAT1		0.578			TLN1		0.194441			SNAI2		0.222755
ARID2		0.577			ISYNA1		0.194396			C12ORF34		0.222741
PPIE		0.577			GRHPR		0.194395			TUT1		0.222627
RIPK1		0.577			C3ORF18		0.194381			FLJ12949		0.222607
ECHS1		0.577			HIP1R		0.194327			LINGO1		0.222606
MRAS		0.577			DUSP10		0.194284			SFXN3		0.222599
NOP56		0.577			DCTN2		0.194155			MFSD3		0.222401
NDUFA11		0.577			GPR150		0.194148			RAB5C		0.222272
CSNK2A1		0.577			TMEM205		0.194116			C20ORF96		0.222249
DCTN4		0.577			ACBD6		0.194071			ZNF775		0.22221
GPNMB	0.577				BCL7C		0.194029			MIPEP		0.222209
LRRC75A		0.577			NPC1		0.193988			SLC6A7		0.222083
LUZP1		0.577			PKD1		0.193881			ZZEF1		0.222082
IQGAP1		0.577			WDR18		0.193821			TOMM34		0.222061
LPP		0.577			ITGA7		0.193813			TNK2		0.222054
LUC7L3		0.577			CLPTM1L		0.193806			CUL7		0.222052
MAN2B1		0.577			AIMP2		0.193796			ZNF653		0.221917
UQCC1		0.577			FBXO44		0.193738			NAGLU		0.221869
PLEKHO2		0.577			ZBTB17		0.193683			C1ORF85		0.221865
TMEM208		0.577			TUT1		0.193626			LOC653034		0.221841
EIF4EBP2		0.577			PORCN		0.193551			PDK2		0.221724
GLTP		0.577			ZBTB12		0.193489			RNF26		0.221539
GPX4		0.577			XPC		0.193319			ALG8		0.221536
HNRNPM		0.577			STARD3		0.193258			CDC37		0.221423
TM9SF2		0.577			CREBBP		0.193212			PIGS		0.221388
ATP6V1A		0.577			PARD6G		0.193175			PPIA		0.221382
LYPLA2		0.577			ECM1		0.193069			HS.211182		0.221345
SPECC1		0.577			ZNF444		0.193035			COG4		0.221343
FRMD8		0.577			TMEM43		0.193015			NACC1		0.221329
NEK6		0.577			DAD1		0.192964			ASAP1		0.221295
GAA		0.577			MBD3		0.192958			PSMD1		0.221277
THOP1		0.576			PIP5KL1		0.192717			HLCS		0.221251
SNX5		0.576			GPR19		0.192714			MESDC1		0.221193
RPL29		0.576			SLC7A6OS		0.19246			SBNO2		0.22115
NSUN4		0.576			GNB1		0.192419			LOC730041		0.221114
SREBF1		0.576			RNF26		0.192372			USP11		0.22101
SEC16A		0.576			FOSL2		0.192179			RALGDS		0.220996
RAB3D		0.576			CYP2U1		0.19207			SLC20A2		0.220927
XPO7		0.576			LRFN4		0.192049			DCDC2		0.220896
SIVA1		0.576			GLT8D1		0.192034			C19ORF73		0.220876
PPM1F		0.576			SLC43A3		0.191975			LRWD1		0.220875
TRAPPC11		0.576			STRADA		0.19189			ZNF513		0.220841
SNHG6		0.576			ZNF282		0.191864			GPRIN1		0.220828
LRRC58		0.576			MRPL23		0.191848			KIAA1539		0.220806
PDLIM5		0.576			ANKS1A		0.191816			CNOT10		0.220801
CHD2		0.576			UBL7		0.191781			C10ORF6		0.2208
RNF185		0.576			TBRG4		0.191707			CRTAP		0.220797
PSMD1		0.576			SDC3		0.191621			POLDIP2		0.220795
NPIPB12		0.576			THRAP3		0.191476			LOC642325		0.220773
PDAP1		0.576			REPS2		0.191334			SLC9A1		0.220754
RPL7A		0.576			PTTG1IP		0.191296			LMNA		0.220752
GPR137B	0.576				SSBP4		0.19126			RPL15		0.220706
KLHDC3		0.576			FURIN		0.191189			PDP2		0.22069
EFCAB14		0.576			TP53INP2		0.191157			LOC644347		0.220669
CIITA		0.576			ABHD12		0.19113			TFRC		0.220548
HERPUD2		0.576			GALE		0.191114			OCA2		0.220425
ACSF2		0.576			LRWD1		0.191093			LRRC33		0.220396
ARHGEF12		0.576			RUVBL2		0.191057			PTBP1		0.220368
RPL38		0.576			TSR2		0.191036			P4HB		0.220255
USP19		0.576			SERHL		0.191004			VANGL2		0.220254
WDR19		0.576			SUPT6H		0.190964			NAT15		0.220206
TSEN34		0.576			BARHL2		0.190944			BRD1		0.220181
ACP2		0.576			ZNF408		0.190701			RPUSD2		0.219944
DNAJB12		0.576			TFAP4		0.190566			MORG1		0.219872
POGK		0.576			ATXN7L3		0.190549			LYST	0.219844
UBAP2L		0.576			SNHG11		0.190519			HS.355933		0.219831
DAXX		0.575			KIT		0.190443			FLJ22795		0.219732
SSRP1		0.575			CBX2		0.190427			TMEM205		0.21973
NDUFS3		0.575			KCTD13		0.190339			FLII		0.219717
SPOUT1		0.575			DNAJB12		0.190335			RPP25		0.219711
SYT11		0.575			DEPDC5		0.190278			CCDC93		0.219644
BUD23		0.575			GDPD5		0.190105			GGA2		0.21964
SLC66A2		0.575			SQSTM1		0.190038			FLJ13305		0.219552
KDM5C		0.575			CCDC86		0.190038			PPP1R10		0.219441
FAM3A		0.575			OVOL1		0.189918			LOC645848		0.21931
BET1L		0.575			CAMK1G		0.18989			KRBA1		0.219266
CFAP410		0.575			CAMK2N2		0.189799			AP4E1		0.219117
DYNC2I1		0.575			RNASEH2A		0.189759			CRIPAK		0.219107
ACO1		0.575			TP53I13		0.189709			PRKD3		0.219031
ASCC3		0.575			EEF2		0.189682			HS.559454		0.21901
EDEM2		0.575			SORD		0.18958			RALBP1		0.218969
VCL		0.575			ZNF263		0.189526			CYP27A1		0.218967
PEX19		0.575			WIPF2		0.18947			LOC652647		0.218966
RASSF3		0.575			AHDC1		0.189442			KIAA0427		0.218801
NFYC		0.575			RHOT2		0.189407			C6ORF145		0.218784
CAMKK2		0.575			RPSA		0.189369			FAM89A		0.218732
DNPEP		0.575			FTH1		0.189313			ZNF384		0.218712
THAP3		0.575			NME4		0.189218			PPARGC1B		0.218706
ABHD6		0.575			DNPEP		0.18921			RHOA		0.218514
NFKBIZ		0.575			DPM2		0.188846			PXMP4		0.218491
SENP5		0.574			HMGCL		0.188844			LOC441034		0.218442
CPSF2		0.574			PMM1		0.188791			CHCHD4		0.21831
SLC39A9		0.574			ACSL1	0.188783				C20ORF3		0.218299
EEF2K		0.574			COPA		0.188741			C13ORF1		0.218272
MYH10		0.574			RHOV		0.188696			INPP5A		0.21824
PRMT7		0.574			DOCK6		0.18866			LANCL2		0.218166
SLC39A6		0.574			COX8A		0.188626			HPS5		0.218067
ZNFX1		0.574			SLC25A6		0.188619			TOP3A		0.217718
MRPL23		0.574			ARFIP2		0.188557			CORO1B		0.217609
NUP214		0.574			TRIM26		0.188428			FAM46B		0.217304
PEX16		0.574			GNAO1		0.18829			NPAL3		0.217228
B4GALT1		0.574			ZDHHC4		0.18821			ZBED3		0.217053
PPIL2		0.574			FRAT2		0.188203			LOC389049		0.216994
NENF		0.574			CTNND1		0.188179			ZNF672		0.216918
EIF6		0.574			KCNC4		0.188155			SLC1A5		0.216761
TSPAN17		0.574			PSME3		0.188127			C16ORF5		0.216759
SFPQ		0.574			MMP17		0.188125			PODXL2		0.216733
NSD1		0.574			YPEL4		0.188089			DHRS11		0.216658
PDXK		0.574			MACROD1		0.187998			GRN		0.216656
NUP93		0.573			CHMP1A		0.187995			CD99L2		0.216578
MEGF8		0.573			C1ORF56		0.187948			TOP1MT		0.216499
DHX38		0.573			PGP		0.187916			BAIAP2L1		0.216483
GALT		0.573			CCDC61		0.1879			ESRRA		0.216465
MPHOSPH8		0.573			TMEM208		0.187887			FAM134C		0.216371
DDX3X		0.573			ULK4		0.187837			HS.440343		0.216353
KTN1		0.573			MED9		0.187459			NBAS		0.216296
HCFC1		0.573			ACOT7		0.187453			GALIG		0.216266
GTF3C1		0.573			DUSP4		0.18743			SDHA		0.216194
H3P6		0.573			ATP7B		0.187318			AP2M1		0.216191
RNF216		0.573			MARK2		0.187259			HS.213541		0.216183
ISOC2		0.573			SEC24C		0.187104			C21ORF124		0.216175
AKIP1		0.573			IRX6		0.187102			LOC728138		0.216151
CYP51A1		0.573			CRYM		0.187093			TOP2B		0.216116
NCS1		0.573			FANCE		0.187026			CYB5R1		0.216019
EHMT1		0.573			INPP5J		0.187012			SP1		0.215995
KIFC3		0.573			HEXA		0.18696			MRPL35		0.215981
SLC25A29		0.573			CHAF1A		0.186923			C3ORF62		0.215899
PAFAH2		0.573			TRNP1		0.18689			DPP3		0.215895
BBX		0.573			FAM186B		0.186887			LOC100127971		0.215878
FBXO38		0.573			PWP2		0.186844			PDPK1		0.215831
DNMT1		0.573			MAN2B2		0.186818			SDCBP	0.215815
PHAF1		0.573			RAB3D		0.186739			LOC644988		0.215754
SRPX		0.573			GPR157		0.186683			SMARCA4		0.215744
EMD		0.573			RRAGC		0.186497			MAN2B2		0.215473
P4HA1		0.573			POLR2I		0.186496			KIT		0.215464
MCUR1		0.573			SCMH1		0.186383			QPCTL		0.215453
TRIM4		0.573			PIGT		0.186362			GIGYF1		0.215292
ACTR1B		0.573			HIF1AN		0.186258			SNX1		0.215263
TIMP2		0.573			APEX2		0.186219			CSPG4		0.215231
PLBD2		0.573			TMEM44		0.186087			HS.552871		0.215177
ARHGEF40		0.573			SLC25A11		0.185995			LOC652054		0.215172
ANKRD13D		0.573			PINK1		0.185989			POM121		0.215154
RFXANK		0.573			RAB6B		0.185865			INPP5E		0.215143
MAP2K3		0.573			NRM		0.185754			SLC12A4		0.215139
PSMG3		0.573			TIMM13		0.185754			CEP250		0.215135
CFAP157		0.573			TTC9B		0.185749			FUZ		0.215087
UCKL1		0.572			PLCD4		0.185695			AKR1B1		0.215014
LAGE3		0.572			RIC8A		0.185652			SDC4		0.214993
PPARA		0.572			SLC4A11		0.185642			CLUL1		0.214953
PEAK1		0.572			ADCY2		0.185633			ZNF271		0.214947
MAN2A2		0.572			MRPS26		0.185556			INF2		0.214928
TEP1		0.572			OSCP1		0.185401			C14ORF135		0.214913
SLC4A1AP		0.572			HOOK2		0.185369			ACSL3		0.214911
ATF6		0.572			PTPRS		0.185311			TMEM87A		0.214741
TNFAIP3		0.572			NUDT1		0.185194			NARF		0.214714
RPL12		0.572			ZNF517		0.185067			HS.44811		0.214675
NDUFA2		0.572			FKBP8		0.18505			KCNN2	0.214666
ERGIC1		0.572			DAB2		0.184955			TK2		0.214437
NCBP3		0.572			N4BP3		0.184932			LOC647188		0.214428
RABL2B		0.572			PBXIP1		0.184858			MAP1LC3B		0.214417
GMPPA		0.572			LRRC23		0.18483			OGDHL		0.214382
PLSCR3		0.572			YIPF2		0.184801			TRMT12		0.214382
AHSA1		0.572			POR		0.184792			ASAP2		0.214372
TARS1		0.572			MBLAC1		0.184556			HSD11B1L		0.214329
FBXO31		0.572			GIPC1		0.184528			LOC100128805		0.21422
ROCK1		0.572			SLC38A10		0.184513			TUBGCP6		0.214034
TAPBP		0.572			ZNF446		0.184506			ZNF616		0.213904
CHMP6		0.572			TNPO2		0.184369			LOC732425		0.213887
TXNDC5		0.572			SYNPR		0.184345			MVK		0.213855
TRIM32		0.572			USE1		0.184283			SYT14		0.213847
UNC119		0.572			WNK2		0.18421			UBP1		0.213835
NPEPPS		0.572			SCRN2		0.183933			PTPRG		0.213826
NUMB		0.572			CACNA2D2		0.183903			WDR62		0.21379
USP40		0.572			RPS15		0.18388			GPR172A		0.213785
OSBPL9		0.572			BAK1		0.183866			GJB1		0.213768
CERT1		0.572			PGM1		0.183807			C17ORF101		0.213706
HNRNPA0		0.572			XPNPEP1		0.183634			CCDC94		0.213705
SLC12A4		0.572			SNHG9		0.183578			MRPL24		0.213629
UBE2J2		0.572			SLC22A18		0.183487			TSR1		0.213588
TRIM3		0.572			STK11IP		0.183452			IRX6		0.213515
ANKHD1		0.572			TOE1		0.183417			HSD3B7		0.213459
TMEM104		0.572			ARF4		0.183375			HS.116333		0.213388
TSSC4		0.572			SNRPC		0.183347			HS.579069		0.213315
PITHD1		0.572			NADK		0.183261			TMEM55B		0.213247
TXLNA		0.571			NR4A1		0.183041			ENDOD1		0.213147
KIAA1191		0.571			ATP11A		0.182945			NCL		0.212999
GREB1	0.571				ZNF787		0.182921			EWSR1		0.212871
RPL36		0.571			RPL15		0.182836			LHX5		0.212866
KPNB1		0.571			DPF1		0.182804			KIF1B		0.212839
HP1BP3		0.571			ELOVL1		0.182786			RHPN2		0.212829
ARMC10		0.571			AP3S2		0.182773			LOC100133692		0.212793
GOLGA8A		0.571			BCL7A		0.182765			CA11		0.212789
SMARCC1		0.571			KCNIP3		0.182757			TRABD		0.212776
MTMR14		0.571			PROS1	0.182728				EIF4ENIF1		0.212767
TANC1		0.571			LSM4		0.182692			RRP12		0.212636
PLEKHM1		0.571			POGK		0.1825			MGAT1		0.212605
GSTK1		0.571			PQBP1		0.182415			ARL2		0.212498
NAA60		0.571			MYLK3		0.182393			MAP6D1		0.212428
PDE8A		0.571			LRRC56		0.182392			NUMA1		0.212402
TSG101		0.571			TMEM199		0.182379			FLJ45832		0.212334
SMPD2		0.571			ZMIZ2		0.182354			LOC100134634		0.212321
ABL1		0.571			NT5M		0.182341			LOC651125		0.212309
VPS16		0.571			ETV2		0.182311			VARS2		0.212151
SELENON		0.571			UPF1		0.182282			CHCHD6		0.212143
MECR		0.571			LPIN3		0.182246			SYNJ2BP		0.212071
TGFBR2		0.571			HUWE1		0.182125			RABL2B		0.21207
PARP6		0.571			CHMP1B		0.182103			ACCS		0.212059
VPS35		0.571			MCM2		0.181885			GPHN		0.211988
SCAP		0.571			WDR48		0.181814			ALG12		0.211941
RAD23B		0.57			CAND2		0.181745			HMG20A		0.211933
ARSB		0.57			CHST14		0.18169			DCXR		0.211735
PREP		0.57			TM7SF2		0.181641			SMYD5		0.211625
PIAS3		0.57			LARP1		0.181476			WDR48		0.211547
YME1L1		0.57			CCT3		0.181465			CACNB3		0.211512
ACOX1		0.57			RNH1		0.181428			SARS2		0.211385
IQCE		0.57			MEN1		0.181398			NAT5		0.211381
TUBB		0.57			RPLP1		0.181391			EIF3D		0.211367
CAD		0.57			YIF1B		0.181307			DUSP8		0.211331
TMEM138		0.57			POU4F1		0.181152			SPPL3		0.211239
CTDSP2		0.57			HES2		0.181118			C16ORF62		0.211211
VAMP5		0.57			SNX33		0.181059			KPNA1		0.21097
NISCH		0.57			DNAJA4		0.181016			TLE1		0.210945
AP1G2		0.57			OSBPL5		0.180956			C17ORF39		0.210875
PEF1		0.57			SETD5		0.180919			MAF1		0.210839
BZW2		0.57			TALDO1		0.180796			SHC4		0.210795
DAAM2		0.57			CPSF1		0.180791			MREG	0.21079
RPL23AP82		0.57			TRPV2		0.180775			MGC12982		0.210747
NSUN5		0.57			FIS1		0.180705			THUMPD3		0.210676
MAEA		0.57			LSM10		0.18063			CPS1		0.210527
SEC22C		0.57			DNAJC4		0.180627			IP6K2		0.210383
SRPRB		0.57			HRAS		0.180613			CHL1		0.210369
EIF5B		0.57			LIG1		0.180489			LOC647044		0.210241
DLGAP4		0.57			TRAPPC5		0.180488			DEDD		0.210143
BTBD3		0.57			SLC19A1		0.18047			LOC100131447		0.210114
RIOK3		0.57			AFF3		0.180415			ANKRD54		0.210076
BCS1L		0.57			ABL2		0.180409			LOC646431		0.20996
NECAB3		0.57			DNAJB1		0.180408			PLCD1		0.20988
ASH1L		0.57			C1ORF35		0.180404			PIK3CD		0.209856
ABCC1		0.57			SLC25A3		0.180395			KIAA0355		0.209827
MON2		0.57			PTBP1		0.180319			GRINA		0.209718
THAP4		0.57			KIF1B		0.180271			CKMT1A		0.209623
PCED1A		0.57			WDR91	0.180237				KCTD21		0.209618
EIPR1		0.57			SCO2		0.18021			HS.552354		0.209567
IRGQ		0.57			HDLBP		0.180193			TACC2		0.209488
BCL2L1		0.57			TBC1D2B		0.180177			HS.371609		0.209485
RPS15A		0.57			CAMTA2		0.180119			SF3B4		0.209439
PPP1R14B		0.57			WDR62		0.180074			TOM1L2		0.209423
B4GALT3		0.57			CES2		0.180072			PAAF1		0.209403
OCIAD1		0.57			RDH13		0.180036			HS.127242		0.209374
PRUNE2		0.57			ZNF576		0.179752			LOC100131713		0.209365
HECTD4		0.57			GPR61		0.179667			PAICS		0.209324
MXRA7		0.57			RTBDN		0.179637			HS.551324		0.209265
CDH3		0.57			AGPAT3		0.179622			LOC148137		0.20925
BRK1		0.57			CNNM4		0.179459			DHX16		0.20922
GUSB		0.57			ZC3H3		0.179356			C9ORF169		0.209197
TRMT1		0.57			ARMCX6		0.179239			ATP6V1A		0.209177
TMEM101		0.57			IQGAP3		0.179039			PCBP1		0.209127
UBXN4		0.57			LGALS3BP		0.179036			MLH1		0.20912
FBXL4		0.57			PLEKHA6		0.179032			TSPAN9		0.208944
HAGHL		0.569			PRKCSH		0.179023			SLC46A1		0.208906
ILKAP		0.569			AP2B1		0.179001			LOC731486		0.208898
SRSF5		0.569			MKNK2		0.178913			PPM1A		0.208784
DNASE1L1		0.569			BAZ2A		0.178778			C10ORF2		0.208776
MGMT		0.569			SLC26A11		0.178597			HELT		0.208763
DESI2		0.569			NDUFA3		0.178558			SECISBP2L		0.208759
MED16		0.569			TTC4		0.178509			PTDSS2		0.208703
IDH1		0.569			MLYCD		0.178464			C5ORF51		0.208508
SDC3		0.569			XPO5		0.178454			LRRC56		0.208396
PLCD3		0.569			TYRO3		0.178433			LOC642377		0.208317
SSR2		0.569			PRR14		0.178427			PGRMC2		0.208262
FECH		0.569			MAMLD1		0.178423			LOC731035		0.208183
GYG2	0.569				FIBP		0.178403			TARSL2		0.208158
PI4KA		0.569			MFSD3		0.178328			UBAP2L		0.20813
DUSP6		0.569			DCP1A		0.178271			GNB1		0.208036
GSTM4		0.569			RAB7A		0.178222			WDR7		0.208014
EHD1		0.569			EFNA3		0.178173			ETNK2		0.20795
PAQR4		0.569			C2CD4D		0.178136			MAGEL2		0.207922
BTAF1		0.569			SLC9A1		0.178108			IFT80		0.207851
TBL3		0.569			VEPH1		0.178076			RILPL1		0.207842
ZFYVE27		0.569			SMPD1		0.178075			HERC1		0.207774
IFI6		0.569			POLE		0.177952			RTN4RL1		0.20767
XPC		0.569			CST5		0.17795			TRPC4AP		0.207666
NPC1		0.569			PYCR2		0.177916			WRNIP1		0.207415
TMEM161A		0.569			ADRM1		0.177891			C12ORF51		0.207363
TCIRG1		0.569			CCK		0.177573			LOC649641		0.207241
CCDC124		0.569			PIM3		0.177448			PRMT7		0.207239
XRN2		0.569			MYO10		0.177436			MANEAL		0.207195
CPD		0.569			ZNF549		0.177383			TSKU		0.207164
PNISR		0.568			TTC39A		0.177352			EID2		0.207068
NOP2		0.568			DISP2		0.177349			GNS		0.207053
RPTOR		0.568			CPNE1		0.17731			ZC3H18		0.207038
STRAP		0.568			GREB1	0.177285				CCDC96		0.206931
ABCA2		0.568			CDAN1		0.177152			GSTP1		0.206922
MICOS13		0.568			PDXDC1		0.177047			C20ORF72		0.206922
WIPF2		0.568			MRPL43		0.176994			LOC649970		0.206919
ERLIN1		0.568			SLC39A6		0.176963			GNPTG		0.206913
MPZL1		0.568			RASSF7		0.176938			PPOX		0.206833
SIPA1		0.568			LLGL2		0.176937			SRM		0.206754
RANBP3		0.568			PRG2		0.176857			BBC3		0.206708
PIGS		0.568			ADCK2		0.176713			LRRC23		0.206684
RAB6B		0.568			ZNF609		0.176688			NUDC		0.206657
FASTK		0.568			ADAM15		0.176567			SPCS1		0.206652
CYSTM1		0.568			GYPC		0.176544			C10ORF58		0.206643
MDM4		0.568			HSD17B10		0.176472			WDR37		0.206607
RMDN3		0.568			THAP3		0.176472			CIRBP		0.206591
TSC1		0.568			SRF		0.176469			SRPK2		0.206555
YARS1		0.567			PTPN14		0.176458			GM2A	0.206524
CLIP1		0.567			NDUFS6		0.176441			TRIM25		0.206515
RNF26		0.567			ATP6V0A4		0.176428			DNAJC11		0.206453
PPP1R15A		0.567			PHYHD1		0.176374			SLC22A23		0.206418
CTNNBL1		0.567			CINP		0.176215			RHBDD3		0.206407
ZEB2		0.567			CYP27A1		0.17597			KCNQ5		0.206402
USP10		0.567			GMEB2		0.175941			ANKRD6		0.206229
TINF2		0.567			EXTL3		0.1759			HK2		0.206141
YTHDF2		0.567			EMP3		0.175885			MAMLD1		0.206134
FAHD2A		0.567			TARBP2		0.175828			STX16		0.206061
TTLL5		0.567			CAPG		0.175792			EVC		0.20599
RBM4		0.567			THOP1		0.175759			PLK3		0.205943
CYTH1		0.567			CDH1		0.175726			BECN1		0.205932
UHMK1		0.567			CTXN1		0.175627			EID2B		0.205931
TMEM179B		0.567			SH2B1		0.175598			PHF15		0.205881
ALKBH4		0.567			SEC61A1		0.175572			EPS15L1		0.205816
PLIN3		0.567			MAPK7		0.175555			LOC644404		0.205795
STAT1		0.567			IQCD		0.17553			LOC728217		0.205781
ATP2A2		0.567			EIF3B		0.175516			PI4KA		0.205713
DDX56		0.567			DDA1		0.175497			MED1		0.205692
ZMYND8		0.567			ZGPAT		0.1754			AARSD1		0.205681
INPP5K		0.567			CARD14		0.175398			TNRC6A		0.205544
ECD		0.567			GBA2		0.175382			VGF		0.205491
GTF2H3		0.567			B3GNT4		0.17536			TTTY20		0.205391
OPA3		0.567			MYO18A		0.175307			LOC613037		0.205388
TNS3		0.567			SCAMP2		0.175283			PLEKHO2		0.205348
EEF1B2		0.567			C8ORF33		0.17527			GYPC		0.20532
METTL23		0.567			SAMD1		0.175266			LOC654206		0.20531
PLCG1		0.567			RNF121		0.175219			LOC643531		0.205253
WRNIP1		0.567			CSTF1		0.17514			SNHG8		0.205243
ZNF274		0.567			GFER		0.175081			LOC649942		0.205072
ADCY6		0.566			ST8SIA6		0.175075			SLC29A1		0.205066
MSRB2		0.566			ZNF837		0.175004			LOC100133563		0.205043
SLC41A1		0.566			IGF2R		0.175001			SGSM3		0.205006
DUSP4		0.566			CDK5RAP1		0.174965			GBE1		0.204918
TYK2		0.566			SYMPK		0.174859			NPAS2		0.204909
RPS6KB2		0.566			SLC30A2		0.174821			TMEM161A		0.204889
[truncated: 32,603 more rows]

## Sheet: Figure S1A
Spearman rho for normal human melanocyte genes						Spearman rho for TCGA_SKCM					Spearman rho for Lund
	Lineage	non-lineage					Lineage	non-lineage				Lineage	non-lineage
SOX10	41.8684					SOX10	12.4674				SOX10	8.85699
PAX3	32.0134					KIT	3.58023				KIT	2.81814
MITF	25.3531					PAX3	2.93848				MITF	1.14882
EDNRB	23.0585					MITF	2.83168				EDNRB	1.1317
KIT	20.5739					EDNRB	0.0377224				EDN3	0.31055
IGF2R		50.0148				IP6K1		83.1859			PAX3	0.163777
TAF10		48.8759				PTPN23		60.8735			DHX30		25.1972
NPLOC4		46.7691				DHX30		57.7549			PTPN23		21.3696
ATP5F1B		45.1225				RNF123		55.5692			GORASP1		20.3372
ATP1A1		44.6503				NCKIPSD		55.2267			SCAP		20.0443
FUS		44.6148				APEH		51.2583			TMEM115		18.9066
MICAL1		44.577				DALRD3		43.3171			ATP6V0A1		18.1421
MED15		44.4187				USP19		43.0006			MED24		16.2807
CAPN1		44.3092				RBM15B		41.9695			BRPF1		16.279
WIPI1		44.1433				SCAP		41.809			NCKIPSD		15.6383
VPS4A		44.1184				TMEM115		38.7359			CLCN7		15.466
AHCY		44.0801				QRICH1		37.964			PLXNA1		15.4202
FLYWCH1		43.6216				UQCRC1		36.8631			QARS		15.308
SDHA		43.3281				BRPF1		36.3663			ATP6AP1		14.3152
DYNC1H1		43.3236				POMGNT2		35.8594			SLC6A8		13.7721
UBA1		42.8035				CCDC71		35.8369			CLPTM1		13.752
MYO9B		42.8032				RRP9		32.9998			VPS18		13.4559
SMIM29		42.76				MON1A		32.8529			CENTG3		12.9872
ARPC4		42.7564				MAP4		31.8438			RAD54L2		12.8297
DDB1		42.5623				ZDHHC3		31.6264			VAT1		12.7055
GPS1		42.4596				IFRD2		30.2208			RANBP10		12.5171
SLC23A2		42.4247				SLC26A6		29.2392			COPG		12.3904
TPCN2		42.3456				QARS1		28.4666			INTS1		12.3768
TLE5		42.3094				ATRIP		27.8041			SORT1		12.27
ICMT		42.3055				STIMATE		27.2429			TKT		12.0814
ANXA6		41.9609				HEMK1		26.7884			ZNF768		12.06
TMBIM1		41.951				IL17RC		26.6911			RRP9		12.0246
GNB2		41.941				GORASP1		26.3187			SLC6A10P		11.9626
RAB7A		41.8165				RFT1		25.8025			FAM134A		11.9586
SIGMAR1		41.7977				TUSC2		25.4258			SLC7A1		11.6383
CRTAP		41.7695				LAMB2		25.3668			SLC25A23		11.6364
NPIPB3		41.7683				NAA80		24.7191			TOLLIP		11.6073
HSPA8		41.7164				CCDC51		24.4374			TBC1D14		11.5784
DNM2		41.4918				ELP6		22.6102			APEH		11.5719
STX16		41.2782				TEX264		22.2044			RAI1		11.4828
EI24		41.2581				LARS2		21.7792			DYNC1H1		11.4078
HEXA		41.2313				NPRL2		21.6968			SLC6A17		11.4034
CTSB		41.2125				NDUFAF3		21.1591			TBC1D20		11.382
ATP6AP1		41.1436				ZNF362		21.0543			HMG20B		11.3546
PACSIN2		41.0962				RETREG2		21.032			CELSR2		11.3391
CHD4		41.0733				MAPKAPK3		21.03			C3ORF39		11.1945
TCF25		40.8811				DVL3		21.0052			STK35		11.0788
WDR1		40.8618				EMC3		20.8661			MYO1D		10.9747
RETSAT		40.85				NT5DC2		20.0896			LARS2		10.9586
DCTN2		40.746				IMPDH2		20.0623			HDAC11		10.9318
FAM50A		40.7455				ZBTB47		19.7767			DGCR2		10.9066
SRRM2		40.6994				DAG1		19.6753			GTF3C1		10.7212
PGAM1		40.6417				GLB1		19.2146			KIAA0664		10.7055
MTCH1		40.5783				ZNF687		19.2035			POLRMT		10.6144
AKT1		40.5371				ABCF3		19.0685			KLHL21		10.4976
SCARB2		40.5088				FYCO1		19.0017			HS.551538		10.4949
GLMP		40.4761				TADA3		18.9717			SLC1A4		10.3872
TNPO2		40.331				CIDECP1		18.9159			EIF3B		10.284
TNFRSF14		40.2845				POC1A		18.7082			GRAMD4		10.1986
ARSG		40.2314				SHISA5		18.3763			BCL2L13		10.1805
PUF60		40.1989				CELSR2		18.3214			RBM15B		10.1278
HUWE1		40.1809				TMEM94		18.2653			GNA11		10.0947
TMEM219		40.1805				SEC13		18.2037			ACTR8		9.94692
SMARCA4		40.1542				WDR6		18.1255			FEM1A		9.87615
HPS1		40.0863				INTS1		18.0365			POMT2		9.83268
SUMF2		40.047				EXOSC7		18.0356			LONP1		9.7167
SNN		40.0453				NISCH		17.9583			CIC		9.70553
MYO1D		39.9877				ST3GAL3		17.7157			AP3D1		9.67366
PEPD		39.888				GMPPB		17.6062			ANO10		9.67162
ADIPOR1		39.8847				ATP6V0A1		17.6027			TGFBRAP1		9.67162
PDXDC1		39.8411				BTD		17.4635			IPO13		9.64397
KIAA0930		39.7404				JAGN1		17.3352			NUDCD3		9.62525
MGAT1		39.6455				SLC3A2		17.3076			TBL3		9.59176
KLC1		39.6225				SFMBT1		17.1365			SPIRE1		9.56543
MSN		39.602				RPUSD3		17.0373			EML2		9.54668
PCBP1		39.5839				TKT		16.9439			ATRIP		9.50307
FLOT1		39.5726				BRK1		16.9143			LOC644132		9.45346
ANAPC5		39.5614				UNC45A		16.8226			CYTH3		9.44612
ERGIC3		39.3643				DUSP7		16.8084			ZCCHC14		9.44612
EWSR1		39.3339				ABHD14B		16.6234			LRFN3		9.40671
RAD54L2		39.2293				GPATCH3		16.592			ZNF629		9.37263
MCRIP1		39.183				TATDN2		16.5732			ZNF362		9.31695
TMEM79		39.1778				PEX10		16.3853			PYGB		9.27819
GUCD1		39.1528				MTMR14		16.3258			DYNC1LI2		9.27409
TADA3		39.149				SYDE1		16.2834			UQCRC1		9.266
DUSP3		39.1302				HTT		16.2655			DCP1A		9.24718
TANGO2		39.1285				SEC22C		16.199			VPS33B		9.23508
NAPA		39.113				ITPKB		16.1721			FASN		9.21112
RABL6		39.0676				NICN1		16.0811			RAB7A		9.13018
AKT2		39.0335				HDAC11		15.8126			EIF2AK1		9.1107
GRINA		38.9885				ACVR2B-AS1		15.7805			CDC42BPB		9.10624
CDK4		38.9563				CTNNB1		15.7538			CABLES1		9.08145
ENDOD1		38.9001				PMEL		15.4964			SLC26A6		9.07314
ATF6B		38.8688				PCIF1		15.4365			TATDN2		9.04431
PSAP		38.858				MFSD12		15.3258			DVL3		9.03433
PRKDC		38.8285				PLEKHM2		15.2183			ASXL1		9.01278
KCNAB2		38.7951				APH1A		15.0962			ZMYM3		9
MLPH		38.7525				ALG3		15.0102			DDX51		8.9914
GPAT4		38.7079				CRTAP		14.8889			ATP1A1		8.98716
MYO1E		38.6964				PRRT3		14.881			SLC25A29		8.97062
CAPN2		38.6486				AMIGO3		14.8417			NPLOC4		8.91721
BACE2		38.6193				SLC7A5		14.7579			EXTL3		8.87615
RPL8		38.5466				ZMYND10		14.746			USP19		8.85699
AGPAT2		38.5333				RNF40		14.7326			LAMB2		8.84771
UTP4		38.5088				IPO13		14.6693			LOC100132324		8.82974
RAB1B		38.4991				PSKH1		14.6344			C19ORF28		8.80688
PSME3		38.4267				PPP1R26		14.4885			DHX33		8.79048
NELFE		38.3838				SETD1A		14.3591			NSFL1C		8.77469
TBCD		38.3616				NCBP2AS2		14.3291			RETSAT		8.76447
SF1		38.3602				USP36		14.2925			EIF4H		8.75696
SORT1		38.3444				FAM131A		14.2828			IFRD2		8.72816
TSPAN3		38.3309				BAG6		14.2257			DOHH		8.71897
AUP1		38.3281				TRAK1		14.2164			URG4		8.7167
STK25		38.3272				SLC6A17		14.1959			SLC4A2		8.69037
C1ORF216		38.3048				MED24		14.1914			SLC9A8		8.65561
KIF1C		38.2737				RBSN		14.0979			DAG1		8.6517
TMEM147		38.2653				FASN		14.0563			EFTUD2		8.63078
ATP6V0A1		38.2394				MGAT5B		13.9621			ZDHHC3		8.63078
CYB5R3		38.2122				DCTN1		13.9497			ITPKB		8.59517
RPN1		38.2069				WDR24		13.9004			PLXNB1		8.57187
GNB1		38.0981				PCYT2		13.8717			ZNF621		8.56703
NPIPB5		38.0533				TMCC2		13.8496			DPP8		8.55752
STUB1		38.0272				USP4		13.8436			KLHL18		8.55284
TWF2		38.0218				MAP3K6		13.7891			AFG3L2		8.54061
PFKM		37.9633				EIF4G1		13.72			ADIPOR1		8.5391
GCN1		37.9607				CABLES1		13.7			WDR81		8.53313
ACAA1		37.9319				PPT2		13.6853			SIRPA		8.47366
ARL2		37.9171				POMGNT1		13.6768			RAD23A		8.46092
ZZEF1		37.9107				SLC25A26		13.6727			GLI3		8.45717
NUCB1		37.8883				ACY1		13.6412			UAP1L1		8.40894
DHCR24		37.8842				SLC6A8		13.606			CRAMP1L		8.37986
ATG4B		37.8774				DPH2		13.5703			ARFGAP1		8.35164
TBC1D16		37.8737				CYB561D2		13.5297			C10ORF90		8.34872
POLR2E		37.8452				OTX1		13.4903			MIER2		8.34104
BAX		37.8448				MECR		13.4092			OXSR1		8.33819
RPL4		37.8293				LRFN3		13.4086			SLC27A1		8.31515
GSN		37.8189				ANO10		13.3553			LOC284167		8.31158
CYB5R1		37.7846				CIC		13.1943			PARN		8.28819
HTT		37.7832				ZNF205		13.1543			ATP6V1B2		8.28067
MZT2B		37.7754				ZNF71		13.1385			FOXO4		8.27003
PSMD3		37.7692				NAB2		13.1116			LOC730427		8.19928
SND1		37.763				RAF1		13.1084			HS.568777		8.19654
UBE2Z		37.7247				RNF220		13.1026			UBE2O		8.19654
TOM1		37.6967				AGPAT1		13.0918			MED15		8.18709
CDC37		37.6803				SLC41A3		13.0814			C1ORF93		8.17005
MAN1B1		37.6782				MCRIP1		13.0513			MNT		8.15304
SREBF2		37.6653				CLCN7		13.0412			GAS8		8.13787
MYO10		37.6537				TMEM250		13.0339			DSTYK		8.12552
NAGLU		37.6198				ERI3		12.9926			KIAA1602		8.12378
SLC1A4		37.6161				ZDHHC8		12.9903			NEDD4L		8.11976
STAT6		37.5857				MGAT4B		12.9695			MICALL1		8.10791
ILF3		37.5782				HEXA-AS1		12.9604			PAK4		8.09259
FKBP4		37.5602				TMEM104		12.9594			INPPL1		8.07263
TPP1		37.525				DGCR2		12.9522			MAFG		8.06048
ADRM1		37.4988				PLA2G15		12.8884			CHD4		8.06048
TKFC		37.4492				VPS18		12.8322			ZNF777		8.0348
UNC45A		37.4139				TTC21A		12.7883			EPN1		8.03339
CAP1		37.4122				RPL29		12.7249			RBM42		8.02045
MACF1		37.4093				RETSAT		12.6964			TM9SF4		8.01502
CTTN		37.3944				HCFC1		12.6276			C20ORF108		7.9914
FLNA		37.3769				VAT1		12.5582			TP53INP2		7.98716
SEC24C		37.3636				TRIM63		12.5336			C20ORF4		7.98297
EEF1A1		37.3578				KIF9		12.5323			DUSP3		7.97062
CALR		37.3554				HMG20B		12.5317			RRAGD		7.92812
RPS6KA2		37.347				TFAP2A		12.5257			CENPB		7.92445
SFXN3		37.303				GOLGA7B		12.4907			PEX26		7.92445
ATP2B4		37.2762				PARS2		12.4827			CTSA		7.90309
NF2		37.2427				ARPC4		12.4638			C9ORF86		7.89963
RAB5C		37.2293				TSC2		12.393			SAMD4B		7.88941
QARS1		37.2236				MUL1		12.3226			RIPK5		7.86012
POMGNT1		37.2034				TBC1D13		12.3177			LOC652685		7.84771
DDX41		37.1784				PLEKHH3		12.2987			KIAA0195		7.83565
CYB561A3		37.1736				TREX1		12.2943			KLHDC8B		7.82391
BLTP2		37.1724				MIB2		12.2916			GDI1		7.8041
AHNAK		37.1624				CASKIN2		12.2902			KLF15		7.79588
AP3D1		37.0974				ATG2A		12.2739			OR7A5		7.79317
ACADVL		37.0948				RAB3A		12.2074			GPNMB		7.79048
CNP		37.0285				MDC1		12.1278			KIAA0319L		7.75203
STXBP1		37.0186				C19ORF73		12.1272			MAP3K11		7.74715
MAT2A		36.9275				UQCC5		12.1221			XPC		7.72584
SUGP2		36.8963				CDK2		12.0066			FLJ90757		7.7122
CERCAM		36.876				CEP131		11.9936			DBNDD1		7.70774
MAP2K2		36.86				UCK1		11.9926			ZBTB47		7.67572
EIF3L		36.8599				PSEN2		11.9896			SLC7A5		7.64589
EEF1D		36.8584				KLHDC8B		11.9599			DEXI		7.63827
MLST8		36.8567				TGFBRAP1		11.9423			WDR6		7.63639
SLC35B2		36.824				BTBD9		11.9338			IRS2		7.63451
EIF4G1		36.7797				FLYWCH1		11.9326			CLCN6		7.63078
SDF4		36.7649				FEM1A		11.9127			ACVR2B		7.61798
ACO2		36.7314				MLST8		11.8963			DGKQ		7.58336
AGPAT1		36.7182				KLHL18		11.8517			SETD1A		7.58004
TRPV2		36.7167				ZBTB9		11.842			MLPH		7.5784
YKT6		36.7123				SLC25A23		11.8242			ADCY6		7.57675
DPP7		36.7111				CC2D1B		11.7841			IMPDH2		7.56864
MACROH2A1		36.7069				DCAF11		11.7331			PIGQ		7.56864
TBC1D14		36.6895				ACTR8		11.7252			ANKRD28		7.56543
DDX17		36.6558				SNX8		11.7094			PI4KAP2		7.56067
C9ORF78		36.6496				CTSF		11.7071			IPO4		7.55284
LRP10		36.6487				PLXNB1		11.6985			STRN4		7.51999
NME4		36.6225				LRRC45		11.6976			KIAA0415		7.51856
EEF2		36.601				ZBTB42		11.6885			SNX30		7.50307
NAV2		36.6003				CGN		11.6855			SCAMP4		7.4908
CTSA		36.584				NAT8L		11.6663			TTC15		7.48149
MAF1		36.5714				HGS		11.6657			FASTK		7.47625
OGDH		36.5657				KCNAB2		11.6205			TUBB4		7.47496
UBR4		36.5461				ASB6		11.6183			TULP4		7.47108
CD99L2		36.5347				DYNC1H1		11.5981			COASY		7.46092
FAM210B		36.5077				PRRC2A		11.584			KIAA0284		7.45469
WNK1		36.4418				CUTA		11.5353			FNIP2		7.45469
AURKAIP1		36.4322				STXBP1		11.484			KBTBD2		7.4168
SAMM50		36.4237				TRAIP		11.4731			LZTS2		7.41567
C19ORF12		36.3987				VAC14		11.4468			LZTR1		7.40671
OXLD1		36.3945				RPTOR		11.4435			DDR1		7.40561
DDX39B		36.3734				CCHCR1		11.4337			EDC3		7.4045
ATP6V1B2		36.3589				RABL6		11.4291			LOC100009676		7.40012
GRN		36.3561				NME6		11.4079			C18ORF51		7.39686
GYS1		36.3473				PRPF6		11.4043			MGRN1		7.39041
SLC7A5		36.3354				PPARD		11.4023			SMARCC1		7.38616
PI4KB		36.3212				PIP4K2C		11.3843			PIK4CA		7.37263
HYAL2		36.2823				MGRN1		11.3821			FLJ20254		7.37059
FLII		36.2806				ADCY6		11.3779			LOC731007		7.35952
APEH		36.2797				HS1BP3		11.3646			PFKL		7.35556
DCAF7		36.2638				CRTC1		11.3642			SUPT6H		7.33068
ENO2		36.2564				TPRN		11.3447			MGC18216		7.32975
MAP4		36.2539				SLC45A2		11.34			LRRFIP2		7.32975
XRCC6		36.2437				GDPGP1		11.3282			KIAA0649		7.3279
ABR		36.2307				WDTC1		11.3099			TMCC2		7.32698
GNAI2		36.2003				GNA11		11.302			CARM1		7.32148
DAPK1		36.1824				FBXW5		11.2904			ZNF324		7.31966
SLC35A4		36.1816				SLC35A4		11.2762			PPP2R1A		7.31069
EIF3D		36.1815				AP5B1		11.2743			BACE2		7.29671
RPS9		36.1802				OXSM		11.2734			ATP6V1E1		7.28567
APH1A		36.1606				CEP170B		11.2726			TECR		7.27246
CLCN7		36.1595				CCDC106		11.2687			ZKSCAN1		7.26281
VPS18		36.1484				FOXK2		11.2558			SPNS1		7.25571
BECN1		36.1335				ANKRD9		11.2127			DDX19A		7.24109
LAMTOR1		36.1298				ALAS1		11.2113			TYR		7.20204
OS9		36.114				TRPM1		11.1998			KCTD15		7.1891
COPA		36.091				DVL1		11.1908			MAP4		7.18575
EIF3G		36.0576				MYO1D		11.1778			SLC38A7		7.17653
ANKRD11		36.0487				DGKQ		11.1486			TTLL12		7.16052
TXN2		36.0379				HDAC6		11.1232			FYCO1		7.14448
SEC61A1		36.0378				RUSF1		11.1218			STXBP1		7.13906
FAM234A		36.0232				ANO8		11.1117			FURIN		7.12552
ADD1		36.0225				CYTH3		11.1114			NUCB1		7.12552
PLEKHM2		36.0043				FLNA		11.1064			DNAJC13		7.12321
ACIN1		35.9954				ARSG		11.1038			TRAK1		7.12148
VCP		35.987				PSMD2		11.0916			HEATR5A		7.1209
OCA2		35.9823				TARS2		11.0668			ABHD4		7.10846
NCL		35.9792				ABHD6		11.0624			RNF185		7.10624
PABPN1		35.9685				CACFD1		11.0399			GOLGA4		7.10513
MAN2C1		35.9474				TYRP1		11.006			ARIH2		7.09909
EIF5A		35.9465				RTL8A		10.9793			ZDHHC8		7.09637
C8ORF33		35.8936				TANGO2		10.9765			LOC391811		7.0942
UBXN1		35.8632				ZER1		10.9688			RNPEPL1		7.09313
LRRFIP1		35.861				NOP14-AS1		10.9477			GOLGA2		7.07366
TPD52L2		35.8531				TIMP2		10.9456			WIPI1		7.06753
PDPK1		35.8493				TMEM63B		10.9342			TCF25		7.0511
CTBP1		35.841				SLC4A2		10.9091			ITPK1		7.03152
POLDIP2		35.8401				EXOC7		10.8944			ZNF579		7.02045
P4HB		35.8213				GTF3C2		10.8895			TAOK2		7.01728
TMEM109		35.8109				PIK3R2		10.8873			PIP4K2C		7.00833
IGSF3		35.8011				CYB5R1		10.8782			POGK		7.00612
PIEZO1		35.7974				NARF		10.8719			SLC41A3		7.00393
ARF1		35.7762				EEFSEC		10.8169			PTPRM		7.0013
RAC1		35.7697				DAPK3		10.8089			DGCR14		7
ARL6IP4		35.7593				EIF2B5		10.7673			FMN1		6.9914
PFKL		35.7582				CLSTN1		10.7557			AVPI1		6.9914
ARHGDIA		35.7398				ZBED3		10.7435			ATG9A		6.98297
ILVBL		35.7323				TMEM53		10.7381			WBP2		6.98297
DNAJC1		35.695				SLC7A8		10.7238			ZFYVE20		6.96658
PITRM1		35.6567				ILVBL		10.6958			QPCT		6.96257
APRT		35.6448				TWF2		10.6926			TMEM184B		6.95468
PIP4P1		35.6255				CNPPD1		10.6882			ATP6V1C1		6.94692
SNX19		35.6246				SAMD4B		10.6719			FLJ22222		6.94692
STAT2		35.6134				MFN2		10.6464			ZNF282		6.9431
PDCD6IP		35.6085				TBC1D25		10.6193			CYLN2		6.9393
SLC25A6		35.5986				TBL3		10.6132			TTYH3		6.93554
ATIC		35.564				HYAL2		10.6106			CDK5R1		6.93181
RALY		35.559				RITA1		10.605			MEF2D		6.91009
C1ORF43		35.5331				NELFA		10.5948			CTTN		6.8962
HAX1		35.5266				STARD10		10.5746			HS.430851		6.8729
DNAJA4		35.5265				MEF2D		10.568			ZNF609		6.8729
CNPPD1		35.5186				WIPI1		10.5667			LOC400890		6.86328
ENTPD6		35.5048				TBCD		10.5618			GARS		6.86012
ARSA		35.4528				PLXNA1		10.5587			HS.497591		6.85699
MMS19		35.4456				DNAJC11		10.5551			DHFRL1		6.85387
ADAM15		35.4383				TPRG1L		10.5536			RER1		6.85078
BBLN		35.4351				GGA3		10.5456			NUDT16		6.84771
FADS1		35.4347				WDR1		10.5436			SLC45A4		6.84771
CHMP1A		35.4302				DYNLL2		10.5283			TNPO3		6.84466
LTBR		35.4276				AMDHD2		10.5002			HS.546710		6.83268
PEX10		35.4149				ZNF768		10.4549			ZFP106		6.82102
GLUD1		35.4116				USF2		10.4544			EPM2AIP1		6.80967
YIPF3		35.3914				DCAF1		10.4316			XYLB		6.80688
HSPA9		35.3909				WHRN		10.4128			PI4KAP1		6.80134
PLOD3		35.389				NPLOC4		10.4128			TRAPPC9		6.79588
ANKRD17		35.374				QPCTL		10.4102			PCIF1		6.77989
ADAR		35.3722				ELK1		10.4079			ADIPOR2		6.76195
BABAM1		35.3569				FAAP100		10.3813			SLC25A1		6.76195
NDUFA10		35.3212				MEPCE		10.3738			MAP3K6		6.75449
ERP29		35.3132				CPTP		10.3726			REEP6		6.75203
PARVA		35.3052				LZTS2		10.3614			NEIL2		6.75203
IDH3B		35.2874				PELI3		10.3593			ASCC2		6.74958
DPP9		35.2789				C1ORF216		10.3578			TULP3		6.74958
ELOF1		35.2527				PRKCD		10.3188			ZNF343		6.74715
PEBP1		35.2526				ANAPC2		10.3135			SPSB1		6.73755
ACAD9		35.2515				TUBB3		10.2973			PRPF31		6.73283
RALBP1		35.2289				ZBTB45		10.2961			FAM100A		6.72354
CHCHD2		35.2119				ZNF213		10.296			MKRN2		6.7122
FAM89A		35.2107				RPAP1		10.2355			FREQ		6.7122
PRMT2		35.2094				GATAD2A		10.2328			RANGAP1		6.70774
MBD1		35.2021				OR7A5		10.2196			POFUT1		6.70774
PSMA7		35.1999				KCTD2		10.218			FAM83H		6.70553
PCSK7		35.179				RTL10		10.2119			RENBP		6.70333
NEU1		35.1568				ZNF646		10.2095			DIP2B		6.70115
GALNT2		35.1429				CSNK1D		10.2072			PLXNC1		6.69465
PSMD8		35.1374				AGBL5		10.2032			C15ORF52		6.66154
FIS1		35.1358				TSR3		10.1895			DIP2C		6.65758
MRPL43		35.1314				CIZ1		10.1368			FRAP1		6.65365
HDLBP		35.121				DIPK1B		10.1202			SCARB1		6.62893
EXTL3		35.1095				SLC7A1		10.1132			MUM1		6.62709
SAE1		35.106				SPATA2L		10.113			RAB5B		6.61439
TM7SF3		35.0893				RTN4R		10.1024			RRP1		6.59517
DRG2		35.0753				MAP3K10		10.0896			ULK3		6.58503
GPAA1		35.0699				TEKTIP1		10.081			NDUFV1		6.57512
KEAP1		35.0668				ASPSCR1		10.0645			NCLN		6.57349
MYH9		35.0552				CDH3		10.0416			MBD6		6.57025
BAIAP2		35.0275				MAD1L1		10.0382			MLEC		6.54975
PCYT2		35.0242				PMVK		10.0241			ZNF446		6.54668
MCM3AP		35.0193				CHTF8		10.0241			P76		6.52871
RGS12		35.0108				PLCD1		10.0213			UBL4A		6.52724
HGS		35.0076				SH3BP5L		10.0173			CCND1		6.52143
PHC2		34.9961				ATAD3A		10.0061			PPM1H		6.50864
COPE		34.9906				TNK2		10.0056			GRWD1		6.50724
LARP1		34.958				RNF187		10.0019			FVT1		6.49621
TUFM		34.9354				TMEM150A		10.0001			LOC642755		6.47496
COQ4		34.9302				IGSF8		9.99051			PPP1R3D		6.46218
CIRBP		34.8924				GNL1		9.98619			ABHD6		6.45223
TRIP12		34.8877				TMPPE		9.98068			TADA3		6.451
PLEKHB2		34.8761				VEGFB		9.96847			TRIB2		6.44009
M6PR		34.8592				NCDN		9.95459			CNNM3		6.4389
SNX1		34.8488				MGST3		9.95033			C22ORF25		6.43771
LSS		34.8488				OSGIN1		9.92055			CHP		6.43415
SPTBN1		34.8476				DHX16		9.90739			GIT1		6.43063
POLR3H		34.8422				IFT122		9.8671			PIK3R2		6.42946
MVP		34.8205				SSU72		9.85519			NAPB		6.41908
AGTRAP		34.8139				FN3K		9.85077			PSEN2		6.41341
SLC25A11		34.806				TXLNA		9.84722			DDX56		6.41229
GNPTAB		34.7505				SMYD5		9.84124			GYG2		6.39469
SLC25A1		34.7326				SMIM12		9.83104			NPC1		6.39469
PGK1		34.7121				RANBP10		9.82842			LZTS1		6.38405
SLC39A13		34.693				PIP4P1		9.81469			NR2C2		6.37572
SLC25A3		34.6924				OCA2		9.81122			NR1H2		6.37161
TRPC4AP		34.6914				PWWP3A		9.77122			SNX33		6.36251
FEZ1		34.6898				PIGQ		9.75871			HS.486010		6.36151
SIRT2		34.6852				ARMC7		9.75565			KCTD2		6.36151
STOML2		34.68				TMEM201		9.753			CHKA		6.35952
SUPT5H		34.6768				PIK3CD		9.75115			AHNAK2		6.35458
CHTF8		34.6762				MED15		9.71669			HGS		6.34008
OPTN		34.644				MCOLN1		9.70438			PLEKHM2		6.34008
BLVRB		34.6185				SNX12		9.69786			MED25		6.33724
GLB1		34.6029				ZNF526		9.67979			VISA		6.33348
COMMD5		34.5591				NEU1		9.66778			KIAA0652		6.30627
HNRNPAB		34.5403				OCEL1		9.65237			IGSF8		6.28567
CCNL2		34.5266				DUS1L		9.64804			CLEC16A		6.27819
ELOVL1		34.4999				POLG		9.63085			APH1A		6.27491
MYC		34.4935				TMEM101		9.61964			RBM10		6.26922
ARFGAP1		34.4681				LONP1		9.60883			3-Sep		6.2668
MYO18A		34.4576				INPPL1		9.60259			ZBTB45		6.26281
STIP1		34.438				PPP1R11		9.59502			KPNA6		6.25806
COASY		34.431				B4GALT2		9.59496			GCC1		6.25649
PTTG1IP		34.4242				MMP14		9.56922			H1F0		6.25649
CD44		34.4143				C1ORF122		9.56845			ZNF584		6.25493
PPM1G		34.4011				PEPD		9.56739			HTT		6.25259
ST6GALNAC2		34.3996				ACTG1		9.54542			HS.27048		6.24642
UQCRC1		34.3982				MLPH		9.54178			FAM131A		6.24185
SSNA1		34.3743				MVK		9.51213			RAB40C		6.22257
DYNC2I2		34.3725				MFSD9		9.50092			GTF3C2		6.21042
ANXA11		34.3709				ACAA1		9.49638			NOMO1		6.20761
TBC1D9B		34.37				CLEC16A		9.49568			LOC652672		6.20343
FBH1		34.3645				DEXI		9.48995			TMEM8		6.20273
MON1B		34.352				FAM83H		9.47614			EIF2C1		6.19382
FBXO7		34.3505				ATP1A1		9.47149			G6PD		6.18776
CPT1A		34.3319				RHOA		9.44918			ZNF358		6.18776
SPRYD3		34.3143				ARHGDIA		9.42702			SUPT5H		6.16941
DDX54		34.307				RAI1		9.42604			C14ORF78		6.16749
PNPLA6		34.3048				RNF5		9.42012			SH3BP4		6.15366
CHID1		34.3046				SMARCC1		9.40111			SLC35A4		6.15181
SSH1		34.2967				KCNH1		9.38599			TSC2		6.14997
NAXE		34.287				PHF7		9.37404			PBRM1		6.14813
WBP1		34.2805				NUDT16		9.37392			MOGS		6.14327
OVCA2		34.2657				BAHCC1		9.36822			CAPNS1		6.1343
PSMD2		34.2655				AGAP2-AS1		9.34564			GATAD2A		6.13018
ACLY		34.2634				RTF2		9.33425			ANKRD9		6.12148
NDST1		34.2602				CAD		9.32874			EARS2		6.1209
NPRL3		34.2461				GPR143		9.32404			RHBDD2		6.11919
TEX264		34.2302				WIPI2		9.3138			LOC728908		6.11577
AP2A1		34.2223				GDI1		9.28714			PLOD3		6.1107
PSMD13		34.2166				DNAJC5		9.27338			SIN3B		6.10902
NAA10		34.1929				PAK4		9.24904			MAN2C1		6.10568
SPTAN1		34.173				ANKRD52		9.24688			HIF1AN		6.098
STARD3		34.1601				SORT1		9.23783			GAB2		6.09313
TRIM27		34.1326				PANK4		9.21966			SFMBT1		6.09098
KLF6		34.1314				SNRNP200		9.21135			ALG3		6.08672
KXD1		34.1153				GLMP		9.19638			HS.434957		6.08249
NOMO1		34.1144				EHMT2		9.14456			LONP2		6.08145
PFKP		34.0959				RAB17		9.14315			PTCD1		6.07676
EIF2AK1		34.084				MAFG		9.14189			CBX4		6.07109
RPN2		34.0746				IPO4		9.13859			HADHA		6.07058
SAMD4B		34.0722				PI4KA		9.11813			RNMT		6.06753
MPG		34.0497				TUBB2A		9.11395			MAP2K2		6.05061
POLR1A		34.0267				MRPS25		9.11212			VPS4A		6.04576
FUOM		34.0228				TSPAN10		9.11011			ACIN1		6.03527
GPI		34.0228				AP3D1		9.0907			DPP9		6.03433
FMN1		34.0199				LSM14B		9.08211			KIF16B		6.03339
SHARPIN		34.0012				CENPB		9.06388			TNPO2		6.03012
SURF4		33.9861				ZBTB11-AS1		9.06058			ALDH6A1		6.01954
USP22		33.9833				LMNA		9.05408			SLC6A15		6.01863
HMGXB3		33.9619				ESS2		9.0498			NICN1		6.01011
CCND3		33.9597				C4ORF48		9.04424			C20ORF43		6.01011
TUBGCP2		33.9538				PRMT7		9.029			ADRM1		6.00612
SMG1P3		33.952				DENND2B		9.00913			NMT1		5.98716
VPS53		33.9438				VPS4A		9.00698			CTDSPL		5.98716
RAB13		33.9352				DUSP3		8.98493			FLJ45032		5.98297
UBQLN1		33.9325				SEPTIN3		8.97942			CAPN7		5.97062
PPP2R1A		33.9211				VPS33B		8.97612			CDS2		5.95468
GANAB		33.9163				TBC1D9B		8.95736			TYW1B		5.95078
MADD		33.8811				TXNRD2		8.95688			PDXDC1		5.93554
PLD3		33.8744				SLC16A6		8.94423			ATP13A2		5.93181
CTSD		33.8738				AVPI1		8.93842			BAMBI		5.92812
VPS28		33.8728				RPUSD2		8.93056			FKBP8		5.92445
TRIOBP		33.8726				ZBTB22		8.91281			PNPLA6		5.92082
PTBP1		33.8589				SLC66A1		8.90204			PITRM1		5.92082
TUBB2A		33.8569				RPP14		8.89941			ZNF589		5.91721
RPSA		33.8397				LAGE3		8.89778			PIP5K1C		5.91364
NELFCD		33.8345				DDX41		8.89566			MAP3K7IP1		5.91364
CCT3		33.8316				WBP2		8.88613			C15ORF17		5.91009
CSNK1G2		33.8245				PPFIA3		8.86378			FBXO32		5.91009
BCAP31		33.8135				RCE1		8.83857			SLC4A11		5.90309
CLSTN1		33.8052				IP6K2		8.82736			PELI3		5.90309
SGSH		33.802				DMAP1		8.8235			LOC146517		5.90309
SHISA5		33.7972				TECPR2		8.82129			ATP6V1F		5.89279
CARD19		33.7868				PIN1		8.80271			QRICH1		5.89279
CC2D1B		33.7691				TBC1D16		8.79128			HS.371789		5.88273
STX10		33.7579				PTCD1		8.78984			CLN3		5.88273
RAB11B		33.7516				SLC35C2		8.7869			PLEKHG3		5.87615
SUMO3		33.7264				PRXL2B		8.7791			LOC728715		5.87615
PMM1		33.7171				TRAF7		8.77512			RPAP1		5.86646
MPRIP		33.6918				TAOK2		8.76843			PTPN9		5.86646
CTSF		33.6912				TPRA1		8.76109			SGSH		5.86646
ILK		33.6901				ZNF672		8.74636			AGPAT6		5.86012
PAXX		33.6714				NAXE		8.7381			AP1G1		5.86012
TSPAN4		33.6699				NELFB		8.73568			LOC220686		5.85699
PPFIA1		33.6657				GBA1		8.71869			TMEM63B		5.85699
EGLN2		33.6619				KRTAP9-2		8.71835			LOC645332		5.85699
MRPL38		33.6516				RENBP		8.7176			BCL2L2		5.85078
ATP6V0B		33.6328				BAIAP2		8.71753			MAP3K12		5.84466
KLHL36		33.6227				BAHD1		8.71062			KIAA1467		5.84466
WBP2		33.6208				MAN1B1		8.70733			KIAA0562		5.84164
ATP6V0C		33.6081				POMT1		8.70183			KCTD13		5.83863
FGFR1		33.5977				SEMA6A		8.6984			VPS37C		5.82681
CYBC1		33.5952				UBE2O		8.68955			KIF3B		5.82391
EXOC7		33.5932				FLOT1		8.67681			C6ORF106		5.81816
PTPRS		33.5867				PEX19		8.66235			PPME1		5.81531
SEPHS2		33.5781				CANT1		8.65487			GSK3B		5.81248
CDK5RAP3		33.5726				NR4A3		8.60995			ADCY9		5.80967
BICD2		33.5541				DCTPP1		8.6046			ZNF213		5.7986
ANKRD52		33.5367				E2F1		8.60221			AP2B1		5.79317
MPDU1		33.5262				GTPBP3		8.60169			MC1R		5.79317
RNF167		33.5245				TBC1D14		8.59025			LOC100132503		5.79048
CDK16		33.5156				RING1		8.58842			LOC729375		5.79048
CS		33.5127				ZSWIM1		8.58779			HERC2		5.78516
UPP1		33.5037				BDH1		8.58471			MECP2		5.76955
TGFBRAP1		33.5029				NBEAL2		8.58218			TRIM28		5.76955
RPL3		33.5028				GTF2IRD1		8.58072			GUSB		5.767
HGSNAT		33.501				PYGO2		8.56337			TYRO3		5.75945
CCAR2		33.4903				PRODH		8.54578			KLC1		5.74958
BRD2		33.4817				SRCAP		8.54081			HS.28694		5.74473
CSNK1E		33.4806				ZMYM3		8.53786			HIPK2		5.72816
LGALS3		33.4798				ABHD4		8.5377			UBL3		5.72584
TPRA1		33.4773				TMEM203		8.53292			ZNF827		5.72125
C19ORF25		33.4747				ADISSP		8.53145			TPCN2		5.7122
GUK1		33.47				WDR82		8.52675			NISCH		5.70997
QDPR		33.45				KLHL21		8.51746			TBC1D17		5.70774
TLN1		33.4398				THAP7		8.50291			UBXN6		5.70115
CORO1C		33.4333				ATF6B		8.50218			VPS8		5.69897
KHNYN		33.4207				CYB561A3		8.49079			ARHGDIA		5.69037
NDUFV1		33.4028				ATG9A		8.485			CHMP4B		5.67985
KMT2C		33.3931				ZNF619		8.47953			VPS39		5.67778
GNS		33.3882				TUBB4A		8.47684			HRK		5.66354
PTPRA		33.3874				COPG1		8.47512			SLC35C2		5.64782
PRPF8		33.3826				SPNS1		8.47405			CDC16		5.64782
DNAJC7		33.3678				HAGHL		8.46916			GPR137B		5.64782
FPGS		33.3518				SCAMP3		8.46865			MYO9B		5.64589
GSTP1		33.3455				SPOUT1		8.45165			ABHD14B		5.64589
SNRNP70		33.3453				MAPK3		8.45127			TTC3		5.64207
NADSYN1		33.3444				MYO9B		8.44997			POLM		5.64016
COG8		33.3435				DGCR6L		8.44361			PLA2G15		5.62525
MFSD12		33.3355				ZNF628		8.43802			GOLGA7B		5.62342
PLXNA1		33.3217				LSM3		8.43708			ACAA1		5.62342
DGCR6L		33.3197				RAD54L2		8.43344			C1ORF216		5.61979
WIZ		33.3163				THAP7-AS1		8.43285			BCKDK		5.61979
PPP5C		33.3057				SIRPA		8.42655			C16ORF58		5.61618
MGRN1		33.3027				WDR13		8.40948			MAN2B1		5.61439
SLC35F6		33.288				HHAT		8.40892			NAPA		5.60206
ATAD3A		33.2726				PIAS4		8.40398			COL4A3BP		5.59688
POLD4		33.2593				RAB40C		8.40183			ATG2A		5.59346
ARMC9		33.2513				SLC1A4		8.40062			MBD3		5.58838
VKORC1		33.2379				SNTA1		8.38017			NAB2		5.57675
TBRG4		33.2284				MAST2		8.37942			KCNIP3		5.57512
TGOLN2		33.214				TOLLIP		8.37708			MYO1C		5.57349
GATAD2A		33.2059				CHMP6		8.37204			NOC2L		5.57187
NAGA		33.1997				AP5S1		8.36411			STX3		5.56225
TK2		33.1865				HECTD3		8.36025			RABGEF1		5.56067
MMP17		33.1827				DDB1		8.34812			C6ORF168		5.55909
KIAA0319L		33.1741				AKR7A2		8.34269			BTBD2		5.55909
LHFPL2		33.1515				PYCR1		8.34015			FAM86C		5.55596
USP9X		33.1287				SLC27A4		8.33688			WWC3		5.55129
HSP90AB1		33.1049				AP2M1		8.33682			HS.397465		5.54668
HIF1AN		33.0895				CCDC12		8.33233			SETDB1		5.54668
PHACTR4		33.0881				GRWD1		8.32737			NDST1		5.54363
AFF1		33.0853				SNX17		8.32273			LOC644242		5.54363
RABAC1		33.0785				ABHD14A		8.32261			SPATA2L		5.54061
DCTN1		33.075				COG8		8.29562			AKAP8L		5.53462
CLTB		33.0719				UBIAD1		8.29437			ZDHHC7		5.53165
SDR39U1		33.0688				ARFGAP1		8.28459			TXLNA		5.53018
SMG5		33.0497				PDK2		8.27495			TAF6		5.52871
DAB2		33.0457				DHX37		8.2739			HECTD3		5.50864
PCBP2		33.0442				EDC4		8.27152			LOC644619		5.50446
HMG20B		33.039				NFKBIL1		8.27058			SNX27		5.49894
TRIR		33.0329				CIAO3		8.26673			PPP1R15A		5.49757
RPL13		32.9934				AXIN1		8.26315			IGF2R		5.49621
UBC		32.962				MKRN2		8.24766			RAVER1		5.4908
UQCRC2		32.9557				CDIP1		8.2465			EIF2B5		5.4828
PRRC2C		32.9547				LINC00473		8.23686			ARL8B		5.48149
GGA1		32.9338				MANEAL		8.2351			OGDH		5.47756
TNFRSF10B		32.9273				GPS1		8.23014			KIAA0194		5.47625
STAT3		32.9268				ESYT1		8.22759			TBC1D13		5.47108
IVNS1ABP		32.9221				ZCCHC14		8.21993			ATPBD3		5.45469
AP1B1		32.9075				PPOX		8.21169			SLC3A2		5.44977
CTNNB1		32.8918				SETMAR		8.20667			TPP1		5.44855
FARP1		32.8827				ASXL1		8.20251			CHST10		5.44612
LITAF		32.8705				SUMF1		8.19161			WDR82		5.44009
JARID2		32.8583				RECQL5		8.18842			GCDH		5.44009
CAPNS1		32.857				STRN4		8.18384			PELP1		5.4389
NTMT1		32.8536				TCTA		8.17925			LMF2		5.43652
FAM32A		32.8528				UNK		8.17709			IPO9		5.43415
TRMT2A		32.8498				MAEA		8.16732			TUSC2		5.42713
UCK1		32.8443				ATP13A2		8.15561			C19ORF29		5.41567
CELF1		32.8335				ACTG1P25		8.15442			VPRBP		5.41567
AP2B1		32.8122				IFT172		8.13221			SLC11A2		5.41341
CUEDC2		32.8079				SH3D21		8.13035			RHOQ		5.41117
DYNC1LI2		32.8				MRPL37		8.0942			FARSA		5.41005
CHD7		32.7913				FBXW9		8.08786			ZC3H3		5.40894
SNX8		32.7901				PICK1		8.07539			SEC24C		5.40782
KIF3B		32.7851				LSS		8.06432			KIAA0556		5.40782
KANK1		32.7774				UBAP2L		8.04288			SHISA5		5.4045
RHOC		32.776				HDAC5		8.03341			ITFG3		5.4034
FARP2		32.7685				PEX14		8.03234			ABCD1		5.39254
RLIM		32.7412				COMMD4		8.03114			TBC1D10B		5.39041
SLC39A1		32.7405				ACCSL		8.02507			MLL4		5.38722
WIPI2		32.7392				GPR137B		8.01525			UBA1		5.38616
AP5Z1		32.7011				LRRC41		8.01331			OS9		5.3851
SLC35C2		32.6868				GIT1		8.00867			ADCK1		5.3851
TECR		32.6784				EDC3		7.96764			CTDP1		5.38405
IMPDH2		32.6783				KHK		7.96364			RTN4R		5.38405
JOSD1		32.6748				ATP6V0B		7.96124			PRRT3		5.38195
HPS4		32.6709				TOM1		7.96031			LDLRAD3		5.37469
CAST		32.6679				MAN1B1-DT		7.95432			TRIM63		5.34969
GLG1		32.6613				RUBCN		7.94852			UBQLN4		5.34775
RBM6		32.66				AKT1		7.94755			HABP4		5.34486
AP2M1		32.6335				CLN3		7.94107			DMKN		5.3439
SCYL1		32.629				METTL25B		7.93661			SYMPK		5.3439
PSKH1		32.6245				VPS37C		7.93591			IGSF3		5.32606
MCOLN1		32.6009				LOC401052		7.92308			FBXO31		5.32514
MRPS34		32.5969				ATXN2L		7.91847			TFAP2A		5.32514
MIEF1		32.5889				PACS2		7.91275			ACTN4		5.31785
TSPAN14		32.5725				SPTAN1		7.91131			GPR143		5.3098
JMJD8		32.5485				LETM1		7.91012			ATP5SL		5.30452
ALAD		32.5446				SLC25A44		7.90497			WDR23		5.3019
MRNIP		32.5401				PGAP6		7.87399			ANO8		5.2993
SNAP29		32.5338				GAPDHS		7.87378			REXO1		5.29843
NOTCH2		32.5324				ERCC2		7.87138			CHD8		5.29499
ATG9A		32.5317				AMBRA1		7.86898			IDH3B		5.29243
LY6E		32.5249				ZNF324		7.86352			SH3BP5L		5.28904
PTPA		32.5232				GTF2H4		7.85901			GPI		5.28819
ACTR1A		32.5196				TTYH2		7.85182			AMBRA1		5.28651
PTPN11		32.5114				INTS5		7.84821			YTHDF1		5.28316
GDE1		32.5092				REEP6		7.83972			PICK1		5.28067
COLGALT1		32.5065				UBL4A		7.82996			ARF3		5.26761
AMDHD2		32.5029				STRIP1		7.82258			HS1BP3		5.26761
NSUN5P1		32.4951				DGCR6		7.82089			SBF1		5.266
SCAMP3		32.4854				POLD2		7.8023			CYB5R3		5.2652
GNL1		32.4831				HPS6		7.79533			MFN2		5.25571
PIGT		32.4751				KAZN		7.79381			PSKH1		5.25337
INPP4B		32.4708				MBP		7.78456			ZFPM1		5.25337
CERS2		32.4468				RAC3		7.78145			AATF		5.25181
ETFB		32.4369				PNPLA2		7.77909			HS.120300		5.24949
CDC42SE1		32.4252				KIF1C		7.76889			SCYL1		5.24795
UNC13B		32.4199				MARK4		7.76425			INO80		5.24642
TRIP6		32.4054				GTF3C1		7.76056			SAMM50		5.24565
CLASP1		32.401				C6ORF226		7.75714			ENO2		5.23882
BSCL2		32.3966				C1QL4		7.74555			GBA		5.2321
IMP3		32.3885				MC1R		7.73939			FEM1B		5.22988
DAG1		32.3642				UAP1L1		7.72405			AGPAT1		5.22257
GPX1		32.3639				GBAP1		7.72116			ATG4D		5.21968
PIK3R1		32.3604				CHCHD4		7.72039			TRIM11		5.21681
WASF2		32.3581				ZNF703		7.72021			SPTAN1		5.21325
TYR		32.358				ILRUN		7.71419			HS.485155		5.1986
GDI1		32.3486				VPS25		7.70982			ZNF697		5.19723
CLIC1		32.3314				ZBTB7B		7.69919			ZNF219		5.19111
RHBDD2		32.3257				BTBD6		7.67875			NECAB3		5.19044
RPS3		32.3231				ZC3H10		7.67834			SPRYD3		5.18842
PA2G4		32.3205				CBX8		7.67697			LOC100128326		5.18442
FAM219B		32.3145				SPRING1		7.67575			MAFF		5.18111
RHOT2		32.3144				RGS9BP		7.67525			CDC2L2		5.17328
PARP1		32.3114				MAFK		7.67418			TRPM1		5.16558
MMP14		32.3099				TNFRSF14		7.66716			RIN1		5.16368
GAPDH		32.3058				STUB1		7.6625			MBOAT7		5.1463
RELA		32.3037				RNPEPL1		7.65659			TH1L		5.14026
URGCP		32.2989				NCKAP5L		7.65606			PI4K2A		5.13906
LAMB2		32.2779				CBX4		7.63947			DMWD		5.13847
NRBP2		32.2739				GALK1		7.63678			TEX261		5.13371
EEF1G		32.2739				ZFYVE1		7.63068			OTUD5		5.13194
PPP4C		32.2728				NUP214		7.62528			MED12		5.13077
TMEM175		32.2671				TAF6		7.621			SPHK2		5.12205
TOMM20		32.2537				SLC25A1		7.60381			RRBP1		5.11634
DENND5A		32.2526				MED22		7.60004			CLN6		5.1152
CYBA		32.2499				ATP6AP1		7.5974			DFNB31		5.10735
SUCLG1		32.2356				H1-9P		7.59272			ZBTB42		5.10237
RASSF1		32.2351				RAB32		7.57786			TRPV2		5.09963
CSNK1D		32.2347				KIAA2013		7.57762			PCNXL3		5.09637
LUC7L		32.2269				ZNF574		7.57139			ZMYND19		5.09474
IPO13		32.2184				POLR2E		7.56063			C3ORF19		5.09474
OAZ1		32.203				RABGGTA		7.53925			HS.473255		5.09205
SRSF9		32.2029				FAM86EP		7.53165			C2ORF24		5.08566
KCTD20		32.1942				IL17RE		7.52452			FAM160B2		5.07779
FIP1L1		32.1737				CACNA1D		7.52374			MFHAS1		5.07109
NME2		32.1705				CEP15		7.51913			TBC1D9B		5.06854
TRIM28		32.1678				ENTREP3		7.51661			TECPR1		5.06651
MTHFD1		32.1667				BANP		7.50589			C16ORF70		5.0655
SNF8		32.1573				TBC1D17		7.4975			SPR		5.05998
TUBGCP6		32.1451				SEMA4C		7.483			WFS1		5.05849
PTPN1		32.1275				WASF2		7.48262			ANXA5		5.05355
GBA1		32.1219				NDST1		7.46903			ACAD9		5.04672
MAP3K3		32.1203				PRR12		7.46168			NFE2L1		5.03621
CTNND1		32.1192				EFNA4		7.46166			ACO2		5.03527
PLXNB2		32.1129				RNF31		7.45475			NT5DC2		5.03433
SFSWAP		32.1078				TTLL1		7.45348			TMEM214		5.03012
YBX3		32.1076				ETV5		7.45006			SLC39A6		5.02965
ALDOA		32.1009				ARVCF		7.44915			RTKN		5.02965
IST1		32.0891				CTDP1		7.44875			PTOV1		5.02826
SHC1		32.0864				ATP6V0C		7.44785			DAPK3		5.02228
LZTR1		32.0827				SLC25A39		7.44582			PACSIN2		5.01682
FDX1		32.0821				BAIAP2-DT		7.44241			LONRF1		5.00524
MAFG		32.0771				UBXN6		7.442			PELI2		4.99568
MLX		32.0731				TRIM11		7.43075			ILVBL		4.98716
SZRD1		32.073				SCARB1		7.42187			SILV		4.97881
EXT2		32.0674				MNX1		7.41718			TOMM40		4.97062
COMT		32.0547				CABLES2		7.39952			C7ORF27		4.96658
GGA2		32.0235				RRP1		7.38761			LOC643031		4.96658
SLC35E2B		32.019				HYAL3		7.38314			LYPLA2		4.96257
GOT2		32.0151				HPS1		7.38193			LOC650803		4.95861
MBD3		32.0148				ZNF593		7.37857			D2HGDH		4.95861
NAP1L4		32.0052				ARL2		7.37422			ZER1		4.95468
PMEL		32.003				EPN1		7.36831			RAB17		4.95468
CALM3		31.9929				C6ORF136		7.3676			TOM1		4.95468
FNBP4		31.9865				TAMM41		7.36347			TRIB3		4.94692
TRAF3		31.986				ENTPD6		7.362			NOLA1		4.94692
CCT4		31.9852				KLC4		7.35118			KHSRP		4.9431
LMAN2		31.9666				EPOR		7.34144			NAT10		4.9431
DDX5		31.9562				GCC1		7.33926			WDR24		4.9431
MAD1L1		31.9546				ARHGAP8		7.33607			ZC3H5		4.9431
METTL26		31.9528				PDXP		7.33586			PHLPP1		4.9393
RAB32		31.9483				LRCH3		7.33495			PIK3R4		4.9393
MAGED2		31.9455				NEO1		7.3321			HUWE1		4.9393
TRAPPC5		31.9368				RUNX3		7.33203			KIF13B		4.93554
NBR1		31.9349				SGSH		7.3201			ATXN7L3		4.93181
CSRP1		31.9347				MAP3K11		7.31878			LGI3		4.91721
VTI1B		31.9319				DHDDS		7.318			SEC16A		4.91721
GPR143		31.9316				SEC16A		7.31768			HNRNPUL2		4.91009
DNAJB1		31.9258				HCN3		7.31716			GPD1L		4.90658
ESYT2		31.9147				TBC1D10B		7.31677			RHOT2		4.90658
TPI1		31.9059				NMRAL1		7.31469			RPUSD3		4.90309
CARS2		31.9056				QPCT		7.31044			ETV4		4.8962
FTO		31.9036				CLCN6		7.30948			ENTPD4		4.89279
DBNL		31.9002				LYPLA2P1		7.30282			CAD		4.88941
NDFIP1		31.8784				SUPT5H		7.29766			RAF1		4.88941
NUDCD3		31.864				SRM		7.29299			TRMT61A		4.88941
CDK2		31.863				XYLT2		7.28081			VPS41		4.88941
ARF5		31.8603				TAF6L		7.27706			RYBP		4.88606
NFIC		31.8021				SOX12		7.27634			FXR2		4.8729
ENO1		31.8003				SP2		7.27383			KATNB1		4.86967
MAN2B2		31.7999				FCSK		7.26934			ANKLE2		4.86967
NAGK		31.7953				CDC25A		7.26889			BRMS1		4.86967
ACTB		31.7896				AQP11		7.26465			MYO9A		4.86967
AFF4		31.7771				GUK1		7.24848			DUSP14		4.86646
SNRNP200		31.7754				NDUFV1		7.23559			IGFBP1		4.85699
CERK		31.775				DFFA		7.23361			SNAP29		4.85699
ESYT1		31.7709				CHCHD6		7.22838			THOC5		4.85699
DCTN3		31.7659				SOGA1		7.2194			CNNM1		4.85699
ORAI2		31.7576				AP5Z1		7.21034			WDR91		4.85699
TMEM259		31.7542				MICALL1		7.19922			PITPNA		4.85699
SELENOW		31.7539				AAR2		7.18577			TBC1D16		4.85387
SNX9		31.7525				SLC66A2		7.18108			SS18L1		4.85387
HNRNPK		31.7499				MICA		7.17849			TMED3		4.85078
DHPS		31.7494				NCS1		7.16743			C22ORF29		4.84771
DDOST		31.7482				MAST1		7.16424			ITPR3		4.84466
CHMP3		31.7459				MTHFR		7.16323			SCAMP3		4.82974
KIF5B		31.7403				NMRK2		7.16032			PMS2CL		4.82681
ZFTRAF1		31.7307				RFNG		7.15805			SIX5		4.82681
GNA11		31.7255				TMEM222		7.15613			TAX1BP1		4.82391
PLTP		31.7242				TPCN2		7.15592			PPARD		4.82102
DCTN5		31.7105				NAV2		7.15313			MAPKAPK3		4.81816
CANX		31.7082				ATP6V0D1		7.14251			HS.374278		4.81531
ATP6V1E1		31.7056				MAZ		7.11819			PIGG		4.81531
VANGL1		31.6939				SLC24A4		7.11292			ENTPD5		4.81531
CUX1		31.6913				MAP2K7		7.11076			LOC388565		4.81531
TMCO3		31.6542				ITPK1		7.11049			RFX1		4.80688
MBTPS1		31.6536				ADGRG1		7.10715			RDH13		4.80688
MYO1C		31.6379				SMG5		7.10186			CLEC11A		4.7986
POM121		31.6177				PI4KB		7.09506			TSPO		4.79588
TOLLIP		31.613				SCRIB		7.095			DAK		4.79588
KDELR1		31.6108				KLC3		7.09461			LOC100134182		4.79317
CD276		31.609				UBE4B		7.09292			LOC730012		4.79048
SEC31A		31.6057				WDR81		7.08739			NAGPA		4.78516
RUBCN		31.5938				SFTPC		7.08394			FAM63B		4.78252
COPS7A		31.5837				OTUD7A		7.07848			MYO5A		4.77989
PGLS		31.5666				DDX28		7.07609			BBS9		4.77989
EHD4		31.5537				SHF		7.07208			LOC100131017		4.77989
CDIPT		31.5518				FAM86DP		7.06544			FLJ10357		4.77469
RNF4		31.542				CELSR3		7.05712			MEGF8		4.77469
GBF1		31.5411				TCF25		7.05685			RUSC1		4.77469
TFIP11		31.5365				WIZ		7.04863			ATP9B		4.76955
NCOR1		31.531				VPS52		7.0375			STK24		4.76955
RAB6A		31.5251				NEDD4L		7.02801			RAB38		4.767
CALCOCO1		31.5174				C15ORF39		7.025			IRF2BP1		4.76447
SPNS1		31.5094				NUMA1		7.02481			PATL1		4.76447
VIM		31.4956				SNPH		7.01906			ESYT1		4.76447
DIAPH1		31.4944				FN3KRP		7.01771			ZNF337		4.76447
UAP1L1		31.4917				PDZD7		7.01361			PDPR		4.76195
RTL8C		31.4917				WNT4		7.00792			ZNF503		4.75945
TMEM120A		31.4852				TTYH3		7.00606			BIN3		4.75696
MFSD1		31.4749				GMPR		7.00451			PEPD		4.75449
RNF213		31.4631				IRX5		6.99119			WDR19		4.75449
NR1H2		31.4613				HCFC1R1		6.97977			C12ORF49		4.74715
ATG13		31.4577				KIRREL1		6.97903			RNASEH1		4.74232
NEK9		31.4542				MFSD13A		6.97794			CAMSAP1		4.73993
DCXR		31.4522				ULK3		6.97445			MTMR14		4.73755
MRPS25		31.4408				MPP2		6.97305			CDK5RAP2		4.73518
GRHPR		31.4324				CRTC3		6.9725			WDR13		4.73283
NAV1		31.4204				CNNM3		6.96797			AGAP3		4.72354
DCAF8		31.409				FDPS		6.96339			NCDN		4.72125
LGI3		31.3996				DHDH		6.95391			LOC652094		4.72125
PCYT1A		31.3985				GPR3		6.95387			PNKP		4.7167
FBXW2		31.3868				CA14		6.95364			SYDE1		4.7167
ARAP1		31.3848				SARS1		6.9498			C9ORF69		4.71444
CORO1B		31.382				FMN1		6.94858			C7ORF41		4.71444
ARHGEF39		31.3618				CRELD1		6.94232			VGLL4		4.7122
REX1BD		31.3436				ATG4B		6.94165			SPIRE2		4.7122
WDR55		31.3411				EVI5L		6.93535			PSME3		4.70774
VAT1		31.329				ABCF1		6.93015			ABCF3		4.70333
RNF10		31.3199				MAPK8IP2		6.92265			LOC654053		4.70333
ZNF664		31.3198				SREBF2		6.92227			ZFYVE26		4.69465
TOR1AIP2		31.3183				TUBB		6.9221			LOC651575		4.69037
KCTD10		31.3093				ZMYND19		6.91794			PLEKHA4		4.68613
FBXW5		31.2981				STK35		6.91755			MAP1S		4.68403
AHRR		31.2877				MTFR1L		6.917			TRAK2		4.68194
SEC13		31.2761				CCDC120		6.91659			SLC24A4		4.68194
CAVIN1		31.2744				E2F2		6.91363			SUPT16H		4.67985
VPS25		31.2718				FAM53B		6.89891			CGN		4.67778
IGSF8		31.2651				LZTS3		6.89403			YPEL4		4.67366
USP20		31.2648				FAM124A		6.89126			NCSTN		4.66959
RPS2		31.2591				XYLB		6.89031			C20ORF94		4.66555
PRPF31		31.2513				NELFE		6.88967			SLC35E1		4.66354
PKM		31.2429				CYB5RL		6.88687			LOC401321		4.66154
NT5C3B		31.2427				PARD6A		6.88639			SCD		4.66154
SERINC3		31.2373				ZNF689		6.88476			UBE3B		4.65956
FAM53B		31.2212				VARS2		6.88473			SFRS14		4.65365
TTYH2		31.2164				MRPL38		6.88249			ITGA7		4.64589
DEXI		31.2161				EMD		6.88127			SHPK		4.63827
G6PC3		31.2117				ACO2		6.88024			CTNNBL1		4.63639
MRPL4		31.1992				KLC2		6.87929			HS.508682		4.63078
MYO5A		31.1972				IRAK1		6.87158			TMEM111		4.62893
SMAP1		31.197				AGPAT2		6.86685			TAF6L		4.62525
CALM1		31.192				ECE2		6.86336			C3ORF63		4.62342
SH3PXD2B		31.1867				MOSPD3		6.86216			ZNF687		4.61261
WDR13		31.1759				GPR161		6.85872			ZADH2		4.61083
TTLL12		31.1689				EIF2B4		6.8577			NEK4		4.61083
INTS11		31.1664				BRAT1		6.85389			ARNT2		4.60906
POP7		31.1612				ETNK2		6.85145			C17ORF63		4.6038
ADISSP		31.1588				CPEB1		6.84286			WDR42A		4.60206
EDF1		31.1515				DCXR		6.84236			PAQR4		4.60033
SGK1		31.1476				NUBP2		6.83655			UBE2M		4.60033
MAP3K11		31.145				ZFPL1		6.83577			DIRC2		4.58838
SCARB1		31.1444				C11ORF68		6.83194			WBSCR16		4.5867
POLH		31.1444				GPR153		6.82395			SLC45A2		4.58503
FAAP20		31.1405				IGSF3		6.821			EMD		4.58503
APP		31.1353				CUEDC1		6.81695			HCN3		4.58336
HS1BP3		31.1317				TSEN2		6.81528			C9ORF75		4.58336
NONO		31.1236				POLR2L		6.81517			ATAD3A		4.5817
BAG1		31.1062				CITED1		6.8149			CCDC86		4.57675
C11ORF24		31.1016				MAP7D1		6.81302			DUSP18		4.56384
LGALS3BP		31.0998				SPSB1		6.81082			LOC652634		4.56384
MPV17		31.0968				ZDHHC1		6.80775			ANKRD52		4.56384
LZTS1		31.0966				AKT2		6.79942			MAPKBP1		4.56225
EMP3		31.088				BRD4		6.78895			GPR175		4.55752
TMEM127		31.0818				LYPLA2		6.78525			ACAD10		4.55284
PINK1		31.0794				SNAPC4		6.7851			HIBADH		4.55129
PREB		31.0694				KRBA1		6.78491			PRKCSH		4.54975
NUDC		31.0638				BEST1		6.78403			DIS3L2		4.54668
YIPF2		31.0579				CLIP2		6.78228			SAPS1		4.54668
ACY1		31.0538				ZNF747		6.77407			AMMECR1L		4.54516
ASB13		31.0452				TRAPPC9		6.76869			SLC25A13		4.54363
BRMS1		31.0449				SLC5A10		6.76732			ZNF704		4.5376
ATP6V1H		31.0435				GPN2		6.76521			TNRC15		4.53462
TRAF7		31.0403				NCOA6		6.76212			GHDC		4.53313
RNPS1		31.0344				TMEM185A		6.76066			CRTC3		4.53165
APMAP		31.0308				NOP9		6.76013			UNC13B		4.53018
EFTUD2		31.0271				SMARCA4		6.75849			SPATA20		4.52871
CD151		31.02				PEX26		6.75768			EEF2K		4.52871
ERC1		31.0043				SMPD4		6.75268			FAM160A2		4.52871
GIPC1		30.9915				MROH1		6.75234			MFSD5		4.52578
DIP2C		30.983				ARIH2OS		6.7481			INPP5K		4.51856
KMT2A		30.9652				RBM42		6.74471			SLC25A39		4.51286
SCPEP1		30.9606				MAD2L2		6.7268			DGCR8		4.51145
ZDHHC7		30.9526				UROD		6.72648			ERGIC3		4.51004
FAM120B		30.9394				HS3ST2		6.72605			LOC100127888		4.50864
GRB2		30.9358				UBALD1		6.72448			NKIRAS2		4.50446
PTPN14		30.9327				FGD1		6.72405			SND1		4.50169
PYCR2		30.9326				DEF8		6.72207			LOC653583		4.50031
NDUFB7		30.9287				RAPGEF1		6.71735			TRIB1		4.49485
RAB35		30.9167				LRP10		6.70589			IRX5		4.49485
KHDRBS1		30.9084				ZNF416		6.70439			LOC151162		4.48545
NUDT22		30.9071				LZTR1		6.70248			INTS5		4.4828
SLC25A4		30.9011				ARL8A		6.69892			FGG		4.47886
LRMDA		30.9002				USP21		6.69811			FAM127B		4.47756
STRIP1		30.8983				DNAAF3		6.69095			SAFB		4.47366
DESI1		30.8961				CUEDC2		6.68837			PEX5		4.47366
SRSF1		30.888				SLC35B2		6.67902			FLJ23584		4.47237
CREB3		30.8822				MAP3K9		6.67748			LOC732075		4.46852
ARHGEF7		30.8794				GPR62		6.67131			SNRNP200		4.46852
YWHAE		30.8782				TXNL4A		6.67062			LOC729580		4.46725
KIF1B		30.8781				THRA		6.66807			FZD3		4.46597
SLC38A7		30.8773				PCBP4		6.66684			GALNT11		4.46218
USP5		30.8743				TECPR1		6.66336			RPL4		4.46218
SGTA		30.8728				ARIH2		6.65155			FAM127A		4.45842
ATOSB		30.8658				BTBD2		6.63237			TAOK1		4.45842
TP53I13		30.864				IMPA2		6.62556			UCK1		4.45593
ATP5F1D		30.8637				FAM86C1P		6.61787			GLTPD1		4.45469
DHRS4		30.8627				TYR		6.61482			LOC728944		4.45469
TRIM63		30.8607				LINC00602		6.60572			SLC25A44		4.45346
COL4A2		30.8593				PAQR7		6.60493			PRPF8		4.451
FKBP9		30.8488				ZNF142		6.58572			UBE1		4.44977
KDSR		30.8455				PODXL2		6.58405			NELF		4.44855
GPS2		30.8381				LZTS1		6.58307			OTX1		4.44129
SQSTM1		30.834				RTN4RL2		6.57734			USF2		4.42713
WARS1		30.8336				HES6		6.57379			GPAA1		4.42366
RANGAP1		30.8334				CPLANE2		6.56736			CDC2L1		4.41794
TERF2IP		30.8218				FAM86JP		6.56511			C15ORF39		4.41567
BAD		30.8195				PYGB		6.56011			COPG2		4.41454
FBXW11		30.8159				RAB5B		6.55876			POM121C		4.40894
ASB8		30.8089				ZNF324B		6.5542			TMEM201		4.40671
TSPO		30.8078				HIRA		6.546			BAT3		4.4045
ATF4		30.7982				TMEM151A		6.52297			MLANA		4.4045
HPCAL1		30.7763				BABAM2		6.51309			TMEM79		4.4023
MAD2L1BP		30.7718				KAT5		6.51181			SNCA		4.40121
ARF3		30.7688				KMT2B		6.51092			RIPK4		4.40012
CIAO1		30.7655				ZNF629		6.50725			LLGL1		4.39794
ZDHHC12		30.7579				TMEM147		6.494			GLT25D2		4.39794
EIF3F		30.7506				ACAD10		6.49299			LOC645659		4.39686
EME2		30.7465				RAB11FIP3		6.48733			AHCYL1		4.39577
TPM4		30.7459				ST3GAL4		6.48628			TUBGCP5		4.39577
CEMP1		30.734				TMEM191A		6.47334			TMEM41A		4.39362
ABCF1		30.7337				DIPK1C		6.47204			KLHL26		4.38722
LRRC14		30.7234				EIF3CL		6.4671			THRAP3		4.38722
KARS1		30.7142				H2AC25		6.4665			TEX264		4.38616
TPM3		30.7005				CTSD		6.4596			LARP1		4.3851
TOX4		30.6967				GRN		6.45606			RPUSD1		4.3851
RPL10		30.6965				F8A1		6.4545			C3ORF37		4.38405
RAB29		30.6932				MVB12A		6.45395			ALDH4A1		4.37779
MLEC		30.6915				MCF2L		6.4474			FHOD3		4.37572
ARPC1A		30.6914				CLPTM1		6.44489			FARP1		4.37263
CST3		30.6901				ACAD9		6.43012			PDXK		4.37161
AGAP3		30.6801				PPDPF		6.4286			FAM50A		4.37059
EIF4G2		30.6611				LRPAP1		6.42813			RNF31		4.36957
NDEL1		30.6606				TEN1		6.42812			PTPN1		4.36856
MCRS1		30.66				PLEKHG3		6.42555			OKL38		4.36452
OSGIN1		30.6591				MLH1		6.42379			NCOA5		4.36452
B3GAT3		30.6584				TMEM187		6.41708			LOC126860		4.36051
ANKRD39		30.6575				LDHD		6.40415			DET1		4.35655
SERPINB6		30.6524				ZNF500		6.40389			C14ORF102		4.35458
MYD88		30.6445				BCKDK		6.40359			FAM62B		4.3536
RNASEH1		30.6434				NUDCD3		6.39784			LOC641765		4.3536
RB1		30.6399				FBXL18		6.39701			ZBTB43		4.35067
DFFA		30.637				DOLK		6.39664			PLD1		4.34008
DIP2A		30.6329				VPS72		6.39281			RP9		4.34008
EXOC4		30.6327				PMPCA		6.39162			KU-MEL-3		4.33819
C6ORF89		30.6292				ARMC9		6.38947			TBC1D25		4.33442
PRKCSH		30.6262				MNT		6.38257			SMCR7L		4.33255
SIL1		30.6154				TRAPPC2L		6.38238			CTSZ		4.32975
PGAP6		30.6133				DGCR8		6.3794			CNOT3		4.3279
C1ORF198		30.6127				ZNF512B		6.37794			GTF2F1		4.31426
SMG1P1		30.6114				CHERP		6.36768			SERPINB12		4.31069
CCT7		30.6099				SERPINA12		6.36571			TRIOBP		4.30803
HES6		30.6011				AGO1		6.36498			ASPSCR1		4.30803
DHX9		30.6006				YRDC		6.36143			SCAMP2		4.30539
PABPC1		30.5855				GRAMD4		6.35667			D4S234E		4.29757
TCEAL4		30.5855				CNFN		6.3565			RNF220		4.29499
RBM42		30.585				ADD1		6.34853			C14ORF131		4.29328
PIGG		30.5839				DHRS12		6.34756			ZNF598		4.28988
ANKRD54		30.5821				RPUSD1		6.34139			CLPTM1L		4.28651
CDC42EP3		30.5819				SLC38A7		6.3402			RP9P		4.28067
AP1M1		30.566				PPP1R9B		6.33847			LASS1		4.27984
PAM		30.5626				SDHAF1		6.33841			ANKRD39		4.27984
SRPK2		30.5459				MIEF2		6.33373			ZNRF3		4.27819
SIRPA		30.5427				KATNB1		6.3334			TYW1		4.27491
ZDHHC5		30.5411				EFTUD2		6.3205			HCCA2		4.27491
CYTH3		30.5402				TJAP1		6.29822			HS.4892		4.27327
SNX21		30.5401				TMEM129		6.28915			AKT1S1		4.27246
ITM2C		30.5384				FAM234A		6.28754			KHNYN		4.27165
IARS2		30.5299				NUP93		6.28582			SMG5		4.27165
MAPK1		30.5297				TMEM184B		6.28339			C15ORF38		4.26761
MSC		30.5264				LLGL1		6.28324			TARS2		4.2668
TBC1D20		30.5189				FBXO31		6.28215			RNF20		4.266
NCSTN		30.5157				DCAF8		6.27983			LOC650406		4.26281
CD63		30.5115				VARS1		6.27113			TBC1D22B		4.26043
PTRH1		30.5053				SBF1		6.26964			SLC24A1		4.25806
SCAMP2		30.4798				LRSAM1		6.26865			SLC9A6		4.25649
LPCAT1		30.4707				TRIM62		6.26409			MBP		4.25493
NSF		30.4641				NPHP4		6.25052			LOC442075		4.25493
ARFGEF2		30.4585				ARRDC1-AS1		6.24479			BET1L		4.25026
MFGE8		30.4546				ALDH4A1		6.24342			NRD1		4.24949
PCGF3		30.437				AGAP3		6.23343			LOC645904		4.24489
UBN1		30.4307				TM9SF4		6.23227			HEY1		4.24413
PES1		30.4299				MTURN		6.22656			LOC652900		4.24413
QTRT1		30.4296				DIS3L2		6.22588			TMEM147		4.24336
PPIA		30.4275				CTDSPL		6.21727			AARS2		4.24033
RAD50		30.4215				BSN		6.21514			POMGNT1		4.23433
CAPZB		30.421				CASC3		6.21386			GCAT		4.22403
ANKFY1		30.4097				ZNF358		6.21351			LEMD2		4.21896
EXOSC10		30.4095				C6ORF47		6.21205			SGSM2		4.21042
LONP2		30.4023				FITM2		6.20734			NUP93		4.20971
SRRT		30.3992				REXO1		6.20309			TSR2		4.20901
DHX30		30.3943				STPG1		6.19855			UBE4B		4.20831
FCHSD1		30.3922				DUSP8		6.19681			SEMA4C		4.20831
FBXO32		30.3915				TMEM214		6.1938			TPD52L2		4.20691
POLR2A		30.3836				CPT2		6.19081			FLJ42627		4.20621
KAT7		30.3793				USP20		6.1848			OSBPL2		4.20412
JAK1		30.3728				ARHGEF11		6.17871			BHLHB2		4.20343
TALDO1		30.359				FAAP20		6.17614			NARS		4.20273
SLC52A2		30.3514				HMGXB3		6.1732			POLR2E		4.20066
TNFAIP1		30.3369				SUV39H1		6.17214			GIPC1		4.1986
SLC4A2		30.3103				MLLT1		6.16688			UPK1A		4.19791
EMC10		30.3064				SZRD1		6.15785			ZDHHC5		4.19518
CSDE1		30.2897				IRX3		6.15407			KIRREL		4.1945
BSDC1		30.282				TSPAN4		6.15404			ZSWIM4		4.1945
SETX		30.2819				ITGA3		6.14619			IMPDH1		4.19111
RAD23A		30.2482				CTSA		6.14328			RAB27A		4.19111
PPFIBP1		30.2473				SNCA		6.14155			C8ORF58		4.18842
GRSF1		30.2432				FAM193A		6.13415			POR		4.18776
DENND2B		30.2406				CSNK1G2		6.13345			CTSF		4.18509
DDHD2		30.2392				TACR2		6.13327			C9ORF114		4.18442
EIF2AK4		30.2316				SLC9A8		6.12749			BSN		4.18177
MLF2		30.2253				CDK16		6.1244			SRPR		4.1798
TYRP1		30.2242				NIBAN2		6.12226			GTF3C5		4.1798
TBC1D22A		30.2108				FBXO42		6.11879			FNTB		4.17587
SGSM3		30.2062				WTIP		6.11587			ZNF444		4.17328
SLC41A3		30.2031				SLC39A13		6.11393			HN1L		4.16813
HEMK1		30.2011				SH2D5		6.10399			CCL28		4.16178
EMP1		30.1966				TBC1D22B		6.1027			IGF1R		4.15677
NDUFS7		30.1917				PPP2R5D		6.10115			TSPAN10		4.15552
EIF3A		30.1811				AMPD2		6.09923			TMED4		4.1549
TNPO3		30.1785				SLC39A1		6.09693			PURB		4.15366
MANBAL		30.1746				IDH3G		6.08373			OAZ2		4.15181
RAB34		30.1724				PRRC2B		6.0827			MYH10		4.1512
NRBP1		30.1674				ITLN2		6.08167			SLC24A5		4.15058
BIN3		30.1558				NUDC		6.07716			MAPK3		4.14509
PHC1		30.153				POU3F1		6.06961			C16ORF7		4.13787
PITPNA		30.1508				SLC6A10P		6.06247			AP3S2		4.13727
SNX17		30.1507				HSPG2		6.06187			IQGAP1		4.13608
TP53I3		30.1506				ZFP64		6.06023			HS.547601		4.1349
INPPL1		30.1459				LEISA1		6.05967			PABPC4		4.13371
TSPAN31		30.1459				PIGZ		6.05826			ZNF317		4.1261
TAFAZZIN		30.1388				RELA		6.05638			HS.538460		4.12321
ARIH2		30.1353				CLN6		6.05469			SEMA5A		4.12263
TMEM140		30.1323				NAT14		6.05241			PRPF6		4.12205
SLC25A39		30.1266				KCNN1		6.05021			HSPB1		4.11976
ABHD2		30.1139				CDS2		6.04846			SDCCAG1		4.11691
FBXO9		30.0987				TMEM97		6.04779			LOC653337		4.11464
LIMK2		30.0927				FBXL15		6.04681			FBXW4		4.11295
VGLL4		30.0677				NAGLU		6.04178			STT3B		4.10791
SHMT2		30.0651				MRPL2		6.04126			TUBG2		4.10513
GARS1		30.0612				ZSWIM8		6.03159			PPP1R12C		4.09963
BCKDK		30.0611				HADHA		6.02954			SPAG9		4.09745
ELAVL1		30.0561				DBNDD1		6.02524			SEMA4F		4.09745
EEF2KMT		30.0554				PHRF1		6.02514			PFKM		4.09745
MIEN1		30.0477				AMOTL2		6.02401			C19ORF51		4.08991
ERCC3		30.0391				FKBPL		6.02205			SENP2		4.08938
SAT2		30.0382				PEF1		6.00682			MLYCD		4.08566
SEMA4C		30.0351				PXDC1		5.99758			C1ORF95		4.08092
CENPT		30.0305				GATB		5.9969			LOC646675		4.07988
CFL1		30.0232				TFIP11		5.99653			ZKSCAN5		4.07935
EIF3K		30.008				TBC1D24		5.97805			MESDC2		4.07779
XPO6		30.0001				RPS6KA4		5.97632			WDR35		4.07469
SLC27A4		29.9991				BACE2		5.97617			BCORL1		4.06803
SLC38A10		29.9916				OGG1		5.97078			4-Sep		4.06753
FAM114A1		29.9749				TECR		5.96556			ERMP1		4.06349
LMF2		29.9744				RILPL1		5.96326			USP54		4.06148
PSMC5		29.9723				HR		5.96271			SNX8		4.06148
GNPDA1		29.9709				UBAC1		5.95605			POLE		4.06098
SPG21		29.9447				TRAPPC12		5.95077			MTMR2		4.05998
KDM5A		29.9413				DMWD		5.94555			RAB5A		4.0575
HNRNPA1		29.9255				HSD17B8		5.93667			CES2		4.05502
NORAD		29.922				MFSD10		5.93568			NT5M		4.05453
PDE4DIP		29.9207				URB1		5.92601			RICS		4.05306
WASL		29.9175				NEURL2		5.92211			PSMD2		4.05208
NFKBIA		29.9159				AARS2		5.91946			ADAT3		4.03905
SPG7		29.9072				RETREG3		5.91381			CYTSA		4.03905
PLA2G15		29.9043				CAPN1		5.9135			ZNF142		4.03386
SUMF1		29.9041				SNIP1		5.9123			LGALS3BP		4.03245
EIF4H		29.9034				MECP2		5.91001			MAD1L1		4.03198
POR		29.8939				TENT5B		5.90137			DNAJC5		4.03152
FAHD1		29.8927				NSMF		5.89508			CPSF2		4.02965
CTSZ		29.8906				PXMP4		5.88541			MAP2K7		4.02595
NMRAL1		29.8787				RNF5P1		5.88313			AARS		4.02503
NFE2L1		29.8612				AAMP		5.87648			HS.436379		4.02273
TAGLN2		29.8495				TRIM32		5.8733			C2ORF18		4.02045
MXD4		29.8471				ANKRD39		5.86698			IGHMBP2		4.01502
SMPD1		29.8468				NOC2L		5.86419			TBRG4		4.01278
SMARCC2		29.8386				SCYL1		5.86211			SLC31A1		4.01144
TPT1		29.8361				SORBS1		5.86088			SH3PXD2B		4.01055
REEP4		29.8292				PAFAH1B3		5.85708			PDXP		4.00877
ATG2A		29.8259				OPA3		5.85681			LOC651467		4.00789
NOC2L		29.8242				ZNF697		5.85482			PLCG1		4.00656
UBE2G2		29.8145				UROS		5.85404			EXOC3		4.00612
HSPG2		29.8089				SLC39A3		5.85359			LZTFL1		4.00568
POLD2		29.8037				UBE3B		5.84549			MBTPS1		4.00436
HNRNPF		29.7989				EXOC3		5.84375			HEXIM2		4.00305
TMED4		29.7976				MTCH1		5.84262			ICMT		4.0013
CLEC16A		29.7944				SOX13		5.83886			MTSS1L		3.99961
SACS		29.7795				SCAND1		5.83477			DHDDS		3.99794
HPS6		29.7638				IRF2BP1		5.82549			RNF43		3.99791
ALAS1		29.7579				TESK2		5.82036			C17ORF70		3.9914
RAF1		29.7295				GET4		5.81513			MYO19		3.99115
CLPP		29.7233				GPANK1		5.8149			FAM86D		3.98991
SLC44A1		29.6978				DVL2		5.81465			HELZ		3.98961
AKIRIN1		29.6874				GTF3C5		5.81442			MCOLN1		3.98921
SZT2		29.6829				PHLDB3		5.81438			DKFZP586I1420		3.98464
URM1		29.6792				KRTAP5-2		5.81414			LOC401052		3.98181
EEF1A1P5		29.6776				ZNF496		5.81266			LOC730235		3.97743
GNPTG		29.6759				MSTO1		5.80749			XPNPEP1		3.97702
CARS1		29.6688				B4GALT3		5.80699			ZNF512B		3.97004
PEA15		29.6679				DYNC2I2		5.80663			FAM53B		3.96838
ABTB1		29.6669				MCTS2		5.80453			QTRT1		3.96765
TULP4		29.662				POLRMT		5.79482			USP5		3.96569
ACOT8		29.6609				SPHK2		5.79121			LOC400455		3.96341
CABLES1		29.6532				TRMT61A		5.79032			RHOBTB2		3.96191
FYN		29.6502				PUSL1		5.78531			LOC646688		3.95952
RNPEPL1		29.6466				NR2F6		5.78475			IARS2		3.95737
SF3B2		29.636				QPRT		5.78447			ACTRT1		3.94513
SNX22		29.633				FAM222B		5.78446			RAB6B		3.94487
SNAP47		29.6202				TMEM160		5.78242			LOC728735		3.94237
HNRNPC		29.6165				RAD23A		5.77759			VAPB		3.9397
DUSP23		29.5946				DMKN		5.77563			LOC723972		3.93954
TSPAN10		29.5912				BBC3		5.7725			CABIN1		3.93903
UROS		29.5906				POLR1A		5.76996			LAMP1		3.93764
E4F1		29.5881				RPL32		5.76939			ZNF74		3.93604
VAC14		29.5859				MRPS2		5.7666			LOC441455		3.93261
OXSR1		29.5815				MICAL1		5.76499			APOE		3.93129
IDH3G		29.5808				WFS1		5.76403			BSDC1		3.93015
IVD		29.5728				PPRC1		5.76224			IFT172		3.92803
ERCC1		29.572				FBXL8		5.75557			COQ7		3.92728
SETD3		29.5695				ST7-AS1		5.7537			COG1		3.9259
SPATA20		29.5678				OGFOD3		5.75123			PGBD5		3.92541
HEXB		29.567				SSH3		5.74791			PHKA2		3.92473
SPG11		29.5665				SCD		5.72905			LOC113230		3.92057
RER1		29.5628				FBXO32		5.72163			LIG3		3.91686
LIPA		29.559				KIAA0319L		5.71954			RUFY3		3.91459
RNH1		29.5579				TOP3B		5.71668			FUK		3.91152
SHPK		29.5483				PSMD3		5.71387			RAB36		3.91083
NECAP2		29.5385				NACC2		5.71377			JMJD8		3.90839
AGGF1		29.5273				GLYCTK		5.7115			CHPF		3.9079
FAM131A		29.5223				NUDT14		5.70397			ARMC5		3.9054
TCTA		29.5158				SDR39U1		5.69613			DYRK1B		3.90483
ABHD12		29.5141				TRIB3		5.689			CD81		3.90082
LRPAP1		29.5137				KHSRP		5.68803			LOC730316		3.90002
PPIB		29.5071				C10ORF90		5.68201			NCOA6		3.89805
AP5S1		29.5012				ARHGAP39		5.67967			TRAP1		3.89768
ARHGEF1		29.4817				ADPRS		5.6765			TTPAL		3.89703
ECM1		29.4743				PADI1		5.67603			TMEM189-UBE2V1		3.89543
DDX46		29.461				GAK		5.67234			FBXW5		3.893
BAZ1B		29.4575				SPINDOC		5.67093			CD109		3.89124
FYCO1		29.4484				SPCS1		5.67049			VARS		3.89078
KANK2		29.4448				ALDH3B2		5.6674			ZNF134		3.88998
BMP1		29.4379				MYORG		5.66552			RNF126		3.88885
SPIDR		29.4337				SPEF1		5.66517			FBXL6		3.88827
MAPRE2		29.4276				SAP30BP		5.66032			LOC730744		3.88638
QSOX1		29.424				RBM14		5.65679			LRFN4		3.88484
GM2A		29.4194				ZNF775		5.65665			JOSD2		3.88362
ETHE1		29.4158				POLL		5.65563			ZNF205		3.8804
RPL22		29.4115				LDB1		5.65419			NAT14		3.88027
TSR1		29.4102				LIPE		5.64739			ZSCAN22		3.87952
LETM1		29.4073				SMIM29		5.63947			EDC4		3.87898
DDX24		29.4008				ZNF341		5.63892			HOMER2		3.87849
HADHA		29.3925				METTL13		5.63398			STK36		3.87763
ZFYVE1		29.3909				SHARPIN		5.63073			SHKBP1		3.87708
SKIC2		29.3845				IPO9		5.62926			ZFAND5		3.87319
GOLGA3		29.3843				ACD		5.62671			MRPS25		3.87202
UBL4A		29.382				GNAL		5.62558			FBXO7		3.87032
RAB5B		29.3796				BCAR1		5.6235			TCEAL4		3.8702
NCOA2		29.3729				SPRYD3		5.62252			LPPR2		3.86901
EIF3C		29.3698				CCDC97		5.61756			FIZ1		3.86865
RETREG3		29.3698				ZNF575		5.61125			LSG1		3.86842
SARS1		29.3684				HDHD5		5.60884			KIF7		3.86788
ZKSCAN1		29.3672				IRF4		5.60807			LOC648645		3.86727
NEAT1		29.3579				KIF3C		5.60511			LOC652388		3.86724
AKR1A1		29.3565				PNMA6A		5.60272			GOT2		3.86722
KIRREL1		29.3554				ZBTB3		5.59529			GAS2L1		3.86617
NGRN		29.3553				DDR1		5.59345			MFGE8		3.86589
ATP5F1A		29.3518				RASGRF1		5.58933			TTYH2		3.8653
SMAD2		29.322				PTGES2		5.58812			MYO10		3.86452
ZDHHC9		29.3174				ABCC5		5.58142			PLEKHM1		3.86446
PLEKHJ1		29.3118				IQSEC1		5.58116			C19ORF54		3.86162
CUL9		29.3094				AP1M1		5.58006			POLG		3.85958
TMEM165		29.3011				RASAL2-AS1		5.57739			PRKCABP		3.85769
ERICH1		29.3011				DENND4B		5.57491			ENTPD6		3.8568
MAD2L2		29.2947				ZNF592		5.56804			LOC652537		3.85363
SLC6A8		29.2921				KIAA1522		5.56789			SETD2		3.85355
CDS2		29.2877				NCSTN		5.5646			UBAP2		3.85151
SUN1		29.2856				BRF1		5.56329			TEX2		3.85095
ACSL1		29.2848				ZNF219		5.56019			BTBD6		3.84995
APBB1		29.2833				FOXRED2		5.55269			ITPKC		3.84988
HERC1		29.2808				SKI		5.55206			MPND		3.84747
IARS1		29.2664				SLX4		5.55201			C16ORF35		3.84442
CAPRIN1		29.2512				HDHD5-AS1		5.55092			FGD1		3.84353
TAP1		29.2342				PMF1		5.54748			LPHN1		3.84233
SERTAD1		29.2319				GTPBP1		5.54219			KIAA2013		3.83899
HOOK3		29.2261				CUL7		5.53831			EEF2		3.83855
CYP2U1		29.2247				DHRS11		5.53299			C19ORF6		3.83792
DNAJA3		29.2192				CCDC124		5.53022			ADAMTSL5		3.83658
GET4		29.2082				UBAP2		5.52454			BSCL2		3.83344
STRADA		29.2022				LINC00906		5.52329			CRKL		3.83191
MARVELD1		29.202				PTRH1		5.52103			EHHADH		3.83165
RPL28		29.2013				NUMBL		5.51965			LOC731999		3.83151
FDFT1		29.1976				CDK11B		5.51823			CSNK2A2		3.83045
MZT2A		29.1958				HABP4		5.51677			MGC52000		3.82973
CCM2		29.1943				MAVS		5.51327			TSSC4		3.82437
PDLIM2		29.1912				RUVBL1		5.50676			MAPK1		3.82097
GLRX5		29.1772				MED18		5.50343			TMEM189		3.8126
WDR46		29.1701				DHCR24		5.50183			CARKD		3.80829
DDX19A		29.1693				USP35		5.49911			TMEM145		3.80601
TRPT1		29.1691				DUS3L		5.49338			BRF1		3.80392
HSP90AA1		29.1617				FBRSL1		5.49156			BAT2		3.80245
HNRNPA2B1		29.1595				DXO		5.49015			LOC642678		3.80122
GDI2		29.1585				KLHL38		5.48838			FAM82A2		3.80107
DNASE2		29.1561				RFX1		5.48482			RAP2B		3.79515
NFX1		29.1555				OXSR1		5.48244			PCYT2		3.79414
NUBP2		29.1524				LINC01547		5.48106			LOC653344		3.79283
ATRN		29.1509				NHSL1		5.47623			SNRNP70		3.7918
BAG6		29.144				NDUFB4		5.47208			TFAP4		3.78368
NSD3		29.1393				YIF1A		5.46553			GNAS		3.78288
PPIF		29.1382				PKN3		5.4608			DHX8		3.78265
UROD		29.1375				EIF1B		5.46004			DHCR24		3.77641
FADD		29.1333				ATG4D		5.45072			PACS2		3.76998
RAB10		29.1206				ZFYVE19		5.44937			DNM2		3.76756
MARS1		29.1132				L1CAM		5.44635			UTP14A		3.76738
TRIO		29.1103				ENO2		5.44465			HS.192506		3.7618
WDR81		29.1092				CRTC2		5.44328			PDLIM5		3.75785
HNRNPUL1		29.0827				SLC12A4		5.43991			UBE3C		3.75649
DUS1L		29.0803				DUSP14		5.43428			ATRN		3.74931
RSU1		29.0784				TONSL		5.43313			LRCH3		3.74903
HMCES		29.0769				H2AZ1		5.43244			PSMD3		3.74776
PGD		29.0737				AP2A1		5.43019			VEGFB		3.74761
PSMD11		29.0698				CD63		5.42843			DOCK6		3.74738
ZSWIM8		29.0534				ZNF579		5.42501			MED29		3.74545
PRKAR2A		29.047				GSTP1		5.423			AGRN		3.74273
RMND5B		29.0429				DDX51		5.42273			RAVER2		3.74117
PRPF6		29.0374				ZNF749		5.41873			VAMP3		3.73805
KLHL21		29.0369				GSTM4		5.41834			YIF1B		3.7372
MAZ		29.0346				ALKBH7		5.41565			ETV5		3.73631
RNPEP		29.0234				ABCD1		5.41496			FAH		3.73225
RIC8A		29.0078				UBAP1L		5.41412			CNNM4		3.73083
PARVB		29.0047				MRPL55		5.41202			B3GALTL		3.7251
SHFL		28.9956				ZFP41		5.40955			DOCK7		3.72398
RBM25		28.9933				TRAPPC6A		5.39815			C5ORF22		3.72386
CIB1		28.9932				ARHGEF18		5.3953			LOC399888		3.72355
SMG1		28.9762				NSUN4		5.39387			MKNK2		3.72101
ZNF24		28.9705				GAB2		5.39351			HS.556082		3.7202
PTOV1		28.9677				ENDOG		5.38761			SUMF1		3.71486
CNDP2		28.9646				PGAP3		5.38685			MMP23A		3.71484
SRGAP1		28.9628				GPX1		5.38465			NDE1		3.71434
QRICH1		28.9546				B3GAT3		5.37488			TMEM129		3.71228
MRPS26		28.9458				CACTIN		5.37136			LETM1		3.71194
GOLGA2		28.9413				SSNA1		5.37134			USP7		3.70864
YIF1B		28.9275				GOLGA2		5.36974			GUSBL1		3.70789
RTL8A		28.9261				C1ORF74		5.36411			LOC729021		3.70695
ANO10		28.9165				NATD1		5.36156			SFRS8		3.70504
THRAP3		28.9164				PHAF1		5.36091			DOLK		3.70456
IMP4		28.9161				SLC29A1		5.35366			C6ORF176		3.70391
CTNNA1		28.9153				C15ORF61		5.3526			SCLY		3.70106
GSK3B		28.9146				PLXNC1		5.34998			GSS		3.69905
DCAF11		28.905				VGLL4		5.34953			EIF3CL		3.69872
NSMF		28.9039				ZNF598		5.34875			MAPK7		3.69855
RTF2		28.8923				SPACA9		5.34579			RALGAPB		3.69707
ALKBH7		28.8878				ARPIN		5.34378			CYHR1		3.69591
ASAP1		28.8874				FZR1		5.34142			NIPA1		3.69451
MRPL37		28.8839				TMEM134		5.34055			TLE3		3.69293
GPR108		28.8835				ETHE1		5.33964			GMPR		3.69245
ITPKB		28.8814				REXO4		5.33945			SEMA6A		3.68826
HECTD3		28.8722				HSPBP1		5.3374			KREMEN1		3.68818
SERINC5		28.8703				TTLL12		5.33461			XRCC1		3.67882
CDK5		28.8682				MTX1		5.33357			CDC14B		3.67849
YBX1		28.8649				EBP		5.33154			BHLHB3		3.67768
PPM1H		28.8637				LRRC47		5.32888			UBE2L3		3.67736
ENTPD4		28.8598				SMPD2		5.31333			BAZ1B		3.6773
LRRC41		28.8553				TYSND1		5.30518			DDX41		3.67441
RNF14		28.8533				GET3		5.30329			AP2A2		3.6742
CD99		28.8411				LINC00518		5.29542			PIGT		3.67405
RTF1		28.8205				NDOR1		5.29463			KIAA0100		3.65468
GAK		28.8198				ZNF503		5.28279			ACTN1		3.65373
PYGB		28.8186				SGTA		5.27397			GAPDHS		3.64955
RPL7L1		28.8172				THAP8		5.27266			PLEKHH1		3.64919
NT5C		28.8164				INTS15		5.27074			B4GALT4		3.64883
PNKP		28.8136				VANGL2		5.27017			GNL2		3.63724
ACOT7		28.8036				PFKFB4		5.25733			PAQR7		3.63205
POLG		28.7865				JUND		5.25377			SLC12A9		3.62943
YWHAG		28.7854				C19ORF44		5.24876			DUS1L		3.62704
P4HA2		28.7826				C11ORF96		5.24863			EXOC2		3.62646
PHF20L1		28.7807				L3MBTL2		5.2395			RNASEN		3.62491
VPS51		28.7769				HERC2		5.23584			RNF187		3.6234
RPS5		28.7732				ANAPC11		5.23512			LOC645937		3.62205
SLC37A4		28.773				RARA		5.23126			CSNK2A1P		3.62204
PISD		28.769				STK16		5.22766			AGPAT2		3.62125
JOSD2		28.7669				UFSP1		5.22627			NRBP2		3.6186
RACK1		28.7664				NELFCD		5.22621			LRRC14		3.61604
NPIPB4		28.7643				ACTN1		5.22311			RDH11		3.61531
DDI2		28.7614				FBXL19		5.22251			SCAPER		3.60935
RALGDS		28.7554				E4F1		5.20835			POLD2		3.60791
KPNA6		28.7537				ZNF414		5.2059			PLXNB3		3.60727
PXN		28.751				ZNF503-AS2		5.20176			FKRP		3.60703
TPGS2		28.7497				MAPKBP1		5.20174			SRRM2		3.60698
TCAF1		28.733				FHOD3		5.20132			BIRC7		3.60672
EIF2B5		28.7247				OR7C1		5.19828			SCRIB		3.60504
RPLP0		28.7174				TMEM219		5.19731			DUSP16		3.60358
ETF1		28.7151				NKIRAS2		5.18444			SRD5A1		3.60343
RPS19BP1		28.7142				TGIF1		5.18014			HS.193557		3.60191
CRIP2		28.7116				ADIPOR1		5.17795			PACSIN3		3.60134
HSF1		28.7102				RGP1		5.17737			LOC647886		3.59961
ELP2		28.7031				FBLL1		5.17677			RNF144		3.59954
CD59		28.7021				BCKDHA		5.17202			AHCYL2		3.59276
ZMAT2		28.6887				DEAF1		5.17063			LOC732172		3.59142
TUBG1		28.676				XAB2		5.1706			MTHFR		3.5872
NCLN		28.6694				KRTAP19-1		5.17018			KIAA0460		3.58652
TRADD		28.6588				SLC34A1		5.16808			BCAP31		3.5852
CDK12		28.6471				STX3		5.16639			FAM39E		3.58313
ECPAS		28.6455				NHEJ1		5.1658			WASF2		3.58306
ETV5		28.6411				HOMEZ		5.16486			LRAT		3.57995
SRPRA		28.6343				SEPTIN9		5.16403			ZMAT3		3.57827
ATP6V1F		28.6311				NSFL1C		5.16199			ZNF341		3.57807
TKT		28.6304				ALDOA		5.1567			C21ORF122		3.57607
YWHAB		28.6281				SYNGR1		5.15332			IDH3A		3.57432
SRCAP		28.6271				PHACTR1		5.15197			BTBD12		3.57399
THEM4		28.6114				SLC7A4		5.14583			GAS2L3		3.56983
PPME1		28.6063				FABP3		5.14377			PMS2L1		3.56564
GADD45GIP1		28.6001				SUGP1		5.14276			DTX3		3.56312
HARS1		28.6				GSK3A		5.13955			ABCF2		3.56148
SS18		28.5865				TRIOBP		5.13893			CCRK		3.55935
GTF3C5		28.5857				BRI3		5.13803			SAMD1		3.55642
GSR		28.5849				PRKAR2A		5.13704			LOC653752		3.55604
RNF123		28.5843				ZSCAN22		5.13684			EFTUD1		3.55175
RETREG2		28.5833				ZFYVE27		5.13547			DDX27		3.5513
RRAGA		28.5811				TBC1D5		5.13002			GMEB2		3.54977
GABARAP		28.5805				SF3B4		5.1271			EML3		3.54912
NME3		28.5793				PCNX3		5.1176			TBC1D5		3.54798
IFRD2		28.5743				TRMT44		5.117			MIR635		3.54675
EXOC2		28.5661				BLVRB		5.11529			NSUN4		3.54522
ARGLU1		28.5657				HMOX2		5.1141			AP1B1		3.54484
ESRRA		28.5581				CISD3		5.114			USP13		3.54379
CLUH		28.5555				TRIP6		5.11343			GPATCH3		3.54285
MEA1		28.5493				AK2		5.11259			POMT1		3.54193
ALDH4A1		28.5477				SIRPB1		5.11063			SLC19A1		3.53966
TRABD		28.5474				HLA-F-AS1		5.10977			SIRT6		3.53708
ELAC2		28.5433				SEMA4F		5.10608			ZFAND3		3.53504
GMPR		28.5416				LINC03019		5.09564			CCNT1		3.53484
EIF3B		28.5385				ORAI3		5.09446			UPF1		3.5341
PEX11B		28.5369				G6PD		5.09263			C20ORF27		3.53319
SMARCA2		28.5337				SCAF1		5.08862			TMEM134		3.52983
FIBP		28.5303				EARS2		5.08846			HEXA		3.5249
TBC1D10A		28.5164				TMED3		5.08492			MMP14		3.52412
TFE3		28.5117				UPK1A		5.08222			DNASE1L1		3.51835
LAMB1		28.5033				ABL1		5.08146			SLC35B1		3.51707
IPO7		28.5013				NOC2LP2		5.07811			NAT8L		3.51632
ENDOG		28.5002				MTOR		5.07292			BTD		3.51292
DCTPP1		28.4988				DPP7		5.07165			DUSP4		3.51164
CBLB		28.4976				TMEM186		5.07002			MKRN1		3.51059
SYVN1		28.4974				PKMYT1		5.06682			ST7		3.50836
MED24		28.4938				AGTRAP		5.06407			TNFSF12-TNFSF13		3.50755
C1ORF35		28.4909				ALG1		5.05863			C17ORF103		3.50653
NUBPL		28.4823				ADAM11		5.05594			CRTC1		3.50493
HM13		28.4812				H1-10		5.05448			PNMA3		3.50095
AK2		28.477				FAM180B		5.04863			JMJD2A		3.4972
ZDHHC3		28.476				NEIL2		5.04667			LOC729660		3.49712
LIG3		28.474				MOGS		5.04314			PRKAR2A		3.49628
PWP1		28.4718				SDHA		5.034			LASS2		3.49322
MARCKSL1		28.47				PPP1R15A		5.03336			ARF4		3.49303
MRFAP1		28.4587				LINC01128		5.03327			JUND		3.49066
ALG1		28.4467				IQCC		5.03191			CHMP2A		3.48911
PIK3CD		28.4461				MVD		5.03181			PIK3CB		3.48662
CCNI		28.4459				GNPDA1		5.03053			CDK2		3.48506
KDM5B		28.4459				ZFAND3		5.02915			KDSR		3.48441
ABHD4		28.4411				TMEM234		5.02471			ARMC9		3.48263
ITPK1		28.4322				ASB13		5.0225			EXOSC7		3.47904
HIPK1		28.4298				GNAI2		5.01794			HSP90AB1		3.47767
PUM1		28.4288				LEMD2		5.01453			DNAJB1		3.47688
VPS33A		28.4273				CRB3		5.01018			CPEB1		3.47613
SYMPK		28.4265				ZFYVE26		5.00582			LOC645986		3.47185
PRPF38B		28.4249				EPHX1		5.00188			ELOF1		3.47134
GIT2		28.4192				ERF		4.99843			FOXRED2		3.46982
RIPOR1		28.4166				TANC1		4.9922			SSU72		3.4688
SCO2		28.4052				PPM1H		4.99128			PIP4K2B		3.46798
NUMA1		28.4005				RGS12		4.99002			IQSEC1		3.46677
YIF1A		28.3963				TICAM1		4.98762			PTTG1IP		3.46481
CDC42		28.3931				LIN37		4.98703			EVI5L		3.46478
TSC2		28.3809				PROSER3		4.98526			ZFYVE21		3.46413
FAT1		28.3785				PARP3		4.98279			DHRS1		3.46207
NADK		28.378				NR1H2		4.9822			C14ORF79		3.46176
BFAR		28.3775				SLC37A4		4.98216			PEBP1		3.45847
BAZ2A		28.3771				SLC35E1		4.97977			C11ORF41		3.45582
MIIP		28.3689				SLCO4A1-AS1		4.97473			PLXNA3		3.44979
TACO1		28.3688				ZNF653		4.97233			LOC652615		3.44777
ULK3		28.3628				MTG2		4.96895			CBX6		3.44745
IPO9		28.3627				TINCR		4.96679			C1ORF21		3.44731
TMEM134		28.3616				ZSCAN20		4.96307			SPTBN2		3.44398
GFUS		28.3583				HRK		4.95488			LOC731724		3.44315
BIRC6		28.3549				SKIC2		4.95399			RNPS1		3.44202
MAPK8IP3		28.3514				ZNF76		4.95374			RAD9A		3.4403
SRD5A3		28.3406				TMEM143		4.95362			PYGO2		3.44004
NAB2		28.3382				SPINT1		4.94995			HSPBL2		3.43888
MVB12A		28.3352				CCDC140		4.9494			RIPK1		3.43881
MAPKAP1		28.3218				RBKS		4.94705			HS.348514		3.43856
OAZ2		28.3157				CCND1		4.94491			EMP3		3.43817
SORD		28.3132				SLC25A25		4.94417			WDR45L		3.43478
FAM168B		28.3127				MRPS18B		4.93589			DNAL4		3.43079
VDAC2		28.312				TMEM127		4.93484			RRAGC		3.42989
XPNPEP1		28.3092				LBX2-AS1		4.9323			C16ORF53		3.42783
ARCN1		28.3077				CTNS		4.93049			SEPN1		3.42557
RUVBL2		28.3043				TSNARE1		4.92982			LOC644931		3.42531
AKR7A2		28.3015				NOS1AP		4.92371			SARM1		3.41576
LPIN3		28.3001				CCDC22		4.92198			TMPRSS13		3.41469
DAP		28.2967				AJM1		4.92038			VPS52		3.40713
BCL7B		28.2923				DLGAP4		4.91761			SCAMP5		3.40562
ATP6V0D1		28.2907				TULP3		4.91439			SLC35B4		3.4013
PEDS1		28.2885				PRRT4		4.91231			CORO1C		3.39845
OSBPL1A		28.2865				EPS8L1		4.91098			STX10		3.39778
APOBEC3C		28.2733				MARVELD1		4.91078			VEPH1		3.39598
INTS1		28.2697				MOCS1		4.90559			ATP13A1		3.39384
ERBB2		28.266				LAMA1		4.90284			LOC651186		3.39289
USP4		28.2644				ALKBH4		4.90213			EIF1		3.39094
SPARC		28.2597				QDPR		4.90003			TPR		3.38958
CHPT1		28.2513				CHAC1		4.8995			LOC728650		3.38911
N4BP2L2		28.2466				CEP250		4.89483			B3GNT6		3.38685
COPB2		28.244				SRRM2		4.89476			LOC653994		3.38653
SH3GL1		28.2313				TMEM177		4.89466			ZNF462		3.38522
LRP1		28.2305				JMJD4		4.89338			ADAM15		3.38395
CLTC		28.2293				CYB5R3		4.89185			CDH3		3.38068
CIAPIN1		28.225				IQCE		4.88886			C20ORF11		3.37871
FH		28.2101				VPS53		4.88616			HS.575038		3.37733
TMEM115		28.2059				SURF1		4.87966			POLR1B		3.37725
OTUB1		28.2038				CD81		4.87352			CTSD		3.37562
TSR3		28.2025				TSEN54		4.87285			SLC36A1		3.36947
KPNA1		28.196				ZNF581		4.87249			LOC402560		3.36424
AGPAT3		28.1863				CROCC		4.87095			CASC3		3.36167
MFSD10		28.1829				WDR54		4.87018			ST3GAL5		3.36146
USF2		28.181				GSDME		4.87009			TUBGCP4		3.36103
TIMM50		28.1804				SLC44A3		4.86807			PHF20		3.36092
PCYOX1		28.1773				ZFAND2B		4.86681			TRIP11		3.36041
CORO7		28.1768				TIGD5		4.86533			RNF24		3.35754
NAA38		28.1668				OXLD1		4.86396			XPNPEP3		3.35716
MRPL12		28.1566				TRMT2A		4.86008			TOMM70A		3.35679
DSTYK		28.156				KLF16		4.85923			LOC401010		3.35546
SERINC1		28.1535				MGAT1		4.85605			ZHX3		3.35391
PLOD1		28.1531				NECAB3		4.85565			PTPRH		3.34925
HSPBP1		28.1496				PATZ1		4.8546			TUBB2A		3.34891
ST13		28.1461				MUTYH		4.85198			HS.554965		3.34858
PRDX5		28.1457				FASTK		4.85132			HDAC6		3.34632
ARPC2		28.1383				TUBG1		4.84537			GOLGA3		3.34582
MYL6B		28.1312				HYI		4.83883			MAGEE1		3.3458
KMT2E		28.1289				PDHB		4.83861			CTSB		3.34511
VARS1		28.1287				KCTD7		4.83705			ADRA2B		3.34472
C1ORF122		28.1285				MRPL41		4.83413			MIF		3.34341
ABHD14B		28.1269				FAXC		4.82888			HDGF2		3.34329
GALK1		28.126				RIN1		4.82833			LOC283412		3.33988
GALNT11		28.1207				SAMD10		4.82035			LTBR		3.33749
GCC1		28.1077				PNPLA6		4.81214			FAM73B		3.33498
USP48		28.1064				COG4		4.80044			SQSTM1		3.33402
NRDC		28.1057				TCF19		4.79678			QDPR		3.33378
ELP1		28.1049				ZNF777		4.79441			LOC552889		3.33174
HEATR5B		28.1038				MYPOP		4.79148			MTMR4		3.33113
CCDC9B		28.0999				PTPN1		4.78645			PFKFB4		3.3292
FAM177A1		28.0971				MAPK8IP1		4.78622			LOC652226		3.32899
SPSB3		28.0955				ARF1		4.78499			TNFRSF14		3.325
MRPS2		28.0946				POLDIP2		4.78172			QPRT		3.32312
CCDC50		28.0936				PSMD8		4.78144			FLNA		3.3204
MTOR		28.0933				DNAL4		4.77169			LOC400879		3.31754
HCFC1R1		28.0927				C16ORF86		4.77148			BAT2L		3.31645
PABPC4		28.0848				LIMS2		4.76834			LRPAP1		3.31418
CNPY3		28.0839				HRH2		4.76791			HS.4988		3.31273
LONP1		28.0736				MLANA		4.76521			C1ORF190		3.31244
DDR2		28.0733				PPP2R5B		4.7641			OCRL		3.3118
NDUFS2		28.0729				UCKL1		4.7631			C20ORF29		3.31056
SIN3B		28.0723				PLD1		4.76111			KIAA0831		3.30572
HNRNPH3		28.0654				MRPL12		4.75992			PARL		3.30507
PERP		28.062				FAM53A		4.75095			GANAB		3.30493
NAP1L1		28.0612				POMT2		4.74718			PIAS4		3.30465
NAXD		28.0545				SPATA2		4.74584			ZNF703		3.30383
SRSF11		28.0523				SNX30		4.74489			DKFZP564J102		3.30308
SIAE		28.0407				FAM50A		4.74445			LOC644113		3.30044
FAM174A		28.0403				DOHH		4.74332			C1ORF66		3.29709
TLE1		28.0387				RRAGD		4.74068			NOMO2		3.29612
MTPN		28.0329				GPRIN1		4.74055			STIP1		3.29508
CDC42BPB		28.0322				BRSK2		4.74001			MON1A		3.29359
NRSN2		28.0314				NSG1		4.73923			DHRS13		3.29351
PLXNB3		28.0308				KTI12		4.73617			NHLRC3		3.29317
PSMB4		28.027				FADD		4.73527			C7ORF26		3.29166
CALU		28.0251				SPTBN2		4.73428			WDR63		3.29149
NSFL1C		28.0241				RAB1B		4.73058			C9ORF91		3.29009
HOMER3		28.0212				FOXP4		4.72884			SEC13		3.2864
IK		28.0209				ST20-AS1		4.72656			CYBASC3		3.28497
IMPDH1		28.0191				HMCES		4.72591			ZNF498		3.28405
BRD9		28.0144				RAB5C		4.72412			LARGE		3.28357
RUNX3		28.0081				PSMF1		4.72374			HS.98330		3.28255
SDHC		28.0077				TPPP		4.72169			BCL2L1		3.28098
XRCC5		28.0055				ABTB1		4.71915			SF3B2		3.2808
FUCA2		28.0006				PRICKLE3		4.71715			PPFIA1		3.27738
SIGIRR		27.9946				AURKAIP1		4.7136			LOC728457		3.27548
TMEM141		27.9916				NFE2L1		4.71192			LOC642903		3.27537
HK1		27.9906				IFT140		4.71057			LDHA		3.27471
TCERG1		27.9898				CTTN		4.70781			LOC646762		3.27258
CPSF1		27.9883				TMEM120A		4.70754			RNF123		3.26994
EVC		27.9879				CDC34		4.70541			C22ORF13		3.26902
ACTR2		27.9869				LYPD3		4.70489			BAG5		3.26484
SECISBP2		27.9843				GPAA1		4.69908			B3GALT6		3.26345
QPCTL		27.9736				STK32C		4.69818			XPO4		3.26239
CMTR1		27.9719				SPATA12		4.69516			FBRS		3.26063
RPP25		27.9703				STARD7-AS1		4.69283			STUB1		3.2605
LMNA		27.9693				TEAD4		4.69243			CDYL		3.25963
ALG12		27.964				ABCB5		4.69187			RASSF3		3.25655
PARP4		27.9584				GCN1		4.68907			SLC25A22		3.25446
LENG8		27.9574				UBR4		4.68712			KIAA1862		3.25151
PRXL2B		27.9567				ATP10A		4.68448			TMEM151A		3.24876
GYG1		27.9478				MKS1		4.68269			HSF4		3.24688
CLN6		27.9468				TELO2		4.68204			C12ORF52		3.24644
DRG1		27.946				CEP85		4.68078			AP3B2		3.24135
RHBDD3		27.9389				NDUFA7		4.67876			ANGEL1		3.23886
DGCR6		27.9298				SETD1B		4.6746			C11ORF2		3.23791
CTSL		27.9151				SSR4P1		4.67416			TRAF3IP1		3.2375
GOLGB1		27.9138				CTH		4.67348			LOC100132797		3.23642
IP6K1		27.9115				HPS4		4.66963			LOC646320		3.23584
ZFAND5		27.9107				DMAC2		4.66608			CCDC51		3.23578
KIAA2013		27.8928				EGLN2		4.66064			KPNB1		3.2346
INTS10		27.8921				EML2		4.6591			CSTB		3.23324
SDF2		27.891				USP54		4.64639			CELSR3		3.23303
MAPK1IP1L		27.8877				KLHL22		4.64399			C13ORF31		3.22904
C7ORF50		27.8865				RASSF3		4.6343			HEMK1		3.22868
MED29		27.8855				IDH3B		4.63396			METTL9		3.22753
ADCY3		27.8757				ONECUT1		4.63346			TEF		3.22718
NDUFS1		27.8652				EXD3		4.63236			CC2D2A		3.22657
RNF126		27.8643				ADCY9		4.63194			MBLAC1		3.22464
LDAF1		27.8539				MAP6D1		4.63147			BAGE4		3.22328
SCD		27.8464				PCSK9		4.62985			GPATCH4		3.22269
DDRGK1		27.8414				ATN1		4.62818			PKMYT1		3.22175
MAU2		27.8283				GIGYF1		4.62776			LOC442711		3.22156
NHSL1		27.8236				CEMP1		4.62393			HS.444092		3.22137
MRPL28		27.8229				NCAPH2		4.62252			GOLGB1		3.22128
NKIRAS2		27.8143				FSTL4		4.62219			AASS		3.22035
TMEM184B		27.8058				TMEM268		4.61928			SRRD		3.21904
RBCK1		27.8036				SLC49A4		4.61762			ZNF618		3.21887
SERBP1		27.803				ZC3H4		4.61375			MST1		3.21862
CRYL1		27.8017				MCRIP2		4.61158			GORASP2		3.2183
GTF3C2		27.7991				SLC7A5P1		4.60719			ST6GALNAC2		3.21758
ARID1A		27.7971				DEDD		4.60644			TRIM47		3.21741
SLC7A6		27.7957				MAP1S		4.60524			CADPS		3.21589
RALA		27.7845				FLAD1		4.59969			OPA1		3.21437
ARFRP1		27.7829				HECTD2-AS1		4.59837			ADCK4		3.2142
AP5B1		27.7822				BRD3OS		4.59668			C6ORF47		3.21391
DEDD		27.7775				STX10		4.59553			DENND4B		3.21362
ZDHHC8		27.7765				RTN2		4.59551			KIAA1211		3.21094
EID1		27.7725				TNFAIP1		4.59263			ZKSCAN2		3.21076
RPL18		27.7722				SMURF1		4.58882			NME4		3.20854
PTGES2		27.7671				ELOB		4.58564			MAN2A2		3.2083
MTAP		27.7649				BABAM1		4.58491			TMEM54		3.20777
STARD7		27.7597				KLF14		4.58424			LRRC8E		3.20753
ENTR1		27.7593				SOCS7		4.58208			SCMH1		3.20682
BSG		27.7504				MRPL24		4.58194			FLJ10374		3.20326
GATD3		27.7464				EIF3G		4.57733			CHMP1A		3.20221
APEX1		27.7453				PUF60		4.57299			C2ORF29		3.20116
PRKAG1		27.7379				MED12		4.57258			FBXL2		3.20084
CDK5RAP2		27.7285				ATXN1L		4.56848			PSMD6		3.20073
NHP2		27.7225				BLTP2		4.56513			PRKCE		3.19481
HTRA2		27.7183				KREMEN2		4.56491			TTL		3.19268
DALRD3		27.7172				CTSV		4.56102			GRM2		3.19267
YY1		27.7042				TPGS1		4.56063			CYGB		3.1925
SH3GLB1		27.6988				ATG7		4.55922			DAAM2		3.19209
MAGED1		27.6875				ZSWIM4		4.55738			MLST8		3.19111
GNAS		27.6865				DHRS1		4.55683			RBCK1		3.19031
PHF20		27.6853				CYTH2		4.55434			MED26		3.18822
PHLDA3		27.6838				SLC35A2		4.55159			USP4		3.1861
TMED1		27.6823				ENDOV		4.55014			UBE2Q1		3.18397
ATXN2L		27.6783				TBC1D20		4.54466			SNRK		3.18385
YWHAZ		27.669				FUZ		4.54388			LOC644343		3.18301
TMEM205		27.6662				ARF5		4.53565			CYB561D2		3.182
WDR91		27.6642				ZNF74		4.53486			LOC651820		3.17845
NMT1		27.6639				C19ORF47		4.53413			TRPM4		3.17713
PPP1CA		27.6636				PLPPR2		4.52615			MICAL1		3.17651
PPP6R2		27.6622				IL6R		4.52103			ATP6V1D		3.17449
TNRC6A		27.6614				CHST10		4.51831			TM9SF1		3.17346
LRRC59		27.6594				YIPF3		4.51518			FLJ25439		3.16953
SOD2		27.6585				TACO1		4.51426			SP2		3.16882
CHD3		27.6559				MARCHF2		4.51273			SOCS7		3.16832
RFX5		27.6553				LRRC14		4.51134			HS.559564		3.16763
SARAF		27.6536				AGRN		4.5086			HHAT		3.16638
PRRC1		27.6412				NPRL3		4.5074			ATIC		3.16493
TRUB2		27.636				C7ORF50		4.50716			NEO1		3.16405
RPS10		27.6348				GHDC		4.506			SRF		3.16165
B4GALT7		27.6346				FHOD1		4.50527			HS.222909		3.15911
ANXA5		27.6259				FIZ1		4.5048			CPSF1		3.159
TMEM222		27.6249				ARMC5		4.50432			ZNF696		3.15608
TTC19		27.6153				PLEKHM1		4.49924			HS.562922		3.15495
CCAR1		27.6147				ATP5ME		4.49883			FAM108A2		3.15334
MAVS		27.6137				POM121C		4.49616			DIRAS1		3.15149
SNX29		27.6124				RPSA2		4.49447			PVR		3.15006
DMXL1		27.6028				NMT1		4.49351			TFG		3.14914
IMMT		27.6021				A1BG		4.49334			SNAPC4		3.14747
PTPRM		27.5941				CAPN3		4.49207			DPP7		3.14603
SLC12A7		27.593				RAB43		4.48641			XPO5		3.14411
DMAC2		27.5846				NHERF1		4.48368			LOC152217		3.14363
DPM2		27.5822				ZNF589		4.47693			INPP4B		3.14229
GPATCH8		27.5816				DYNLRB1		4.47528			MIR1269		3.14216
VPS41		27.5804				UBOX5		4.47492			DEAF1		3.13959
TAX1BP3		27.5796				GNB1L		4.47342			RIN3		3.13933
FKBP2		27.5751				RXRB		4.47291			PC		3.13759
IFT27		27.5708				RNF208		4.47196			PPP2R5B		3.13244
ZDHHC24		27.5693				CCDC177		4.46994			HS.85445		3.13225
RDH11		27.5663				ZNF784		4.46645			ALKBH4		3.13222
COPZ1		27.5623				PIP4K2B		4.46511			CCDC106		3.1293
SMARCD2		27.5595				SWSAP1		4.45916			PROS1		3.12643
MTCH2		27.5574				TIMM17B		4.45818			GFOD1		3.12537
ERAL1		27.5572				SNN		4.45547			TSHZ1		3.12463
LAMP1		27.5569				POM121		4.45451			HEATR6		3.12429
TTYH3		27.5525				C1ORF159		4.45309			LOC100133740		3.12324
ARHGAP1		27.5516				ACSF3		4.45266			P2RX7		3.12041
MTG2		27.5436				DPM3		4.45208			LOC731139		3.11688
DNAJC11		27.54				LURAP1		4.45047			EMP1		3.11578
PCDHGC3		27.5309				VGF		4.44423			HTN1		3.11433
SSU72		27.5299				RREB1		4.43962			MIR211		3.11405
VAMP3		27.5296				MICAL3		4.43733			GABARAPL1		3.11107
RPL41		27.5243				RBM23		4.43516			TBC1D26		3.11099
SMPD4		27.5243				NDUFB7		4.43508			CCNY		3.11076
MDH2		27.5216				PLEKHO2		4.43471			PCGF2		3.10698
MBP		27.5205				SFXN3		4.43431			EIF2B4		3.10612
DCAF5		27.517				PHF13		4.4326			NLRX1		3.106
ARFIP2		27.5126				PPIP5K1		4.42787			EPHA5		3.10589
SBF1		27.512				SURF2		4.42635			TBX19		3.1041
ELOA		27.5113				IMP3		4.42627			CABLES2		3.10258
EPDR1		27.5072				CSNK2B		4.42555			ABHD12		3.09985
WDR45		27.507				FAT2		4.42426			PNMA6A		3.09844
GABARAPL1		27.5039				HSD11B1L		4.42377			ALDH16A1		3.09816
SPIRE1		27.5032				PIP5K1C		4.41949			ABCB6		3.09716
H2AJ		27.5011				SLC24A5		4.41794			HS.537004		3.09704
IFFO1		27.4998				TUSC1		4.414			SMARCD2		3.09655
TMEM98		27.499				MRPL10		4.41206			MTHFD1		3.09517
ARL5A		27.4881				MPV17		4.41146			PPP1R16A		3.09514
SUPT16H		27.4872				NDUFS2		4.41032			COPA		3.09283
IDS		27.4846				ACVR2B		4.39892			CSNK1E		3.09251
VPS39		27.4844				MAFF		4.39587			FIP1L1		3.09087
ALKBH5		27.482				ZNRD2		4.39291			LRP10		3.0908
AAAS		27.4818				PREB		4.39123			LOC643018		3.0902
HECTD1		27.4809				ADCK1		4.39022			LOC649917		3.08737
SF3B5		27.473				IL17RA		4.39006			HS.86045		3.08297
SLAIN2		27.4695				ISG20L2		4.38968			NES		3.08169
TBCB		27.4624				CCDC85B		4.38612			FAM129B		3.07889
SNAPC2		27.4611				TLNRD1		4.38271			COG7		3.07607
RHOA		27.4556				HROB		4.38251			AEBP1		3.07462
CES2		27.4542				ACOT8		4.37936			TMEM117		3.07375
POMT2		27.4494				LINC00520		4.37723			PPAN		3.07173
PWP2		27.4492				TIMM50		4.37532			G6PC3		3.07116
ATM		27.4436				PRCC		4.37372			MAGEF1		3.07007
PML		27.4432				NCLN		4.37073			POU3F1		3.06876
APBA3		27.4428				LINC00235		4.36871			HS.538962		3.06748
HNRNPL		27.4291				CENPX		4.36611			U1SNRNPBP		3.0664
RBFA		27.4273				HAX1		4.36265			LOC440957		3.06507
ABCD4		27.426				CLBA1		4.36052			PPAN-P2RY11		3.06411
POLD1		27.425				PRTG		4.35957			LRRN4CL		3.06395
GOLM2		27.4204				IRF2BPL		4.35945			LOC147645		3.06379
CYP27A1		27.4187				IMP4		4.35702			ARSA		3.06099
CPNE1		27.4141				ULK1		4.3568			TLN2		3.05819
BRF1		27.4129				DUSP23		4.35596			LOC650739		3.05456
FBXO17		27.4116				FAM3A		4.35537			CST4		3.05412
QPRT		27.4044				BSG		4.34674			SHROOM2		3.04976
TPRG1L		27.399				UNC13B		4.33859			HIC2		3.04775
LDB1		27.39				HDHD3		4.33808			CAPN3		3.04728
CLCN6		27.39				RALY		4.33783			SURF6		3.04532
HSD17B4		27.388				CARM1		4.33625			DMP1		3.04504
RUVBL1		27.3776				ARAF		4.33497			FASTKD5		3.04436
ROBO1		27.3776				CHAF1B		4.33361			GLT25D1		3.04309
PLEKHO1		27.3734				DHRS13		4.33119			CHERP		3.04283
CCDC107		27.3711				HSF1		4.33091			LOC100132051		3.04271
YEATS2		27.3657				HOMER3		4.32516			MCOLN3		3.0408
UBE2F		27.362				IGHMBP2		4.32374			BCAR1		3.03945
EBNA1BP2		27.3521				NDUFS7		4.32041			GDPD5		3.03778
TOP1		27.3465				SLC27A3		4.31889			PDCD6IP		3.03464
RAB4B		27.3423				LAS1L		4.31825			ADCY1		3.03401
WDR6		27.341				RASSF1		4.3155			6-Mar		3.03233
NDUFS8		27.3401				RPP21		4.3118			TBC1D2		3.03197
SETD5		27.3313				RPS6KB2		4.30934			LCE2C		3.02953
TRAPPC9		27.3287				MCAT		4.30664			TTC23		3.02714
ZFYVE26		27.3218				MEGF8		4.3025			MAPRE3		3.02705
PRRC2A		27.3143				CDT1		4.30249			ZDHHC1		3.02277
ZNF76		27.3093				RABAC1		4.30156			B4GALT5		3.02264
ATP13A2		27.3085				SLC25A10		4.298			SOX13		3.01932
SMIM12		27.307				GNG5		4.29285			LIG1		3.01873
UBE3C		27.3032				ATP6V1F		4.29244			CPPED1		3.0181
DDA1		27.3025				MLXIP		4.29119			CALM1		3.01805
SURF1		27.2875				RHOBTB2		4.28961			ANKRD16		3.01776
FAM20B		27.2873				ZDHHC9		4.28761			GLCE		3.01772
COX8A		27.2862				NOC4L		4.28649			ZNF211		3.01737
HSPB1		27.2862				TMEM120B		4.28074			CYB561D1		3.01499
SLC26A6		27.2793				VPS37B		4.2807			COMT		3.01466
SCAND1		27.2747				AMMECR1L		4.27894			CNFN		3.01393
ELP6		27.2681				UBQLN4		4.27875			DGCR5		3.01194
MECP2		27.2669				NAGPA		4.27175			LOC651933		3.01128
LACTB		27.2659				PARP6		4.27059			LOC100130886		3.01084
CHD1L		27.2658				DET1		4.27055			HMGB3		3.01072
DPH7		27.2615				LGI3		4.26885			CXXC1		3.00594
DOCK1		27.2592				NFYC		4.26739			OTUB1		3.00547
GORASP2		27.2592				SF3A1		4.26712			AKAP8		3.0042
CLN3		27.2516				CABIN1		4.26645			RTF1		3.00384
SCNM1		27.241				IL17RD		4.26566			RNF10		3.00367
ATXN2		27.2379				RIPOR1		4.26358			ST3GAL3		3.00332
ATP6V0E2		27.2372				PABPC4		4.26236			SPPL2B		3.00309
RNF41		27.2339				GGA1		4.26219			RNF216L		3.00278
RAI1		27.2328				OTUD7B		4.26218			KIAA1522		3.00145
ARFGAP2		27.2313				INO80B		4.26048			TSPAN14		3.00099
TAOK3		27.2289				MOB2		4.25765			TMEM229B		2.99984
PFDN1		27.2253				CXXC1		4.25667			C11ORF35		2.99718
PEX26		27.2241				FARSA		4.25508			GLB1		2.99396
GTF2F1		27.2199				SF3B2		4.25496			VPS11		2.99359
MAPKAPK3		27.2083				MME		4.25433			HS.516420		2.99213
UBR2		27.207				CFAP410		4.25303			HS.145049		2.99135
RPL35A		27.2061				DHPS		4.25289			SERINC3		2.9889
SF3A1		27.1993				ZNF771		4.2528			DCAF7		2.98814
NCOA3		27.1943				GCDH		4.25155			RNF144A		2.98814
CEP104		27.1934				COQ10A		4.25142			ELK1		2.98779
TACC1		27.1925				SGSM3		4.25135			DDEF2		2.98739
RPL39		27.1808				COG1		4.25057			TMEM198		2.98689
EP300		27.1801				CDC42BPB		4.24952			CCDC22		2.98613
BRAT1		27.1796				SNX11		4.24887			NANS		2.98558
ARID2		27.1732				KLHL30		4.24679			LOC401115		2.98545
PPIE		27.1709				HYKK		4.24651			SNAI2		2.98509
RIPK1		27.1666				HIRIP3		4.24614			C12ORF34		2.98476
ECHS1		27.1651				SBK1		4.245			TUT1		2.98212
MRAS		27.162				APRT		4.23543			FLJ12949		2.98164
NOP56		27.1591				OC90		4.23384			LINGO1		2.98163
NDUFA11		27.153				GARIN2		4.23329			SFXN3		2.98148
CSNK2A1		27.1524				LSM2		4.23196			MFSD3		2.97686
DCTN4		27.1481				PPAN		4.22842			RAB5C		2.97388
LYST		27.1474				FHL3		4.22681			C20ORF96		2.97334
LRRC75A		27.1474				KDM4A		4.22553			ZNF775		2.97243
LUZP1		27.1428				SAP130		4.22399			MIPEP		2.9724
IQGAP1		27.141				ACOT2		4.2236			SLC6A7		2.96949
LPP		27.1408				HEXIM2		4.22236			ZZEF1		2.96945
LUC7L3		27.1321				SPG21		4.22188			TOMM34		2.96898
MAN2B1		27.1252				RABEP2		4.21988			TNK2		2.96881
UQCC1		27.1209				ASL		4.21967			CUL7		2.96876
PLEKHO2		27.1183				AEBP1		4.21946			ZNF653		2.96563
TMEM208		27.1135				B4GALT7		4.21768			NAGLU		2.96452
EIF4EBP2		27.1026				TMA7		4.21058			C1ORF85		2.96442
GLTP		27.0977				NHP2		4.20937			LOC653034		2.96388
GPX4		27.0953				TRIM3		4.20392			PDK2		2.96116
HNRNPM		27.0952				SPDYE3		4.20312			RNF26		2.95687
TM9SF2		27.0883				GATAD2B		4.20239			ALG8		2.9568
ATP6V1A		27.0848				ABCC2		4.19968			CDC37		2.95419
LYPLA2		27.0793				TRPC4AP		4.19601			PIGS		2.95339
SPECC1		27.0771				SAFB2		4.19494			PPIA		2.95325
FRMD8		27.0737				EPS15L1		4.19038			HS.211182		2.95239
NEK6		27.0716				RANGAP1		4.18391			COG4		2.95236
GAA		27.0665				MANBAL		4.18216			NACC1		2.95202
THOP1		27.0602				PHC2		4.18147			ASAP1		2.95123
SNX5		27.0591				KCTD15		4.17956			PSMD1		2.95081
RPL29		27.0557				PIGG		4.17615			HLCS		2.95023
NSUN4		27.0546				ERG28		4.17587			MESDC1		2.94888
SREBF1		27.0433				CD2BP2		4.17249			SBNO2		2.94789
SEC16A		27.0421				MYH9		4.166			LOC730041		2.94704
RAB3D		27.028				EVC		4.16401			USP11		2.94466
XPO7		27.0185				SH3BP4		4.16391			RALGDS		2.94433
SIVA1		27.017				DOT1L		4.16021			SLC20A2		2.94275
PPM1F		27.0124				MIF		4.15729			DCDC2		2.94202
TRAPPC11		27.0103				GAS2L1		4.15686			C19ORF73		2.94157
SNHG6		27.0094				HIC2		4.15597			LRWD1		2.94154
LRRC58		27.009				C11ORF24		4.15457			ZNF513		2.94076
PDLIM5		27.0073				FOXK1		4.15147			GPRIN1		2.94045
CHD2		27.0066				C8ORF58		4.14985			KIAA1539		2.93995
RNF185		27.0062				PTK7		4.14976			CNOT10		2.93983
PSMD1		27.0047				ZNF688		4.14329			C10ORF6		2.9398
NPIPB12		27.0018				SLC38A8		4.137			CRTAP		2.93974
PDAP1		26.9975				INTS11		4.13661			POLDIP2		2.9397
RPL7A		26.9972				TMEM54		4.13413			LOC642325		2.93919
TMC6		26.9966				SNAP47		4.13364			SLC9A1		2.93874
KLHDC3		26.9941				TRIM28		4.13339			LMNA		2.93869
EFCAB14		26.9838				URM1		4.13249			RPL15		2.93763
CIITA		26.9836				THEM6		4.12948			PDP2		2.93726
HERPUD2		26.9816				DLL3		4.12882			LOC644347		2.93678
ACSF2		26.9784				TUBB4B		4.1282			TFRC		2.93399
ARHGEF12		26.9763				PHF1		4.12231			OCA2		2.93115
RPL38		26.975				HSPB1		4.12206			LRRC33		2.9305
USP19		26.9699				DHX8		4.11937			PTBP1		2.92985
WDR19		26.9663				UBXN11		4.11858			P4HB		2.92726
TSEN34		26.9624				LRRC24		4.11776			VANGL2		2.92724
ACP2		26.9621				NSMCE1		4.1174			NAT15		2.92612
DNAJB12		26.9566				CNNM2		4.11446			BRD1		2.92556
POGK		26.9565				PDZRN3		4.11067			RPUSD2		2.92009
UBAP2L		26.9548				SLX9		4.10839			MORG1		2.91844
DAXX		26.9488				BBS1		4.10836			LYST		2.9178
SSRP1		26.9486				ROGDI		4.10631			HS.355933		2.91751
NDUFS3		26.945				GTPBP6		4.10291			FLJ22795		2.91524
SPOUT1		26.9427				C2ORF72		4.09726			TMEM205		2.91518
SYT11		26.9373				YKT6		4.09378			FLII		2.91489
BUD23		26.9321				RNF25		4.09308			RPP25		2.91474
SLC66A2		26.926				UBE2J2		4.091			CCDC93		2.91321
KDM5C		26.9245				ABCC10		4.09047			GGA2		2.91312
FAM3A		26.9102				ACOX3		4.09037			FLJ13305		2.91111
BET1L		26.9086				AKAP8L		4.08912			PPP1R10		2.90856
CFAP410		26.9084				AK1		4.08827			LOC645848		2.90554
DYNC2I1		26.9078				LAMTOR4		4.08683			KRBA1		2.90454
ACO1		26.9014				CTBP1		4.08312			AP4E1		2.90113
ASCC3		26.8981				DHX38		4.08206			CRIPAK		2.90089
EDEM2		26.8852				CCNF		4.08107			PRKD3		2.89915
VCL		26.8849				GRINA		4.08029			HS.559454		2.89869
PEX19		26.8726				RPL14		4.07808			RALBP1		2.89773
RASSF3		26.872				OGDH		4.0771			CYP27A1		2.8977
NFYC		26.866				TUFM		4.07533			LOC652647		2.89766
CAMKK2		26.8625				EHD4		4.07468			KIAA0427		2.89389
DNPEP		26.8595				TRIM25		4.07467			C6ORF145		2.89351
THAP3		26.8508				NUP188		4.07467			FAM89A		2.89231
ABHD6		26.8497				CD276		4.07098			ZNF384		2.89187
NFKBIZ		26.8485				RNF126		4.07024			PPARGC1B		2.89172
SENP5		26.8387				ARSH		4.06593			RHOA		2.88734
CPSF2		26.8173				ACTMAP		4.06231			PXMP4		2.88681
SLC39A9		26.8133				PLAGL2		4.06146			LOC441034		2.88568
EEF2K		26.8088				PFKL		4.06047			CHCHD4		2.88267
MYH10		26.8029				RIMS4		4.06007			C20ORF3		2.88244
PRMT7		26.7958				COASY		4.05951			C13ORF1		2.88182
SLC39A6		26.7902				TMEM86A		4.05763			INPP5A		2.88108
ZNFX1		26.7828				GBF1		4.05379			LANCL2		2.8794
MRPL23		26.7818				AHCY		4.05322			HPS5		2.87715
NUP214		26.7812				PERM1		4.05007			TOP3A		2.86918
PEX16		26.7778				RAB11FIP4		4.04894			CORO1B		2.86671
B4GALT1		26.7569				GNB2		4.04827			FAM46B		2.85977
PPIL2		26.7521				TMEM79		4.04183			NPAL3		2.85806
NENF		26.7518				FLOT2		4.03924			ZBED3		2.85407
EIF6		26.747				PCBP1		4.03838			LOC389049		2.85273
TSPAN17		26.7459				PTPRU		4.03412			ZNF672		2.85102
SFPQ		26.736				H2AJ		4.02934			SLC1A5		2.84745
NSD1		26.734				MPND		4.02676			C16ORF5		2.84741
PDXK		26.7334				YPEL3		4.02356			PODXL2		2.84682
NUP93		26.7238				PLBD2		4.01949			DHRS11		2.84513
MEGF8		26.7197				POLD1		4.01883			GRN		2.84507
DHX38		26.7196				JOSD2		4.01863			CD99L2		2.84331
GALT		26.7117				PRMT5		4.01623			TOP1MT		2.84153
MPHOSPH8		26.706				LCMT1		4.01532			BAIAP2L1		2.84116
DDX3X		26.7055				MAPKAPK2		4.01064			ESRRA		2.84074
KTN1		26.7032				FLNB		4.00987			FAM134C		2.83863
HCFC1		26.7028				CA8		4.00779			HS.440343		2.83822
GTF3C1		26.7002				UBN1		4.00762			NBAS		2.83693
H3P6		26.6989				BYSL		4.00507			GALIG		2.83626
RNF216		26.695				SMG1P3		4.00465			SDHA		2.83462
ISOC2		26.6922				GPKOW		4.00382			AP2M1		2.83455
AKIP1		26.6905				GYG2		4.00322			HS.213541		2.83436
CYP51A1		26.6885				AZIN2		3.99967			C21ORF124		2.8342
NCS1		26.684				NME2		3.99867			LOC728138		2.83366
EHMT1		26.6801				COX5B		3.99787			TOP2B		2.83286
KIFC3		26.6765				MMAB		3.99551			CYB5R1		2.83067
SLC25A29		26.6739				SIN3B		3.99532			SP1		2.83013
PAFAH2		26.6718				NSDHL		3.99508			MRPL35		2.82982
BBX		26.6656				HSD3B7		3.99102			C3ORF62		2.82796
FBXO38		26.6635				TMEM41A		3.99002			DPP3		2.82788
DNMT1		26.6626				CCL28		3.989			LOC100127971		2.82747
PHAF1		26.6585				LINC00999		3.98702			PDPK1		2.82643
SRPX		26.6557				NFS1		3.98505			SDCBP		2.82606
EMD		26.6517				KHNYN		3.98301			LOC644988		2.82468
P4HA1		26.6458				ADAT3		3.97935			SMARCA4		2.82447
MCUR1		26.6431				ZNF580		3.97856			MAN2B2		2.81834
TRIM4		26.6412				PGS1		3.97633			QPCTL		2.81789
ACTR1B		26.6383				ABT1		3.97427			GIGYF1		2.81427
TIMP2		26.6377				AP1S1		3.97396			SNX1		2.81362
PLBD2		26.6374				BRMS1		3.96994			CSPG4		2.8129
ARHGEF40		26.6368				TMUB2		3.96856			HS.552871		2.81168
ANKRD13D		26.6356				MAD2L1BP		3.96579			LOC652054		2.81157
RFXANK		26.6353				UBE2D4		3.96373			POM121		2.81117
MAP2K3		26.6334				KLF15		3.9574			INPP5E		2.81092
PSMG3		26.631				ACAP3		3.95632			SLC12A4		2.81083
CFAP157		26.6309				NR1D1		3.95448			CEP250		2.81074
UCKL1		26.6207				DDX54		3.95117			FUZ		2.80965
LAGE3		26.6193				SAFB		3.94963			AKR1B1		2.80802
PPARA		26.6159				DTNBP1		3.94952			SDC4		2.80755
PEAK1		26.6124				INKA1		3.9492			CLUL1		2.80665
MAN2A2		26.6116				ZC3H18		3.94726			ZNF271		2.8065
TEP1		26.6099				CCDC103		3.94585			INF2		2.80607
SLC4A1AP		26.6083				MARCHF9		3.94055			C14ORF135		2.80576
ATF6		26.6024				PER1		3.93903			ACSL3		2.80571
TNFAIP3		26.5958				MADD		3.93855			TMEM87A		2.80187
RPL12		26.5957				FCHSD1		3.93835			NARF		2.80127
NDUFA2		26.5937				CDK5R1		3.93604			HS.44811		2.80041
ERGIC1		26.5867				WBP1		3.92992			KCNN2		2.8002
NCBP3		26.5863				PAEP		3.92932			TK2		2.79506
RABL2B		26.586				LRCH4		3.92708			LOC647188		2.79487
GMPPA		26.5846				RPP25		3.92329			MAP1LC3B		2.79462
PLSCR3		26.5775				EXOSC4		3.91994			OGDHL		2.79384
AHSA1		26.5707				FAM53C		3.91988			TRMT12		2.79383
TARS1		26.5704				CENPO		3.91625			ASAP2		2.79361
FBXO31		26.5639				PIEZO1		3.91506			HSD11B1L		2.79263
ROCK1		26.5637				WDR5		3.91441			LOC100128805		2.79019
TAPBP		26.5632				C1ORF226		3.91217			TUBGCP6		2.78602
CHMP6		26.563				ABHD8		3.91204			ZNF616		2.78311
TXNDC5		26.5599				SIRT2		3.90887			LOC732425		2.78274
TRIM32		26.5567				SCLY		3.90342			MVK		2.78202
UNC119		26.5471				TLE1		3.90118			SYT14		2.78184
NPEPPS		26.5426				TUFT1		3.89913			UBP1		2.78157
NUMB		26.5379				ARL4D		3.89847			PTPRG		2.78137
USP40		26.5374				FAM219B		3.89735			WDR62		2.78058
OSBPL9		26.5363				ZNF707		3.89681			GPR172A		2.78045
CERT1		26.5324				PKLR		3.89655			GJB1		2.78009
HNRNPA0		26.5249				UBE2Q1		3.89612			C17ORF101		2.77869
SLC12A4		26.5239				DTNB		3.89512			CCDC94		2.77867
UBE2J2		26.5218				CCNB3		3.89148			MRPL24		2.77697
TRIM3		26.5218				BBLN		3.89125			TSR1		2.77605
ANKHD1		26.5213				NTMT1		3.89095			IRX6		2.77442
TMEM104		26.5205				TRAPPC3		3.89057			HSD3B7		2.77317
TSSC4		26.5149				CDC42BPG		3.88927			HS.116333		2.77159
PITHD1		26.5146				FAHD2B		3.88875			HS.579069		2.76996
TXLNA		26.51				SAC3D1		3.88733			TMEM55B		2.76844
KIAA1191		26.5058				CD99		3.88695			ENDOD1		2.76621
SLC11A2		26.5034				PPP2R1A		3.88498			NCL		2.7629
RPL36		26.5023				PIAS3		3.8843			EWSR1		2.76007
KPNB1		26.5021				STK40		3.87976			LHX5		2.75994
HP1BP3		26.4913				NAPA		3.87209			KIF1B		2.75935
ARMC10		26.486				GADL1		3.87185			RHPN2		2.75913
GOLGA8A		26.4716				BLOC1S3		3.86892			LOC100133692		2.75833
SMARCC1		26.4631				FDX2		3.86799			CA11		2.75822
MTMR14		26.4582				CARMIL3		3.86459			TRABD		2.75794
TANC1		26.4568				PEX11G		3.8645			EIF4ENIF1		2.75774
PLEKHM1		26.4516				SPR		3.86444			RRP12		2.75482
GSTK1		26.4458				MBD6		3.86303			MGAT1		2.75414
NAA60		26.441				TMEM198		3.8598			ARL2		2.75176
PDE8A		26.4401				RAB3IL1		3.8597			MAP6D1		2.75019
TSG101		26.4349				DNASE1L1		3.85849			NUMA1		2.74963
SMPD2		26.4325				ZNF2		3.85784			FLJ45832		2.74811
ABL1		26.4298				ZNF48		3.85398			LOC100134634		2.74782
VPS16		26.429				INF2		3.85079			LOC651125		2.74755
SELENON		26.4232				CTBP1-DT		3.85049			VARS2		2.74404
MECR		26.4206				NAPRT		3.84918			CHCHD6		2.74388
TGFBR2		26.42				MED26		3.84689			SYNJ2BP		2.74227
PARP6		26.4132				UQCC2		3.84526			RABL2B		2.74224
VPS35		26.4031				PEDS1		3.8436			ACCS		2.742
SCAP		26.4012				BCL2L13		3.84276			GPHN		2.74043
RAD23B		26.3967				XRCC1		3.84216			ALG12		2.73939
ARSB		26.3908				CECR2		3.84151			HMG20A		2.73921
PREP		26.3905				PAQR4		3.83716			DCXR		2.73481
PIAS3		26.3874				RAB38		3.83376			SMYD5		2.73239
YME1L1		26.3861				SLC39A7		3.83262			WDR48		2.73066
ACOX1		26.386				SPSB3		3.83215			CACNB3		2.72989
IQCE		26.3855				CHTOP		3.82498			SARS2		2.72708
TUBB		26.381				EIF3C		3.82439			NAT5		2.72698
CAD		26.377				COLGALT1		3.82425			EIF3D		2.72667
TMEM138		26.3766				CCDC24		3.8238			DUSP8		2.72588
CTDSP2		26.3755				OSBPL2		3.81914			SPPL3		2.72385
VAMP5		26.3692				CLUH		3.81811			C16ORF62		2.72323
NISCH		26.3686				FTH1P3		3.81754			KPNA1		2.7179
AP1G2		26.3685				SAMM50		3.81397			TLE1		2.71735
PEF1		26.3659				KATNIP		3.81218			C17ORF39		2.71579
BZW2		26.3571				NAGS		3.81106			MAF1		2.71499
DAAM2		26.3561				TFPT		3.81075			SHC4		2.71403
RPL23AP82		26.3554				PLK3		3.80888			MREG		2.71392
NSUN5		26.3554				SNF8		3.80803			MGC12982		2.71298
MAEA		26.3551				CEP89		3.80727			THUMPD3		2.71141
SEC22C		26.3551				KIFC3		3.80573			CPS1		2.70813
SRPRB		26.355				PANX2		3.80286			IP6K2		2.70495
EIF5B		26.3543				TMEM175		3.80019			CHL1		2.70464
DLGAP4		26.3513				ARFGAP2		3.80011			LOC647044		2.70182
BTBD3		26.3486				CEP68		3.79897			DEDD		2.69967
RIOK3		26.3483				YY1AP1		3.79868			LOC100131447		2.69903
BCS1L		26.3482				ACADS		3.79822			ANKRD54		2.69818
NECAB3		26.3447				ARMC6		3.79684			LOC646431		2.69563
ASH1L		26.3442				CDK4		3.79565			PLCD1		2.69387
ABCC1		26.3382				TMPRSS13		3.79499			PIK3CD		2.69335
MON2		26.3328				KRTAP9-4		3.79406			KIAA0355		2.69272
THAP4		26.3302				CTIF		3.79252			GRINA		2.69032
PCED1A		26.3302				NDUFB10		3.7915			CKMT1A		2.68823
EIPR1		26.3286				FOXO4		3.79149			KCTD21		2.68813
IRGQ		26.3283				GPR85		3.79003			HS.552354		2.68702
BCL2L1		26.3268				TMEM141		3.78576			TACC2		2.68527
RPS15A		26.3209				RIMKLA		3.78342			HS.371609		2.68521
PPP1R14B		26.3196				CCDC40		3.78074			SF3B4		2.6842
B4GALT3		26.3185				GTF2F1		3.78061			TOM1L2		2.68384
OCIAD1		26.3177				LINC01144		3.77502			PAAF1		2.6834
PRUNE2		26.3095				ABCA2		3.77438			HS.127242		2.68278
HECTD4		26.3088				MDH2		3.77115			LOC100131713		2.68257
MXRA7		26.3027				ARHGEF17		3.7707			PAICS		2.68168
CDH3		26.3025				PPP2R3B		3.76971			HS.551324		2.68039
BRK1		26.3008				SLC27A1		3.7673			LOC148137		2.68006
GUSB		26.3006				B4GAT1		3.76466			DHX16		2.67941
TRMT1		26.3002				PLEKHG4		3.76457			C9ORF169		2.6789
TMEM101		26.2978				F11R		3.76075			ATP6V1A		2.67845
UBXN4		26.2973				PEX16		3.76072			PCBP1		2.67737
FBXL4		26.2951				ETV3		3.76053			MLH1		2.6772
HAGHL		26.2885				B3GALT6		3.76039			TSPAN9		2.67336
ILKAP		26.287				ZDHHC7		3.75916			SLC46A1		2.67252
SRSF5		26.2866				GCAT		3.75615			LOC731486		2.67235
DNASE1L1		26.2829				PTGR1		3.75576			PPM1A		2.66986
MGMT		26.2751				LINC00957		3.75429			C10ORF2		2.66968
DESI2		26.2732				HEXIM1		3.75339			HELT		2.6694
MED16		26.2682				MMP24		3.7531			SECISBP2L		2.66931
IDH1		26.2653				CUL9		3.74994			PTDSS2		2.66809
SDC3		26.262				CASP2		3.74993			C5ORF51		2.66383
PLCD3		26.2595				KCTD21		3.74978			LRRC56		2.66138
SSR2		26.2585				CORO1B		3.74952			LOC642377		2.65964
FECH		26.2486				PHPT1		3.74895			PGRMC2		2.65845
CHKA		26.2455				DGAT1		3.74845			LOC731035		2.65672
PI4KA		26.2453				BIRC7		3.74574			TARSL2		2.65619
DUSP6		26.2425				SNX21		3.74517			UBAP2L		2.65556
GSTM4		26.2391				SLC2A11		3.74279			GNB1		2.65353
EHD1		26.2308				RTL8C		3.74236			WDR7		2.65304
PAQR4		26.2233				RAB11B		3.74217			ETNK2		2.65164
BTAF1		26.2204				ACTR1A		3.73842			MAGEL2		2.65103
TBL3		26.216				MRPL52		3.7335			IFT80		2.64949
ZFYVE27		26.2147				C1ORF43		3.73208			RILPL1		2.6493
IFI6		26.2138				TSPO		3.72985			HERC1		2.64782
XPC		26.2134				LAMP1		3.7268			RTN4RL1		2.64555
NPC1		26.2134				THAP4		3.72676			TRPC4AP		2.64547
TMEM161A		26.2074				NLE1		3.72398			WRNIP1		2.64001
TCIRG1		26.193				U2AF2		3.72343			C12ORF51		2.63887
CCDC124		26.1896				UPP1		3.72321			LOC649641		2.63623
XRN2		26.1894				CDK5		3.72301			PRMT7		2.63619
CPD		26.1831				RANBP3		3.7213			MANEAL		2.63523
PNISR		26.1747				GSTO2		3.72083			TSKU		2.63456
NOP2		26.1714				YIPF1		3.72083			EID2		2.63247
RPTOR		26.1673				GSTO1		3.71858			GNS		2.63215
STRAP		26.1621				SLC25A38		3.71838			ZC3H18		2.63182
ABCA2		26.1585				TLN1		3.71348			CCDC96		2.6295
MICOS13		26.1551				ISYNA1		3.71197			GSTP1		2.6293
WIPF2		26.1435				GRHPR		3.71193			C20ORF72		2.6293
ERLIN1		26.1407				C3ORF18		3.71147			LOC649970		2.62923
MPZL1		26.1402				HIP1R		3.70964			GNPTG		2.62911
SIPA1		26.1279				DUSP10		3.7082			PPOX		2.62738
RANBP3		26.1265				TNFRSF14-AS1		3.70509			SRM		2.62567
PIGS		26.1178				DCTN2		3.70387			BBC3		2.62467
RAB6B		26.108				GPR150		3.70363			LRRC23		2.62414
FASTK		26.1052				TMEM205		3.70257			NUDC		2.62356
CYSTM1		26.1029				ACBD6		3.70105			SPCS1		2.62345
MDM4		26.1021				BCL7C		3.69963			C10ORF58		2.62325
RMDN3		26.0854				NPC1		3.69825			WDR37		2.62248
TSC1		26.0843				PKD1		3.69467			CIRBP		2.62213
YARS1		26.0725				WDR18		3.69265			SRPK2		2.62135
CLIP1		26.0639				ITGA7		3.69238			GM2A		2.62069
RNF26		26.0636				CLPTM1L		3.69214			TRIM25		2.62049
PPP1R15A		26.0571				AIMP2		3.69182			DNAJC11		2.61914
CTNNBL1		26.0569				FBXO44		3.68986			SLC22A23		2.61839
ZEB2		26.0547				LRRC75A		3.68931			RHBDD3		2.61815
USP10		26.0536				ZBTB17		3.68802			KCNQ5		2.61804
TINF2		26.0467				TUT1		3.68612			ANKRD6		2.61431
YTHDF2		26.0446				BORCS5		3.68537			HK2		2.61239
FAHD2A		26.039				PORCN		3.68361			MAMLD1		2.61224
TTLL5		26.0322				ZBTB12		3.68151			STX16		2.61066
RBM4		26.029				XPC		3.67583			EVC		2.60914
CYTH1		26.0278				STARD3		3.67377			PLK3		2.60813
UHMK1		26.0198				CREBBP		3.67226			BECN1		2.60788
TMEM179B		26.0185				PARD6G		3.67101			EID2B		2.60785
ALKBH4		26.0173				ECM1		3.66746			PHF15		2.60677
PLIN3		26.0165				CDK20		3.66693			EPS15L1		2.60537
STAT1		26.0117				ZNF444		3.66632			LOC644404		2.60493
ATP2A2		26.0102				TMEM43		3.66567			LOC728217		2.60463
DDX56		26.0095				DAD1		3.66395			PI4KA		2.60316
ZMYND8		26.0086				MBD3		3.66376			MED1		2.60271
INPP5K		26.0036				MILIP		3.65912			AARSD1		2.60246
ECD		26.0029				PIP5KL1		3.6557			TNRC6A		2.59952
GTF2H3		25.9995				GPR19		3.6556			VGF		2.59838
OPA3		25.9893				PRR5-ARHGAP8		3.64832			TTTY20		2.59622
TNS3		25.9865				CASTOR2		3.64776			LOC613037		2.59615
EEF1B2		25.9864				SLC7A6OS		3.64713			PLEKHO2		2.59529
METTL23		25.9829				GNB1		3.64576			GYPC		2.5947
PLCG1		25.9823				RNF26		3.6442			LOC654206		2.59447
WRNIP1		25.9816				FOSL2		3.63777			LOC643531		2.59325
ZNF274		25.9775				CYP2U1		3.63414			SNHG8		2.59303
ADCY6		25.9609				LRFN4		3.63344			LOC649942		2.58934
MSRB2		25.9596				GLT8D1		3.63293			SLC29A1		2.58922
SLC41A1		25.9557				SLC43A3		3.63096			LOC100133563		2.58874
[truncated: 32,603 more rows]

## Sheet: Figure S3
Cell line tumor type	Mean BAP1 CRISPR effect from DepMap	CRISPR EFFECT SD
Squamous Cell Carcinoma of the Vulva/Vagina	-0.84223
Meningothelial Tumor	-0.7106	0.366505
Retinoblastoma	-0.70361	0.194026
Intracholecystic Papillary Neoplasm	-0.67879	0.355854
Epithelioid Sarcoma	-0.66378
Gestational Trophoblastic Disease	-0.63224	0.148892
Urethral Cancer	-0.62816	0.132796
Ovarian Germ Cell Tumor	-0.61599
Liposarcoma	-0.60003	0.236667
Endometrial Carcinoma	-0.59882	0.336081
Ewing Sarcoma	-0.59627	0.308896
Pancreatic Adenocarcinoma	-0.59521	0.281021
Invasive Breast Carcinoma	-0.55106	0.29615
Fibrosarcoma	-0.54705
Ovarian Epithelial Tumor	-0.54253	0.238835
Nerve Sheath Tumor	-0.54062	0.25443
Leiomyosarcoma	-0.53847	0.403405
Breast Neoplasm, NOS	-0.52425
Mature B-Cell Neoplasms	-0.50708	0.26975
Prostate Adenocarcinoma	-0.49968	0.310532
Rhabdoid Cancer	-0.49962	0.263274
Adenosquamous Carcinoma of the Pancreas	-0.49521	0.799817
Mature T and NK Neoplasms	-0.49354	0.370696
Diffuse Glioma	-0.4894	0.22311
Melanoma	-0.48649	0.231234
Colorectal Adenocarcinoma	-0.48016	0.281628
Poorly Differentiated Thyroid Cancer	-0.47994
Cervical Adenocarcinoma	-0.47323	0.319001
Synovial Sarcoma	-0.47132	0.151806
Hepatoblastoma	-0.46667	0.46187
Rhabdomyosarcoma	-0.46644	0.104188
Acute Myeloid Leukemia	-0.46227	0.241409
Cervical Squamous Cell Carcinoma	-0.46026	0.193676
Bladder Squamous Cell Carcinoma	-0.45571	0.14576
Non-Cancerous	-0.44542	0.302366
Non-Hodgkin Lymphoma	-0.43966	0.364583
Non-Small Cell Lung Cancer	-0.43212	0.231427
Breast Ductal Carcinoma In Situ	-0.43171	0.367006
Intraductal Papillary Neoplasm of the Bile Duct	-0.4289	0.257243
Bladder Urothelial Carcinoma	-0.42847	0.24919
Anaplastic Thyroid Cancer	-0.42809	0.243691
Glassy Cell Carcinoma of the Cervix	-0.42791
Osteosarcoma	-0.41989	0.241709
Salivary Carcinoma	-0.39798
Renal Cell Carcinoma	-0.39086	0.269605
Esophagogastric Adenocarcinoma	-0.37962	0.325849
Non-Seminomatous Germ Cell Tumor	-0.37	0.0777733
Sarcoma, NOS	-0.36954
Embryonal Tumor	-0.35673	0.235553
B-Lymphoblastic Leukemia/Lymphoma	-0.34697	0.175852
Hepatocellular Carcinoma	-0.32656	0.263778
Well-Differentiated Thyroid Cancer	-0.31109	0.285542
Ampullary Carcinoma	-0.31064	0.234989
Esophageal Squamous Cell Carcinoma	-0.31052	0.205088
Uterine Sarcoma/Mesenchymal	-0.30522	0.194229
Lung Neuroendocrine Tumor	-0.30398	0.210737
T-Lymphoblastic Leukemia/Lymphoma	-0.29863	0.32773
Neuroblastoma	-0.29557	0.280487
Head and Neck Squamous Cell Carcinoma	-0.29048	0.284286
Mucosal Melanoma of the Vulva/Vagina	-0.27898
Hodgkin Lymphoma	-0.27183	0.164448
Myelodysplastic Syndromes	-0.25676
Chondrosarcoma	-0.23499
Mixed Cervical Carcinoma	-0.22781
Adrenocortical Carcinoma	-0.22658
Undifferentiated Pleomorphic Sarcoma/Malignant Fibrous Histiocytoma/High-Grade Spindle Cell Sarcoma	-0.19954	0.0398114
Ocular Melanoma	-0.19637	0.236704
Myeloproliferative Neoplasms	-0.18136	0.628744
Cutaneous Squamous Cell Carcinoma	-0.17754	0.199498
Pleural Mesothelioma	-0.14082	0.40219
Merkel Cell Carcinoma	-0.03162	0.135223
Hepatocellular Carcinoma plus Intrahepatic Cholangiocarcinoma	-0.02819

## Sheet: Figure S4
SK-MEL-119	Absorbance median	Lower Confidence Interval 95%	Upper Confidence Interval 95%	Mann-Whitney U test p-value (corrected)	Permutation test p-value (corrected)
shNTC	0.5339	0.2857	0.7573	p<0.001	p<0.001
shBAP1	0.2157	0.1882	0.2442
SK-MEL-30	Absorbance median	Lower Confidence Interval 95%	Upper Confidence Interval 95%	Mann-Whitney U test p-value (corrected)	Permutation test p-value (corrected)
shCon	0.469	0.1074	0.8166	p<0.001	p<0.001
shBAP1	0.3135	0.1025	0.5157
IGR37	Absorbance median	Lower Confidence Interval 95%	Upper Confidence Interval 95%	Mann-Whitney U test p-value (corrected)	Permutation test p-value (corrected)
shNTC	0.3239	0.2048	0.4396	p<0.001	p<0.001
shBAP1	0.2254	0.1897	0.2633
